# Supplementary material for: Diethyl 2,2′-[({2-chloro-5-[(2-eth­oxy-2-oxoeth­yl)(2-methyl­indolin-1-yl)carbamo­yl]phen­yl}sulfon­yl)aza­nedi­yl]di­acetate
Source: IUCrdata. 2023 Aug 24;8(Pt 8):x230699. doi: 10.1107/S2414314623006995 (PMC10483534; doi:10.1107/S2414314623006995)
Supplement: Supplementary file 1 [file x-08-x230699-sup1.cif]

##############################################################################
#                                                                            #
# This CIF contains the data for a data article accepted for                 #
# publication in IUCrData. It conforms to the requirements of                #
# Notes for Authors for IUCrData, and has been                               #
# peer reviewed under the auspices of IUCrData.                              #
#                                                                            #
# Full details of the Crystallographic Information File format               #
# are given in the paper "The Crystallographic Information File (CIF):       #
# a New Standard Archive File for Crystallography" by S. R. Hall, F. H.      #
# Allen and I. D. Brown [Acta Cryst. (1991), A47, 655-685].                  #
#                                                                            #
# The current version of the core CIF dictionary is obtainable from          #
# ftp://ftp.iucr.org/pub/cif_core.dic.                                       #
#                                                                            #
# Software is freely available for graphical display of the structure(s)     #
# in this CIF. For information consult the CIF software page                 #
# http://www.iucr.org/resources/cif/software.                                #
#                                                                            #
# This file may be used for bona fide research purposes within the           #
# scientific community so long as proper attribution is given to the data    # 
# article from which it was obtained.                                        #
#                                                                            #
##############################################################################
data_global
_audit_creation_method     'APEX3 v2019.11-0'
_journal_date_recd_electronic     2023-07-28
_journal_date_accepted     2023-08-07
_journal_name_full     'IUCrData'
_journal_year     2023
_journal_volume     8
_journal_issue      1
_journal_page_first     0
_journal_page_last     0
_journal_paper_category     HO
_journal_paper_doi     10.1107/S2414314623006995
_journal_coeditor_code     TK4094
_publ_contact_author_name     'Abdulsalam Alsubari'
_publ_contact_author_address
;
Laboratory of Medicinal Chemistry, Faculty of Clinical Pharmacy, 21 September
University,
Yemen
;
_publ_contact_author_email     'alsubaripharmaco@21umas.edu.ye'
_publ_contact_author_fax     ?
_publ_contact_author_phone     ?
_publ_section_title
;\
Diethyl
2,2'-[({2-chloro-5-[(2-ethoxy-2-oxoethyl)(2-methylindolin-1-yl)carbamoyl]\
phenyl}sulfonyl)azanediyl]diacetate
;
_publ_section_title_footnote     .
loop_
    _publ_author_name
    _publ_author_footnote
    _publ_author_address
    'Ramli, Youssef' .
;
Laboratory of Medicinal Chemistry, Drug Sciences Research Center,
Faculty of Medicine and Pharmacy, Mohammed V University in Rabat, Rabat,
Morocco
Mohammed VI Center for Research and Innovation (CM6), Rabat 10000, Morocco
;
    'Al Garadi, Wedad' .
;
Laboratoire de Chimie Organique Heterocyclique, Facult\'e des Sciences,
Universit\'e Mohammed V Rabat
Morocco
;
    'El Hafi, Mohamed' .
;
Laboratoire de Chimie Organique Heterocyclique, Facult\'e des Sciences,
Universit\'e Mohammed V Rabat
Morocco
;
    'Lhoussaine, Elghayati' .
;
Laboratoire de Chimie Organique Heterocyclique, Facult\'e des Sciences,
Universit\'e Mohammed V Rabat
Morocco
;
    'Essassi, El Mokhtar' .
;
Laboratoire de Chimie Organique Heterocyclique, Facult\'e des Sciences,
Universit\'e Mohammed V Rabat
Morocco
;
    'Alsubari, Abdulsalam' .
;
Laboratory of Medicinal Chemistry, Faculty of Clinical Pharmacy,
21 September University,
Yemen
;
    'Mague, Joel T.' .
;
Department of Chemistry, Tulane University, New Orleans, LA 70118
USA
;
_publ_section_synopsis
;
The majority of the title molecule is disordered over two closely spaced
locations; the conformation is approximately U-shaped. In the crystal, chains
of molecules extending along the <i>a</i>-axis direction are formed by
C---H...O and C---H...Cl hydrogen bonds and are connected into a corrugated
layer structure parallel to the <i>ab</i> plane  by C---H...O hydrogen bonds
and C---H...\p(ring) interactions.
;
data_I
_audit_creation_method     'SHELXL-2018/3'
_chemical_name_systematic
;\
Diethyl
2,2'-[({2-chloro-5-[(2-ethoxy-2-oxoethyl)(2-methylindolin-1-yl)carbamoyl]\
phenyl}sulfonyl)azanediyl]diacetate
;
_chemical_name_common     ?
_chemical_formula_moiety     'C28 H34 Cl N3 O9 S'
_chemical_formula_sum     'C28 H34 Cl N3 O9 S'
_chemical_formula_iupac     'C28 H34 Cl N3 O9 S'
_chemical_formula_weight     624.09
_chemical_melting_point     ?
_chemical_absolute_configuration     ad
_space_group_crystal_system     monoclinic
_space_group_name_H-M_alt     'P 21'
_space_group_name_Hall     'P 2yb'
loop_
    _space_group_symop_operation_xyz
    'x, y, z'
    '-x, y+1/2, -z'
_cell_length_a     10.683(2)
_cell_length_b     11.347(2)
_cell_length_c     13.203(3)
_cell_angle_alpha     90
_cell_angle_beta     107.491(3)
_cell_angle_gamma     90
_cell_volume     1526.4(6)
_cell_formula_units_Z     2
_cell_measurement_reflns_used     8512
_cell_measurement_theta_min     2.416
_cell_measurement_theta_max     26.536
_cell_measurement_temperature     150(2)
_exptl_crystal_description     plate
_exptl_crystal_colour     colourless
_exptl_crystal_size_max     0.357
_exptl_crystal_size_mid     0.262
_exptl_crystal_size_min     0.064
_exptl_crystal_density_diffrn     1.358
_exptl_crystal_density_meas     ?
_exptl_crystal_density_method     'not measured'
_exptl_crystal_F_000     656
_exptl_absorpt_coefficient_mu     0.250
_exptl_absorpt_correction_type     numerical
_exptl_absorpt_process_details
;
(<i>SADABS</i>; Krause <i>et al.</i>, 2015)
;
_exptl_absorpt_correction_T_min     0.92
_exptl_absorpt_correction_T_max     0.98
_exptl_special_details
;
The diffraction data were obtained from 3 sets of 400 frames,
each of width 0.5 deg. in omega, collected at phi = 0.00,
90.00 and 180.00 deg. and 2 sets of 800 frames, each of
width 0.45 deg in phi, collected at omega = -30.00 and 210.00
deg. The scan time was 25 sec/frame.
;
_diffrn_ambient_temperature     150(2)
_diffrn_source     'fine-focus sealed tube'
_diffrn_radiation_type     MoK\a
_diffrn_radiation_wavelength     0.71073
_diffrn_measurement_device_type     'Bruker SMART APEX CCD Diffractometer'
_diffrn_measurement_method     '\f and \w scans'
_diffrn_detector_area_resol_mean     ?
_diffrn_reflns_number     26691
_diffrn_reflns_av_R_equivalents     0.0403
_diffrn_reflns_av_unetI/netI     0.0557
_diffrn_reflns_theta_min     1.617
_diffrn_reflns_theta_max     28.723
_diffrn_reflns_theta_full     28.500
_diffrn_measured_fraction_theta_max     0.992
_diffrn_measured_fraction_theta_full     0.993
_diffrn_reflns_limit_h_min     -14
_diffrn_reflns_limit_h_max     14
_diffrn_reflns_limit_k_min     -15
_diffrn_reflns_limit_k_max     15
_diffrn_reflns_limit_l_min     -17
_diffrn_reflns_limit_l_max     17
_refine_special_details
;
Refinement of F^2^ against ALL reflections.  The weighted R-factor wR and
goodness of fit S are based on F^2^, conventional R-factors R are based
on F, with F set to zero for negative F^2^. The threshold expression of
F^2^ > 2sigma(F^2^) is used only for calculating R-factors(gt) etc. and is
not relevant to the choice of reflections for refinement.  R-factors based
on F^2^ are statistically about twice as large as those based on F, and R-
factors based on ALL data will be even larger. H-atoms attached to carbon
were placed in calculated positions (C---H = 0.95 - 1.00 \%A). All were
included as riding contributions with isotropic displacement parameters
1.2 - 1.5 times those of the attached atoms. The ethyl 4-chlorobenzyl-N-
(2-methylindolin-1-yl)glycinate portion of the molecule is disordered
over two partially resolved sites in a 0.542(3):0.458(3) ratio. Also, the
C23---C24 ethyl group is disordered over two sites in a 0.526(12):0.474(12)
ratio. The two components of each disorder were refined with restraints that
their geometries be comparable.
;
_reflns_number_total     7798
_reflns_number_gt     5986
_reflns_threshold_expression     'I > 2\s(I)'
_refine_ls_structure_factor_coef     Fsqd
_refine_ls_matrix_type     full
_refine_ls_R_factor_all     0.0744
_refine_ls_R_factor_gt     0.0560
_refine_ls_wR_factor_gt     0.1439
_refine_ls_wR_factor_ref     0.1539
_refine_ls_goodness_of_fit_ref     1.061
_refine_ls_restrained_S_all     1.220
_refine_ls_number_reflns     7798
_refine_ls_number_parameters     448
_refine_ls_number_restraints     413
_refine_ls_hydrogen_treatment     constr
_refine_ls_weighting_scheme     calc
_refine_ls_weighting_details
                      'w=1/[\s^2^(Fo^2^)+(0.0951P)^2^] where P=(Fo^2^+2Fc^2^)/3'
_atom_sites_solution_hydrogens     geom
_atom_sites_solution_primary     dual
_atom_sites_solution_secondary     difmap
_refine_ls_shift/su_max     0.000
_refine_ls_shift/su_mean     0.000
_refine_diff_density_max     0.667
_refine_diff_density_min     -0.447
_refine_ls_extinction_method     none
_refine_ls_extinction_coef     .
_refine_ls_abs_structure_details
;
Flack <i>x</i> determined using 2312 quotients
[(<i>I</i>^+^)-(<i>I</i>^-^)]/[(<i>I</i>^+^)+(<i>I</i>^-^)]
(Parsons <i>et al.</i>, 2013)
;
_refine_ls_abs_structure_Flack     0.07(3)
loop_
    _atom_type_symbol
    _atom_type_description
    _atom_type_scat_dispersion_real
    _atom_type_scat_dispersion_imag
    _atom_type_scat_source
    'C' 'C' 0.0033 0.0016
                         'International Tables Vol C Tables 4.2.6.8 and 6.1.1.4'
    'H' 'H' 0.0000 0.0000
                         'International Tables Vol C Tables 4.2.6.8 and 6.1.1.4'
    'Cl' 'Cl' 0.1484 0.1585
                         'International Tables Vol C Tables 4.2.6.8 and 6.1.1.4'
    'N' 'N' 0.0061 0.0033
                         'International Tables Vol C Tables 4.2.6.8 and 6.1.1.4'
    'O' 'O' 0.0106 0.0060
                         'International Tables Vol C Tables 4.2.6.8 and 6.1.1.4'
    'S' 'S' 0.1246 0.1234
                         'International Tables Vol C Tables 4.2.6.8 and 6.1.1.4'
_computing_data_collection
;
APEX3 (Bruker, 2020)
;
_computing_cell_refinement
;
SAINT  (Bruker, 2020)
;
_computing_data_reduction
;
SAINT  (Bruker, 2020)
;
_computing_structure_solution
;
<i>SHELXT2014/5</i> (Sheldrick, 2015a)
;
_computing_structure_refinement
;
<i>SHELXL2018/3</i> (Sheldrick, 2015b)
;
_computing_molecular_graphics
;
DIAMOND (Brandenburg & Putz, 2012)
;
_computing_publication_material
;
SHELXTL (Sheldrick, 2008)
;
loop_
    _atom_site_type_symbol
    _atom_site_label
    _atom_site_fract_x
    _atom_site_fract_y
    _atom_site_fract_z
    _atom_site_U_iso_or_equiv
    _atom_site_adp_type
    _atom_site_calc_flag
    _atom_site_occupancy
    _atom_site_disorder_assembly
    _atom_site_disorder_group
    S S1 0.60808(8) 0.54611(11) 0.44326(6) 0.0246(2) Uani d 1 . .
    O O4 0.7476(2) 0.5529(3) 0.47429(18) 0.0310(5) Uani d 1 . .
    O O5 0.5355(3) 0.6319(2) 0.4804(2) 0.0342(7) Uani d 1 . .
    O O6 0.6174(3) 0.1476(3) 0.3450(3) 0.0420(7) Uani d 1 . .
    O O7 0.4485(3) 0.2752(3) 0.3126(2) 0.0370(7) Uani d 1 . .
    O O8 0.6303(3) 0.3898(4) 0.6935(3) 0.0494(8) Uani d 1 . .
    O O9 0.4203(3) 0.3672(3) 0.6856(2) 0.0401(7) Uani d 1 . .
    N N3 0.5647(3) 0.4184(3) 0.4747(3) 0.0278(7) Uani d 1 . .
    Cl Cl1 0.2994(7) 0.5368(15) 0.2927(7) 0.0376(19) Uani d 0.542(3) A 1
    O O1 0.7150(6) 0.5773(6) 0.0047(4) 0.0422(15) Uani d 0.542(3) A 1
    O O2 0.9930(6) 0.7129(5) 0.1760(5) 0.0367(12) Uani d 0.542(3) A 1
    O O3 1.0605(7) 0.6851(7) 0.0338(5) 0.0565(15) Uani d 0.542(3) A 1
    N N1 0.8695(6) 0.3963(4) 0.2179(4) 0.0314(9) Uani d 0.542(3) A 1
    N N2 0.8544(5) 0.4813(6) 0.1379(5) 0.0395(13) Uani d 0.542(3) A 1
    C C1 0.9622(11) 0.4182(5) 0.3174(6) 0.0283(10) Uani d 0.542(3) A 1
    C C2 1.0092(19) 0.5264(5) 0.3612(9) 0.0316(11) Uani d 0.542(3) A 1
    H H2 0.982257 0.597547 0.322925 0.038 Uiso calc 0.542(3) A 1
    C C3 1.0976(8) 0.5272(8) 0.4634(6) 0.0342(15) Uani d 0.542(3) A 1
    H H3 1.134539 0.598990 0.495918 0.041 Uiso calc 0.542(3) A 1
    C C4 1.1314(7) 0.4175(8) 0.5180(6) 0.0369(15) Uani d 0.542(3) A 1
    H H4 1.189407 0.417708 0.588456 0.044 Uiso calc 0.542(3) A 1
    C C5 1.0830(9) 0.3126(8) 0.4724(7) 0.0425(17) Uani d 0.542(3) A 1
    H H5 1.108653 0.240573 0.509459 0.051 Uiso calc 0.542(3) A 1
    C C6 0.9974(8) 0.3133(6) 0.3727(6) 0.0314(14) Uani d 0.542(3) A 1
    C C7 0.9270(9) 0.2123(6) 0.3051(7) 0.0381(14) Uani d 0.542(3) A 1
    H H7A 0.854404 0.182872 0.330333 0.046 Uiso calc 0.542(3) A 1
    H H7B 0.988117 0.146556 0.305549 0.046 Uiso calc 0.542(3) A 1
    C C8 0.8748(7) 0.2658(6) 0.1947(6) 0.0344(14) Uani d 0.542(3) A 1
    H H8 0.941488 0.253357 0.156400 0.041 Uiso calc 0.542(3) A 1
    C C9 0.7445(9) 0.2209(8) 0.1255(7) 0.0489(17) Uani d 0.542(3) A 1
    H H9A 0.718893 0.264456 0.058359 0.073 Uiso calc 0.542(3) A 1
    H H9B 0.677899 0.232090 0.162047 0.073 Uiso calc 0.542(3) A 1
    H H9C 0.751849 0.136822 0.111242 0.073 Uiso calc 0.542(3) A 1
    C C10 0.9664(7) 0.5244(8) 0.0989(6) 0.0462(19) Uani d 0.542(3) A 1
    H H10A 1.046523 0.485052 0.144029 0.055 Uiso calc 0.542(3) A 1
    H H10B 0.950032 0.491760 0.026578 0.055 Uiso calc 0.542(3) A 1
    C C11 1.0005(8) 0.6456(7) 0.0928(6) 0.0353(15) Uani d 0.542(3) A 1
    C C12 1.0536(11) 0.8298(9) 0.1908(8) 0.0491(19) Uani d 0.542(3) A 1
    H H12A 0.999331 0.885773 0.138173 0.059 Uiso calc 0.542(3) A 1
    H H12B 1.141981 0.826142 0.181313 0.059 Uiso calc 0.542(3) A 1
    C C13 1.0631(11) 0.8686(9) 0.2997(9) 0.056(2) Uani d 0.542(3) A 1
    H H13A 1.118669 0.938905 0.317384 0.084 Uiso calc 0.542(3) A 1
    H H13B 1.101680 0.805386 0.350035 0.084 Uiso calc 0.542(3) A 1
    H H13C 0.975245 0.887158 0.304028 0.084 Uiso calc 0.542(3) A 1
    C C14 0.7348(5) 0.5262(7) 0.0897(4) 0.0273(13) Uani d 0.542(3) A 1
    C C15 0.6294(4) 0.5271(5) 0.1450(3) 0.0241(12) Uani d 0.542(3) A 1
    C C16 0.6595(4) 0.5333(6) 0.2548(3) 0.0229(12) Uani d 0.542(3) A 1
    H H16 0.748523 0.535298 0.297764 0.028 Uiso calc 0.542(3) A 1
    C C17 0.5593(5) 0.5365(6) 0.30187(19) 0.0211(11) Uani d 0.542(3) A 1
    C C18 0.4290(5) 0.5335(6) 0.2390(3) 0.0276(13) Uani d 0.542(3) A 1
    C C19 0.3989(4) 0.5273(6) 0.1292(3) 0.0313(14) Uani d 0.542(3) A 1
    H H19 0.309902 0.525314 0.086237 0.038 Uiso calc 0.542(3) A 1
    C C20 0.4991(4) 0.5242(5) 0.08213(19) 0.0301(13) Uani d 0.542(3) A 1
    H H20 0.478550 0.519962 0.007036 0.036 Uiso calc 0.542(3) A 1
    Cl Cl1A 0.2959(9) 0.5595(18) 0.2923(8) 0.0376(19) Uani d 0.458(3) A 2
    O O1A 0.7240(7) 0.6425(7) 0.0167(5) 0.0422(15) Uani d 0.458(3) A 2
    O O2A 0.9978(7) 0.6768(6) 0.1420(6) 0.0367(12) Uani d 0.458(3) A 2
    O O3A 1.0740(8) 0.6132(8) 0.0093(6) 0.0565(15) Uani d 0.458(3) A 2
    N N1A 0.8383(6) 0.4156(5) 0.2036(4) 0.0314(9) Uani d 0.458(3) A 2
    N N2A 0.8422(6) 0.5135(6) 0.1379(5) 0.0395(13) Uani d 0.458(3) A 2
    C C1A 0.9428(13) 0.4089(5) 0.2993(7) 0.0283(10) Uani d 0.458(3) A 2
    C C2A 1.008(2) 0.5001(6) 0.3632(11) 0.0316(11) Uani d 0.458(3) A 2
    H H2A 0.992996 0.579694 0.340541 0.038 Uiso calc 0.458(3) A 2
    C C3A 1.0957(10) 0.4718(9) 0.4620(7) 0.0342(15) Uani d 0.458(3) A 2
    H H3A 1.140601 0.531675 0.509339 0.041 Uiso calc 0.458(3) A 2
    C C4A 1.1160(10) 0.3498(9) 0.4900(7) 0.0369(15) Uani d 0.458(3) A 2
    H H4A 1.177243 0.329063 0.556131 0.044 Uiso calc 0.458(3) A 2
    C C5A 1.0501(10) 0.2627(8) 0.4244(8) 0.0425(17) Uani d 0.458(3) A 2
    H H5A 1.062510 0.182548 0.445958 0.051 Uiso calc 0.458(3) A 2
    C C6A 0.9667(9) 0.2915(6) 0.3282(7) 0.0314(14) Uani d 0.458(3) A 2
    C C7A 0.8798(9) 0.2147(6) 0.2421(8) 0.0381(14) Uani d 0.458(3) A 2
    H H7C 0.803112 0.185759 0.262288 0.046 Uiso calc 0.458(3) A 2
    H H7D 0.928945 0.146341 0.226989 0.046 Uiso calc 0.458(3) A 2
    C C8A 0.8374(8) 0.2972(7) 0.1472(7) 0.0344(14) Uani d 0.458(3) A 2
    H H8A 0.905918 0.297988 0.109635 0.041 Uiso calc 0.458(3) A 2
    C C9A 0.7047(9) 0.2781(9) 0.0680(8) 0.0489(17) Uani d 0.458(3) A 2
    H H9D 0.687923 0.339864 0.013628 0.073 Uiso calc 0.458(3) A 2
    H H9E 0.637145 0.281223 0.104319 0.073 Uiso calc 0.458(3) A 2
    H H9F 0.702486 0.200856 0.034308 0.073 Uiso calc 0.458(3) A 2
    C C10A 0.9400(9) 0.4912(8) 0.0750(7) 0.0462(19) Uani d 0.458(3) A 2
    H H10C 0.997541 0.424066 0.106883 0.055 Uiso calc 0.458(3) A 2
    H H10D 0.891210 0.470055 0.000840 0.055 Uiso calc 0.458(3) A 2
    C C11A 1.0188(8) 0.5934(9) 0.0752(7) 0.0353(15) Uani d 0.458(3) A 2
    C C12A 1.0608(11) 0.7912(9) 0.1428(10) 0.0491(19) Uani d 0.458(3) A 2
    H H12C 1.021000 0.833033 0.074944 0.059 Uiso calc 0.458(3) A 2
    H H12D 1.155707 0.780818 0.152451 0.059 Uiso calc 0.458(3) A 2
    C C13A 1.0410(13) 0.8592(10) 0.2321(12) 0.056(2) Uani d 0.458(3) A 2
    H H13D 1.073716 0.939632 0.230606 0.084 Uiso calc 0.458(3) A 2
    H H13E 1.088938 0.821364 0.299294 0.084 Uiso calc 0.458(3) A 2
    H H13F 0.947231 0.861575 0.225608 0.084 Uiso calc 0.458(3) A 2
    C C14A 0.7347(6) 0.5776(9) 0.0926(5) 0.0273(13) Uani d 0.458(3) A 2
    C C15A 0.6263(5) 0.5714(6) 0.1452(3) 0.0241(12) Uani d 0.458(3) A 2
    C C16A 0.6562(5) 0.5654(7) 0.2550(3) 0.0229(12) Uani d 0.458(3) A 2
    H H16A 0.745202 0.563497 0.298079 0.028 Uiso calc 0.458(3) A 2
    C C17A 0.5559(6) 0.5623(8) 0.3020(2) 0.0211(11) Uani d 0.458(3) A 2
    C C18A 0.4257(6) 0.5651(8) 0.2390(4) 0.0276(13) Uani d 0.458(3) A 2
    C C19A 0.3958(4) 0.5711(7) 0.1291(3) 0.0313(14) Uani d 0.458(3) A 2
    H H19A 0.306771 0.573059 0.086099 0.038 Uiso calc 0.458(3) A 2
    C C20A 0.4961(5) 0.5743(7) 0.0822(2) 0.0301(13) Uani d 0.458(3) A 2
    H H20A 0.475641 0.578374 0.007135 0.036 Uiso calc 0.458(3) A 2
    C C21 0.6376(4) 0.3145(3) 0.4586(3) 0.0301(8) Uani d 1 . .
    H H21A 0.659298 0.266133 0.524055 0.036 Uiso calc 1 . .
    H H21B 0.721346 0.340976 0.448656 0.036 Uiso calc 1 . .
    C C22 0.5672(4) 0.2368(3) 0.3654(3) 0.0324(9) Uani d 1 . .
    C C23 0.3658(10) 0.1945(11) 0.2343(10) 0.040(2) Uani d 0.526(12) B 1
    H H23A 0.355884 0.119007 0.268714 0.048 Uiso calc 0.526(12) B 1
    H H23B 0.406677 0.177976 0.177690 0.048 Uiso calc 0.526(12) B 1
    C C24 0.2319(10) 0.2520(12) 0.1868(11) 0.058(2) Uani d 0.526(12) B 1
    H H24A 0.243520 0.331157 0.161230 0.088 Uiso calc 0.526(12) B 1
    H H24B 0.186810 0.257710 0.241208 0.088 Uiso calc 0.526(12) B 1
    H H24C 0.179278 0.204217 0.127370 0.088 Uiso calc 0.526(12) B 1
    C C23A 0.3757(11) 0.2112(15) 0.2169(10) 0.040(2) Uani d 0.474(12) B 2
    H H23C 0.417236 0.134334 0.211744 0.048 Uiso calc 0.474(12) B 2
    H H23D 0.368740 0.257769 0.152071 0.048 Uiso calc 0.474(12) B 2
    C C24A 0.2418(12) 0.1949(14) 0.2341(12) 0.058(2) Uani d 0.474(12) B 2
    H H24D 0.206690 0.271934 0.245321 0.088 Uiso calc 0.474(12) B 2
    H H24E 0.251091 0.145121 0.296619 0.088 Uiso calc 0.474(12) B 2
    H H24F 0.181707 0.157156 0.171493 0.088 Uiso calc 0.474(12) B 2
    C C25 0.4624(4) 0.4050(3) 0.5260(3) 0.0283(8) Uani d 1 . .
    H H25A 0.405925 0.337290 0.493872 0.034 Uiso calc 1 . .
    H H25B 0.406843 0.476623 0.512948 0.034 Uiso calc 1 . .
    C C26 0.5177(4) 0.3856(4) 0.6440(3) 0.0337(9) Uani d 1 . .
    C C27 0.4571(5) 0.3598(6) 0.8008(4) 0.0537(13) Uani d 1 . .
    H H27A 0.514494 0.426712 0.833385 0.064 Uiso calc 1 . .
    H H27B 0.504902 0.285421 0.825727 0.064 Uiso calc 1 . .
    C C28 0.3319(6) 0.3635(6) 0.8307(5) 0.0665(18) Uani d 1 . .
    H H28A 0.288818 0.439891 0.810204 0.100 Uiso calc 1 . .
    H H28B 0.351927 0.352855 0.907560 0.100 Uiso calc 1 . .
    H H28C 0.273308 0.300324 0.793714 0.100 Uiso calc 1 . .
loop_
    _atom_site_aniso_label
    _atom_site_aniso_U_11
    _atom_site_aniso_U_22
    _atom_site_aniso_U_33
    _atom_site_aniso_U_12
    _atom_site_aniso_U_13
    _atom_site_aniso_U_23
    S1 0.0278(4) 0.0230(4) 0.0258(4) -0.0039(4) 0.0123(3) -0.0033(4)
    O4 0.0294(13) 0.0345(13) 0.0293(11) -0.0110(13) 0.0093(10) -0.0042(12)
    O5 0.0490(18) 0.0239(13) 0.0383(15) 0.0003(12) 0.0263(14) -0.0012(11)
    O6 0.0490(18) 0.0275(15) 0.057(2) 0.0010(13) 0.0278(15) -0.0112(13)
    O7 0.0382(17) 0.0319(15) 0.0413(16) -0.0013(12) 0.0123(13) -0.0134(12)
    O8 0.0308(18) 0.079(3) 0.0393(17) -0.0068(16) 0.0117(14) -0.0076(16)
    O9 0.0353(17) 0.0540(19) 0.0361(16) -0.0125(14) 0.0186(13) -0.0095(14)
    N3 0.0320(18) 0.0217(15) 0.0363(17) -0.0046(12) 0.0202(14) -0.0060(13)
    Cl1 0.0236(5) 0.053(6) 0.0403(5) 0.0055(13) 0.0156(4) 0.0047(14)
    O1 0.037(2) 0.062(4) 0.029(2) 0.000(3) 0.0123(17) 0.004(2)
    O2 0.0313(18) 0.052(3) 0.034(3) 0.001(2) 0.020(2) 0.000(2)
    O3 0.052(3) 0.087(4) 0.047(3) 0.003(3) 0.039(2) 0.005(3)
    N1 0.0309(10) 0.0318(10) 0.0317(10) 0.0006(4) 0.0097(5) -0.0010(4)
    N2 0.025(2) 0.068(3) 0.0295(17) 0.0047(19) 0.0131(15) -0.008(2)
    C1 0.018(3) 0.035(2) 0.033(2) -0.0011(16) 0.0099(19) -0.0027(17)
    C2 0.0267(19) 0.036(3) 0.0322(18) 0.000(3) 0.0094(16) 0.002(2)
    C3 0.028(2) 0.040(4) 0.036(2) -0.001(3) 0.0118(18) -0.005(3)
    C4 0.027(3) 0.050(3) 0.033(3) 0.007(3) 0.007(2) 0.004(2)
    C5 0.038(3) 0.043(3) 0.048(3) 0.009(3) 0.014(3) 0.004(2)
    C6 0.029(3) 0.033(3) 0.035(3) 0.002(2) 0.013(3) -0.007(2)
    C7 0.039(3) 0.033(2) 0.044(3) 0.001(2) 0.015(3) -0.007(3)
    C8 0.031(3) 0.040(3) 0.032(3) 0.005(2) 0.010(2) -0.007(2)
    C9 0.048(4) 0.049(4) 0.048(4) -0.010(3) 0.012(3) -0.016(3)
    C10 0.032(3) 0.080(4) 0.028(3) -0.015(3) 0.010(2) -0.020(3)
    C11 0.031(3) 0.049(3) 0.032(3) 0.016(2) 0.018(2) 0.005(3)
    C12 0.048(3) 0.058(3) 0.048(4) -0.007(3) 0.024(3) 0.002(3)
    C13 0.044(4) 0.056(4) 0.066(5) -0.014(3) 0.014(4) -0.010(4)
    C14 0.0283(19) 0.030(3) 0.0235(17) 0.001(3) 0.0083(15) -0.004(3)
    C15 0.0245(18) 0.022(3) 0.0281(16) 0.001(2) 0.0110(14) -0.004(2)
    C16 0.0214(16) 0.021(3) 0.0282(15) 0.002(2) 0.0106(13) -0.003(2)
    C17 0.0230(16) 0.017(3) 0.0243(14) 0.0040(19) 0.0084(12) 0.0019(17)
    C18 0.0267(17) 0.025(3) 0.0336(16) 0.004(2) 0.0128(14) 0.002(2)
    C19 0.0247(18) 0.035(4) 0.0331(18) 0.002(3) 0.0071(15) 0.000(3)
    C20 0.032(2) 0.032(3) 0.0252(17) 0.001(3) 0.0074(16) -0.002(3)
    Cl1A 0.0236(5) 0.053(6) 0.0403(5) 0.0055(13) 0.0156(4) 0.0047(14)
    O1A 0.037(2) 0.062(4) 0.029(2) 0.000(3) 0.0123(17) 0.004(2)
    O2A 0.0313(18) 0.052(3) 0.034(3) 0.001(2) 0.020(2) 0.000(2)
    O3A 0.052(3) 0.087(4) 0.047(3) 0.003(3) 0.039(2) 0.005(3)
    N1A 0.0309(10) 0.0318(10) 0.0317(10) 0.0006(4) 0.0097(5) -0.0010(4)
    N2A 0.025(2) 0.068(3) 0.0295(17) 0.0047(19) 0.0131(15) -0.008(2)
    C1A 0.018(3) 0.035(2) 0.033(2) -0.0011(16) 0.0099(19) -0.0027(17)
    C2A 0.0267(19) 0.036(3) 0.0322(18) 0.000(3) 0.0094(16) 0.002(2)
    C3A 0.028(2) 0.040(4) 0.036(2) -0.001(3) 0.0118(18) -0.005(3)
    C4A 0.027(3) 0.050(3) 0.033(3) 0.007(3) 0.007(2) 0.004(2)
    C5A 0.038(3) 0.043(3) 0.048(3) 0.009(3) 0.014(3) 0.004(2)
    C6A 0.029(3) 0.033(3) 0.035(3) 0.002(2) 0.013(3) -0.007(2)
    C7A 0.039(3) 0.033(2) 0.044(3) 0.001(2) 0.015(3) -0.007(3)
    C8A 0.031(3) 0.040(3) 0.032(3) 0.005(2) 0.010(2) -0.007(2)
    C9A 0.048(4) 0.049(4) 0.048(4) -0.010(3) 0.012(3) -0.016(3)
    C10A 0.032(3) 0.080(4) 0.028(3) -0.015(3) 0.010(2) -0.020(3)
    C11A 0.031(3) 0.049(3) 0.032(3) 0.016(2) 0.018(2) 0.005(3)
    C12A 0.048(3) 0.058(3) 0.048(4) -0.007(3) 0.024(3) 0.002(3)
    C13A 0.044(4) 0.056(4) 0.066(5) -0.014(3) 0.014(4) -0.010(4)
    C14A 0.0283(19) 0.030(3) 0.0235(17) 0.001(3) 0.0083(15) -0.004(3)
    C15A 0.0245(18) 0.022(3) 0.0281(16) 0.001(2) 0.0110(14) -0.004(2)
    C16A 0.0214(16) 0.021(3) 0.0282(15) 0.002(2) 0.0106(13) -0.003(2)
    C17A 0.0230(16) 0.017(3) 0.0243(14) 0.0040(19) 0.0084(12) 0.0019(17)
    C18A 0.0267(17) 0.025(3) 0.0336(16) 0.004(2) 0.0128(14) 0.002(2)
    C19A 0.0247(18) 0.035(4) 0.0331(18) 0.002(3) 0.0071(15) 0.000(3)
    C20A 0.032(2) 0.032(3) 0.0252(17) 0.001(3) 0.0074(16) -0.002(3)
    C21 0.031(2) 0.0236(17) 0.038(2) -0.0001(14) 0.0149(16) -0.0050(14)
    C22 0.035(2) 0.0268(18) 0.043(2) -0.0036(15) 0.0227(18) -0.0041(15)
    C23 0.044(3) 0.039(3) 0.038(3) -0.005(2) 0.013(2) -0.010(3)
    C24 0.041(3) 0.064(5) 0.065(5) -0.004(4) 0.008(4) -0.025(4)
    C23A 0.044(3) 0.039(3) 0.038(3) -0.005(2) 0.013(2) -0.010(3)
    C24A 0.041(3) 0.064(5) 0.065(5) -0.004(4) 0.008(4) -0.025(4)
    C25 0.027(2) 0.0231(18) 0.040(2) -0.0057(14) 0.0179(16) -0.0044(14)
    C26 0.033(2) 0.033(2) 0.040(2) -0.0060(17) 0.0172(18) -0.0073(16)
    C27 0.055(3) 0.075(4) 0.038(2) -0.025(3) 0.025(2) -0.018(2)
    C28 0.079(4) 0.083(4) 0.057(3) -0.031(3) 0.049(3) -0.029(3)
_geom_special_details
;
 All esds (except the esd in the dihedral angle between two l.s. planes)
 are estimated using the full covariance matrix.  The cell esds are taken
 into account individually in the estimation of esds in distances, angles
 and torsion angles; correlations between esds in cell parameters are only
 used when they are defined by crystal symmetry.  An approximate (isotropic)
 treatment of cell esds is used for estimating esds involving l.s. planes.
;
loop_
    _geom_bond_atom_site_label_1
    _geom_bond_atom_site_label_2
    _geom_bond_site_symmetry_2
    _geom_bond_distance
    _geom_bond_publ_flag
    S1 O5 . 1.421(3) ?
    S1 O4 . 1.424(3) ?
    S1 N3 . 1.613(3) ?
    S1 C17 . 1.784(3) ?
    S1 C17A . 1.789(3) ?
    O6 C22 . 1.213(5) ?
    O7 C22 . 1.324(5) ?
    O7 C23A . 1.462(6) ?
    O7 C23 . 1.462(6) ?
    O8 C26 . 1.184(5) ?
    O9 C26 . 1.331(5) ?
    O9 C27 . 1.454(6) ?
    N3 C25 . 1.457(5) ?
    N3 C21 . 1.463(5) ?
    Cl1 C18 . 1.735(3) ?
    O1 C14 . 1.223(7) ?
    O2 C11 . 1.361(9) ?
    O2 C12 . 1.463(10) ?
    O3 C11 . 1.233(7) ?
    N1 N2 . 1.403(6) ?
    N1 C1 . 1.410(6) ?
    N1 C8 . 1.517(7) ?
    N2 C14 . 1.344(7) ?
    N2 C10 . 1.518(7) ?
    C1 C2 . 1.384(7) ?
    C1 C6 . 1.388(7) ?
    C2 C3 . 1.395(7) ?
    C2 H2 . 0.9500 ?
    C3 C4 . 1.429(11) ?
    C3 H3 . 0.9500 ?
    C4 C5 . 1.364(12) ?
    C4 H4 . 0.9500 ?
    C5 C6 . 1.358(11) ?
    C5 H5 . 0.9500 ?
    C6 C7 . 1.508(10) ?
    C7 C8 . 1.522(11) ?
    C7 H7A . 0.9900 ?
    C7 H7B . 0.9900 ?
    C8 C9 . 1.505(10) ?
    C8 H8 . 1.0000 ?
    C9 H9A . 0.9800 ?
    C9 H9B . 0.9800 ?
    C9 H9C . 0.9800 ?
    C10 C11 . 1.431(11) ?
    C10 H10A . 0.9900 ?
    C10 H10B . 0.9900 ?
    C12 C13 . 1.478(12) ?
    C12 H12A . 0.9900 ?
    C12 H12B . 0.9900 ?
    C13 H13A . 0.9800 ?
    C13 H13B . 0.9800 ?
    C13 H13C . 0.9800 ?
    C14 C15 . 1.515(5) ?
    C15 C16 . 1.3900 ?
    C15 C20 . 1.3900 ?
    C16 C17 . 1.3900 ?
    C16 H16 . 0.9500 ?
    C17 C18 . 1.3900 ?
    C18 C19 . 1.3900 ?
    C19 C20 . 1.3900 ?
    C19 H19 . 0.9500 ?
    C20 H20 . 0.9500 ?
    Cl1A C18A . 1.735(3) ?
    O1A C14A . 1.221(7) ?
    O2A C11A . 1.357(9) ?
    O2A C12A . 1.461(10) ?
    O3A C11A . 1.211(7) ?
    N1A C1A . 1.414(7) ?
    N1A N2A . 1.418(7) ?
    N1A C8A . 1.535(7) ?
    N2A C14A . 1.339(7) ?
    N2A C10A . 1.538(7) ?
    C1A C2A . 1.382(7) ?
    C1A C6A . 1.388(7) ?
    C2A C3A . 1.397(7) ?
    C2A H2A . 0.9500 ?
    C3A C4A . 1.432(12) ?
    C3A H3A . 0.9500 ?
    C4A C5A . 1.363(12) ?
    C4A H4A . 0.9500 ?
    C5A C6A . 1.355(11) ?
    C5A H5A . 0.9500 ?
    C6A C7A . 1.510(10) ?
    C7A C8A . 1.520(11) ?
    C7A H7C . 0.9900 ?
    C7A H7D . 0.9900 ?
    C8A C9A . 1.503(10) ?
    C8A H8A . 1.0000 ?
    C9A H9D . 0.9800 ?
    C9A H9E . 0.9800 ?
    C9A H9F . 0.9800 ?
    C10A C11A . 1.433(11) ?
    C10A H10C . 0.9900 ?
    C10A H10D . 0.9900 ?
    C12A C13A . 1.475(12) ?
    C12A H12C . 0.9900 ?
    C12A H12D . 0.9900 ?
    C13A H13D . 0.9800 ?
    C13A H13E . 0.9800 ?
    C13A H13F . 0.9800 ?
    C14A C15A . 1.520(5) ?
    C15A C16A . 1.3900 ?
    C15A C20A . 1.3900 ?
    C16A C17A . 1.3900 ?
    C16A H16A . 0.9500 ?
    C17A C18A . 1.3900 ?
    C18A C19A . 1.3900 ?
    C19A C20A . 1.3900 ?
    C19A H19A . 0.9500 ?
    C20A H20A . 0.9500 ?
    C21 C22 . 1.517(5) ?
    C21 H21A . 0.9900 ?
    C21 H21B . 0.9900 ?
    C23 C24 . 1.526(11) ?
    C23 H23A . 0.9900 ?
    C23 H23B . 0.9900 ?
    C24 H24A . 0.9800 ?
    C24 H24B . 0.9800 ?
    C24 H24C . 0.9800 ?
    C23A C24A . 1.525(11) ?
    C23A H23C . 0.9900 ?
    C23A H23D . 0.9900 ?
    C24A H24D . 0.9800 ?
    C24A H24E . 0.9800 ?
    C24A H24F . 0.9800 ?
    C25 C26 . 1.508(6) ?
    C25 H25A . 0.9900 ?
    C25 H25B . 0.9900 ?
    C27 C28 . 1.505(7) ?
    C27 H27A . 0.9900 ?
    C27 H27B . 0.9900 ?
    C28 H28A . 0.9800 ?
    C28 H28B . 0.9800 ?
    C28 H28C . 0.9800 ?
loop_
    _geom_angle_atom_site_label_1
    _geom_angle_atom_site_label_2
    _geom_angle_atom_site_label_3
    _geom_angle_site_symmetry_1
    _geom_angle_site_symmetry_3
    _geom_angle
    _geom_angle_publ_flag
    O5 S1 O4 . . 119.78(18) ?
    O5 S1 N3 . . 107.34(17) ?
    O4 S1 N3 . . 109.32(18) ?
    O5 S1 C17 . . 112.6(2) ?
    O4 S1 C17 . . 104.8(2) ?
    N3 S1 C17 . . 101.4(3) ?
    O5 S1 C17A . . 105.0(3) ?
    O4 S1 C17A . . 105.4(2) ?
    N3 S1 C17A . . 109.7(3) ?
    C22 O7 C23A . . 117.9(7) ?
    C22 O7 C23 . . 116.5(6) ?
    C26 O9 C27 . . 116.2(3) ?
    C25 N3 C21 . . 119.3(3) ?
    C25 N3 S1 . . 121.8(3) ?
    C21 N3 S1 . . 118.7(2) ?
    C11 O2 C12 . . 119.0(6) ?
    N2 N1 C1 . . 118.0(4) ?
    N2 N1 C8 . . 121.5(5) ?
    C1 N1 C8 . . 107.6(5) ?
    C14 N2 N1 . . 119.6(5) ?
    C14 N2 C10 . . 116.8(5) ?
    N1 N2 C10 . . 123.5(5) ?
    C2 C1 C6 . . 122.3(5) ?
    C2 C1 N1 . . 127.6(4) ?
    C6 C1 N1 . . 110.0(5) ?
    C1 C2 C3 . . 117.6(6) ?
    C1 C2 H2 . . 121.2 ?
    C3 C2 H2 . . 121.2 ?
    C2 C3 C4 . . 118.5(7) ?
    C2 C3 H3 . . 120.7 ?
    C4 C3 H3 . . 120.7 ?
    C5 C4 C3 . . 122.1(6) ?
    C5 C4 H4 . . 118.9 ?
    C3 C4 H4 . . 118.9 ?
    C6 C5 C4 . . 118.6(7) ?
    C6 C5 H5 . . 120.7 ?
    C4 C5 H5 . . 120.7 ?
    C5 C6 C1 . . 120.8(7) ?
    C5 C6 C7 . . 129.8(6) ?
    C1 C6 C7 . . 109.4(6) ?
    C6 C7 C8 . . 103.8(5) ?
    C6 C7 H7A . . 111.0 ?
    C8 C7 H7A . . 111.0 ?
    C6 C7 H7B . . 111.0 ?
    C8 C7 H7B . . 111.0 ?
    H7A C7 H7B . . 109.0 ?
    C9 C8 N1 . . 111.7(6) ?
    C9 C8 C7 . . 116.8(7) ?
    N1 C8 C7 . . 102.8(5) ?
    C9 C8 H8 . . 108.4 ?
    N1 C8 H8 . . 108.4 ?
    C7 C8 H8 . . 108.4 ?
    C8 C9 H9A . . 109.5 ?
    C8 C9 H9B . . 109.5 ?
    H9A C9 H9B . . 109.5 ?
    C8 C9 H9C . . 109.5 ?
    H9A C9 H9C . . 109.5 ?
    H9B C9 H9C . . 109.5 ?
    C11 C10 N2 . . 124.7(7) ?
    C11 C10 H10A . . 106.2 ?
    N2 C10 H10A . . 106.2 ?
    C11 C10 H10B . . 106.2 ?
    N2 C10 H10B . . 106.2 ?
    H10A C10 H10B . . 106.4 ?
    O3 C11 O2 . . 118.3(7) ?
    O3 C11 C10 . . 125.2(8) ?
    O2 C11 C10 . . 114.5(5) ?
    O2 C12 C13 . . 107.3(7) ?
    O2 C12 H12A . . 110.3 ?
    C13 C12 H12A . . 110.3 ?
    O2 C12 H12B . . 110.3 ?
    C13 C12 H12B . . 110.3 ?
    H12A C12 H12B . . 108.5 ?
    C12 C13 H13A . . 109.5 ?
    C12 C13 H13B . . 109.5 ?
    H13A C13 H13B . . 109.5 ?
    C12 C13 H13C . . 109.5 ?
    H13A C13 H13C . . 109.5 ?
    H13B C13 H13C . . 109.5 ?
    O1 C14 N2 . . 119.5(5) ?
    O1 C14 C15 . . 119.3(5) ?
    N2 C14 C15 . . 120.8(5) ?
    C16 C15 C20 . . 120.0 ?
    C16 C15 C14 . . 122.1(3) ?
    C20 C15 C14 . . 117.9(3) ?
    C17 C16 C15 . . 120.0 ?
    C17 C16 H16 . . 120.0 ?
    C15 C16 H16 . . 120.0 ?
    C16 C17 C18 . . 120.0 ?
    C16 C17 S1 . . 116.6(3) ?
    C18 C17 S1 . . 123.4(3) ?
    C17 C18 C19 . . 120.0 ?
    C17 C18 Cl1 . . 122.3(2) ?
    C19 C18 Cl1 . . 117.7(2) ?
    C20 C19 C18 . . 120.0 ?
    C20 C19 H19 . . 120.0 ?
    C18 C19 H19 . . 120.0 ?
    C19 C20 C15 . . 120.0 ?
    C19 C20 H20 . . 120.0 ?
    C15 C20 H20 . . 120.0 ?
    C11A O2A C12A . . 117.3(7) ?
    C1A N1A N2A . . 115.3(5) ?
    C1A N1A C8A . . 105.9(5) ?
    N2A N1A C8A . . 112.7(5) ?
    C14A N2A N1A . . 121.3(5) ?
    C14A N2A C10A . . 118.6(5) ?
    N1A N2A C10A . . 110.5(5) ?
    C2A C1A C6A . . 122.2(6) ?
    C2A C1A N1A . . 128.4(5) ?
    C6A C1A N1A . . 109.1(5) ?
    C1A C2A C3A . . 118.1(6) ?
    C1A C2A H2A . . 120.9 ?
    C3A C2A H2A . . 120.9 ?
    C2A C3A C4A . . 118.1(7) ?
    C2A C3A H3A . . 121.0 ?
    C4A C3A H3A . . 121.0 ?
    C5A C4A C3A . . 121.9(7) ?
    C5A C4A H4A . . 119.1 ?
    C3A C4A H4A . . 119.1 ?
    C6A C5A C4A . . 119.3(7) ?
    C6A C5A H5A . . 120.4 ?
    C4A C5A H5A . . 120.4 ?
    C5A C6A C1A . . 120.3(7) ?
    C5A C6A C7A . . 130.4(7) ?
    C1A C6A C7A . . 109.1(6) ?
    C6A C7A C8A . . 103.2(5) ?
    C6A C7A H7C . . 111.1 ?
    C8A C7A H7C . . 111.1 ?
    C6A C7A H7D . . 111.1 ?
    C8A C7A H7D . . 111.1 ?
    H7C C7A H7D . . 109.1 ?
    C9A C8A C7A . . 118.0(7) ?
    C9A C8A N1A . . 109.3(6) ?
    C7A C8A N1A . . 100.5(5) ?
    C9A C8A H8A . . 109.5 ?
    C7A C8A H8A . . 109.5 ?
    N1A C8A H8A . . 109.5 ?
    C8A C9A H9D . . 109.5 ?
    C8A C9A H9E . . 109.5 ?
    H9D C9A H9E . . 109.5 ?
    C8A C9A H9F . . 109.5 ?
    H9D C9A H9F . . 109.5 ?
    H9E C9A H9F . . 109.5 ?
    C11A C10A N2A . . 111.1(6) ?
    C11A C10A H10C . . 109.4 ?
    N2A C10A H10C . . 109.4 ?
    C11A C10A H10D . . 109.4 ?
    N2A C10A H10D . . 109.4 ?
    H10C C10A H10D . . 108.0 ?
    O3A C11A O2A . . 123.3(9) ?
    O3A C11A C10A . . 124.2(9) ?
    O2A C11A C10A . . 110.7(5) ?
    O2A C12A C13A . . 107.1(7) ?
    O2A C12A H12C . . 110.3 ?
    C13A C12A H12C . . 110.3 ?
    O2A C12A H12D . . 110.3 ?
    C13A C12A H12D . . 110.3 ?
    H12C C12A H12D . . 108.6 ?
    C12A C13A H13D . . 109.5 ?
    C12A C13A H13E . . 109.5 ?
    H13D C13A H13E . . 109.5 ?
    C12A C13A H13F . . 109.5 ?
    H13D C13A H13F . . 109.5 ?
    H13E C13A H13F . . 109.5 ?
    O1A C14A N2A . . 123.3(5) ?
    O1A C14A C15A . . 120.4(6) ?
    N2A C14A C15A . . 116.1(5) ?
    C16A C15A C20A . . 120.0 ?
    C16A C15A C14A . . 120.7(3) ?
    C20A C15A C14A . . 119.2(3) ?
    C15A C16A C17A . . 120.0 ?
    C15A C16A H16A . . 120.0 ?
    C17A C16A H16A . . 120.0 ?
    C16A C17A C18A . . 120.0 ?
    C16A C17A S1 . . 115.3(3) ?
    C18A C17A S1 . . 124.6(3) ?
    C19A C18A C17A . . 120.0 ?
    C19A C18A Cl1A . . 117.7(3) ?
    C17A C18A Cl1A . . 122.3(3) ?
    C18A C19A C20A . . 120.0 ?
    C18A C19A H19A . . 120.0 ?
    C20A C19A H19A . . 120.0 ?
    C19A C20A C15A . . 120.0 ?
    C19A C20A H20A . . 120.0 ?
    C15A C20A H20A . . 120.0 ?
    N3 C21 C22 . . 115.5(3) ?
    N3 C21 H21A . . 108.4 ?
    C22 C21 H21A . . 108.4 ?
    N3 C21 H21B . . 108.4 ?
    C22 C21 H21B . . 108.4 ?
    H21A C21 H21B . . 107.5 ?
    O6 C22 O7 . . 125.1(4) ?
    O6 C22 C21 . . 121.4(4) ?
    O7 C22 C21 . . 113.5(3) ?
    O7 C23 C24 . . 108.4(8) ?
    O7 C23 H23A . . 110.0 ?
    C24 C23 H23A . . 110.0 ?
    O7 C23 H23B . . 110.0 ?
    C24 C23 H23B . . 110.0 ?
    H23A C23 H23B . . 108.4 ?
    C23 C24 H24A . . 109.5 ?
    C23 C24 H24B . . 109.5 ?
    H24A C24 H24B . . 109.5 ?
    C23 C24 H24C . . 109.5 ?
    H24A C24 H24C . . 109.5 ?
    H24B C24 H24C . . 109.5 ?
    O7 C23A C24A . . 102.2(8) ?
    O7 C23A H23C . . 111.3 ?
    C24A C23A H23C . . 111.3 ?
    O7 C23A H23D . . 111.3 ?
    C24A C23A H23D . . 111.3 ?
    H23C C23A H23D . . 109.2 ?
    C23A C24A H24D . . 109.5 ?
    C23A C24A H24E . . 109.5 ?
    H24D C24A H24E . . 109.5 ?
    C23A C24A H24F . . 109.5 ?
    H24D C24A H24F . . 109.5 ?
    H24E C24A H24F . . 109.5 ?
    N3 C25 C26 . . 112.3(3) ?
    N3 C25 H25A . . 109.1 ?
    C26 C25 H25A . . 109.1 ?
    N3 C25 H25B . . 109.1 ?
    C26 C25 H25B . . 109.1 ?
    H25A C25 H25B . . 107.9 ?
    O8 C26 O9 . . 124.6(4) ?
    O8 C26 C25 . . 125.6(4) ?
    O9 C26 C25 . . 109.7(3) ?
    O9 C27 C28 . . 106.9(4) ?
    O9 C27 H27A . . 110.3 ?
    C28 C27 H27A . . 110.3 ?
    O9 C27 H27B . . 110.3 ?
    C28 C27 H27B . . 110.3 ?
    H27A C27 H27B . . 108.6 ?
    C27 C28 H28A . . 109.5 ?
    C27 C28 H28B . . 109.5 ?
    H28A C28 H28B . . 109.5 ?
    C27 C28 H28C . . 109.5 ?
    H28A C28 H28C . . 109.5 ?
    H28B C28 H28C . . 109.5 ?
loop_
    _geom_torsion_atom_site_label_1
    _geom_torsion_atom_site_label_2
    _geom_torsion_atom_site_label_3
    _geom_torsion_atom_site_label_4
    _geom_torsion_site_symmetry_1
    _geom_torsion_site_symmetry_2
    _geom_torsion_site_symmetry_3
    _geom_torsion_site_symmetry_4
    _geom_torsion
    _geom_torsion_publ_flag
    O5 S1 N3 C25 . . . . 3.4(3) ?
    O4 S1 N3 C25 . . . . 134.7(3) ?
    C17 S1 N3 C25 . . . . -114.9(3) ?
    C17A S1 N3 C25 . . . . -110.1(4) ?
    O5 S1 N3 C21 . . . . -171.8(3) ?
    O4 S1 N3 C21 . . . . -40.4(3) ?
    C17 S1 N3 C21 . . . . 69.9(4) ?
    C17A S1 N3 C21 . . . . 74.7(4) ?
    C1 N1 N2 C14 . . . . -125.3(8) ?
    C8 N1 N2 C14 . . . . 98.0(8) ?
    C1 N1 N2 C10 . . . . 56.6(11) ?
    C8 N1 N2 C10 . . . . -80.0(9) ?
    N2 N1 C1 C2 . . . . 24(2) ?
    C8 N1 C1 C2 . . . . 166.5(17) ?
    N2 N1 C1 C6 . . . . -159.4(8) ?
    C8 N1 C1 C6 . . . . -17.3(11) ?
    C6 C1 C2 C3 . . . . 2(3) ?
    N1 C1 C2 C3 . . . . 177.6(14) ?
    C1 C2 C3 C4 . . . . -2(3) ?
    C2 C3 C4 C5 . . . . 1.9(18) ?
    C3 C4 C5 C6 . . . . -1.7(14) ?
    C4 C5 C6 C1 . . . . 1.5(15) ?
    C4 C5 C6 C7 . . . . -178.3(8) ?
    C2 C1 C6 C5 . . . . -2(2) ?
    N1 C1 C6 C5 . . . . -178.1(9) ?
    C2 C1 C6 C7 . . . . 178.3(16) ?
    N1 C1 C6 C7 . . . . 1.8(12) ?
    C5 C6 C7 C8 . . . . -166.1(9) ?
    C1 C6 C7 C8 . . . . 14.1(10) ?
    N2 N1 C8 C9 . . . . -68.4(8) ?
    C1 N1 C8 C9 . . . . 151.1(8) ?
    N2 N1 C8 C7 . . . . 165.6(6) ?
    C1 N1 C8 C7 . . . . 25.1(8) ?
    C6 C7 C8 C9 . . . . -145.6(7) ?
    C6 C7 C8 N1 . . . . -22.9(7) ?
    C14 N2 C10 C11 . . . . 54.6(11) ?
    N1 N2 C10 C11 . . . . -127.3(7) ?
    C12 O2 C11 O3 . . . . 1.3(12) ?
    C12 O2 C11 C10 . . . . 166.1(8) ?
    N2 C10 C11 O3 . . . . -156.4(8) ?
    N2 C10 C11 O2 . . . . 40.0(10) ?
    C11 O2 C12 C13 . . . . -164.7(8) ?
    N1 N2 C14 O1 . . . . -162.5(7) ?
    C10 N2 C14 O1 . . . . 15.7(11) ?
    N1 N2 C14 C15 . . . . 24.8(10) ?
    C10 N2 C14 C15 . . . . -157.0(7) ?
    O1 C14 C15 C16 . . . . -143.7(6) ?
    N2 C14 C15 C16 . . . . 29.1(9) ?
    O1 C14 C15 C20 . . . . 35.0(9) ?
    N2 C14 C15 C20 . . . . -152.3(6) ?
    C20 C15 C16 C17 . . . . 0.0 ?
    C14 C15 C16 C17 . . . . 178.6(6) ?
    C15 C16 C17 C18 . . . . 0.0 ?
    C15 C16 C17 S1 . . . . -179.3(5) ?
    O5 S1 C17 C16 . . . . 134.0(3) ?
    O4 S1 C17 C16 . . . . 2.2(4) ?
    N3 S1 C17 C16 . . . . -111.6(3) ?
    O5 S1 C17 C18 . . . . -45.2(4) ?
    O4 S1 C17 C18 . . . . -177.1(3) ?
    N3 S1 C17 C18 . . . . 69.2(4) ?
    C16 C17 C18 C19 . . . . 0.0 ?
    S1 C17 C18 C19 . . . . 179.2(5) ?
    C16 C17 C18 Cl1 . . . . 179.8(8) ?
    S1 C17 C18 Cl1 . . . . -1.0(8) ?
    C17 C18 C19 C20 . . . . 0.0 ?
    Cl1 C18 C19 C20 . . . . -179.8(8) ?
    C18 C19 C20 C15 . . . . 0.0 ?
    C16 C15 C20 C19 . . . . 0.0 ?
    C14 C15 C20 C19 . . . . -178.7(6) ?
    C1A N1A N2A C14A . . . . -135.0(9) ?
    C8A N1A N2A C14A . . . . 103.1(8) ?
    C1A N1A N2A C10A . . . . 79.2(10) ?
    C8A N1A N2A C10A . . . . -42.7(8) ?
    N2A N1A C1A C2A . . . . 35(2) ?
    C8A N1A C1A C2A . . . . 160(2) ?
    N2A N1A C1A C6A . . . . -150.5(9) ?
    C8A N1A C1A C6A . . . . -25.1(12) ?
    C6A C1A C2A C3A . . . . -3(3) ?
    N1A C1A C2A C3A . . . . 171.0(16) ?
    C1A C2A C3A C4A . . . . 2(3) ?
    C2A C3A C4A C5A . . . . -2(2) ?
    C3A C4A C5A C6A . . . . 2.7(18) ?
    C4A C5A C6A C1A . . . . -3.8(17) ?
    C4A C5A C6A C7A . . . . -178.2(10) ?
    C2A C1A C6A C5A . . . . 4(2) ?
    N1A C1A C6A C5A . . . . -171.0(10) ?
    C2A C1A C6A C7A . . . . 179.6(19) ?
    N1A C1A C6A C7A . . . . 4.6(14) ?
    C5A C6A C7A C8A . . . . -167.4(10) ?
    C1A C6A C7A C8A . . . . 17.7(12) ?
    C6A C7A C8A C9A . . . . -149.1(7) ?
    C6A C7A C8A N1A . . . . -30.5(8) ?
    C1A N1A C8A C9A . . . . 159.4(9) ?
    N2A N1A C8A C9A . . . . -73.6(8) ?
    C1A N1A C8A C7A . . . . 34.5(8) ?
    N2A N1A C8A C7A . . . . 161.6(6) ?
    C14A N2A C10A C11A . . . . 76.9(10) ?
    N1A N2A C10A C11A . . . . -136.3(7) ?
    C12A O2A C11A O3A . . . . -8.4(14) ?
    C12A O2A C11A C10A . . . . -173.8(9) ?
    N2A C10A C11A O3A . . . . -157.4(9) ?
    N2A C10A C11A O2A . . . . 7.9(11) ?
    C11A O2A C12A C13A . . . . -171.3(10) ?
    N1A N2A C14A O1A . . . . -161.4(9) ?
    C10A N2A C14A O1A . . . . -18.3(13) ?
    N1A N2A C14A C15A . . . . 22.1(11) ?
    C10A N2A C14A C15A . . . . 165.3(7) ?
    O1A C14A C15A C16A . . . . -139.4(8) ?
    N2A C14A C15A C16A . . . . 37.2(10) ?
    O1A C14A C15A C20A . . . . 39.4(11) ?
    N2A C14A C15A C20A . . . . -144.1(6) ?
    C20A C15A C16A C17A . . . . 0.0 ?
    C14A C15A C16A C17A . . . . 178.7(7) ?
    C15A C16A C17A C18A . . . . 0.0 ?
    C15A C16A C17A S1 . . . . 176.6(6) ?
    O5 S1 C17A C16A . . . . 133.4(4) ?
    O4 S1 C17A C16A . . . . 6.0(5) ?
    N3 S1 C17A C16A . . . . -111.6(4) ?
    O5 S1 C17A C18A . . . . -50.2(5) ?
    O4 S1 C17A C18A . . . . -177.6(4) ?
    N3 S1 C17A C18A . . . . 64.8(5) ?
    C16A C17A C18A C19A . . . . 0.0 ?
    S1 C17A C18A C19A . . . . -176.2(6) ?
    C16A C17A C18A Cl1A . . . . 179.1(10) ?
    S1 C17A C18A Cl1A . . . . 2.9(10) ?
    C17A C18A C19A C20A . . . . 0.0 ?
    Cl1A C18A C19A C20A . . . . -179.2(10) ?
    C18A C19A C20A C15A . . . . 0.0 ?
    C16A C15A C20A C19A . . . . 0.0 ?
    C14A C15A C20A C19A . . . . -178.7(7) ?
    C25 N3 C21 C22 . . . . 78.8(4) ?
    S1 N3 C21 C22 . . . . -105.9(4) ?
    C23A O7 C22 O6 . . . . -5.5(10) ?
    C23 O7 C22 O6 . . . . 9.4(9) ?
    C23A O7 C22 C21 . . . . 176.0(9) ?
    C23 O7 C22 C21 . . . . -169.2(8) ?
    N3 C21 C22 O6 . . . . -179.2(4) ?
    N3 C21 C22 O7 . . . . -0.5(5) ?
    C22 O7 C23 C24 . . . . 177.1(10) ?
    C22 O7 C23A C24A . . . . 131.8(11) ?
    C21 N3 C25 C26 . . . . 74.6(4) ?
    S1 N3 C25 C26 . . . . -100.5(3) ?
    C27 O9 C26 O8 . . . . 4.1(7) ?
    C27 O9 C26 C25 . . . . -173.5(4) ?
    N3 C25 C26 O8 . . . . 5.9(6) ?
    N3 C25 C26 O9 . . . . -176.5(3) ?
    C26 O9 C27 C28 . . . . 168.9(4) ?
loop_
    _geom_hbond_atom_site_label_D
    _geom_hbond_atom_site_label_H
    _geom_hbond_atom_site_label_A
    _geom_hbond_site_symmetry_A
    _geom_hbond_distance_DH
    _geom_hbond_distance_HA
    _geom_hbond_distance_DA
    _geom_hbond_angle_DHA
    _geom_hbond_publ_flag
    C2 H2 O2 . 0.95 2.37 3.198(13) 145 yes
    C4 H4 O9 1_655 0.95 2.48 3.262(8) 139 y
    C10 H10A Cl1 1_655 0.99 2.88 3.708(11) 141 yes
    C24 H24A Cl1 . 0.98 2.86 3.51(2) 124 yes
    C25 H25A O5 2_646 0.99 2.41 3.100(5) 126 yes
    C27 H27B Cg4 2_646 0.99 2.92 3.742(7) 141 y
_shelx_space_group_comment
;
The symmetry employed for this shelxl refinement is uniquely defined
by the following loop, which should always be used as a source of
symmetry information in preference to the above space-group names.
They are only intended as comments.
;
_shelx_estimated_absorpt_T_min     0.916
_shelx_estimated_absorpt_T_max     0.984
_shelx_hkl_file
;
  -1   0   0 1131.79   63.99
   2   0   0 2985.40  172.58
  -2   0   0 2976.80  172.58
  -2   0   0 3020.10  172.58
  -2   0   0 3080.89  172.58
   2   0   0 3189.28  172.58
   2   0   0 3070.29  172.58
  -3   0   0 1398.96   80.79
  -3   0   0 1392.16   80.89
   3   0   0 1467.95   80.79
  -3   0   0 1451.05   80.79
   3   0   0 1461.85   80.89
   3   0   0 1394.66   80.79
   4   0   0    4.40    0.90
  -4   0   0    8.70    1.10
  -4   0   0    6.40    0.90
  -4   0   0    6.50    1.10
   4   0   0    8.80    1.00
   4   0   0    6.20    1.10
  -5   0   0   27.10    2.10
   5   0   0   29.10    2.10
   5   0   0   27.90    2.30
   5   0   0   23.30    2.40
  -5   0   0   30.40    2.40
  -5   0   0   29.90    2.40
   6   0   0  112.59    6.80
   6   0   0  117.09    7.00
   6   0   0  108.99    7.10
  -6   0   0  112.29    7.10
  -6   0   0  112.29    7.00
  -6   0   0  116.39    6.90
  -7   0   0  225.58   13.20
   7   0   0  223.18   13.50
  -7   0   0  222.28   13.40
   7   0   0  224.98   13.40
   7   0   0  227.58   13.20
  -7   0   0  229.58   13.40
  -8   0   0   27.50    3.10
   8   0   0   34.00    2.90
  -8   0   0   28.10    3.00
   8   0   0   31.60    3.30
  -8   0   0   32.90    3.20
  -9   0   0   54.99    4.60
   9   0   0   43.60    4.70
 -10   0   0    0.00    2.30
  10   0   0    1.20    2.80
 -11   0   0    2.60    3.00
  11   0   0    4.70    3.60
 -12   0   0   16.00    3.80
 -13   0   0   21.00    5.10
   0   1   0    0.20    0.20
   1  -1   0  536.65   31.50
  -1  -1   0  554.94   31.50
  -1  -1   0  558.34   31.50
  -1   1   0  553.54   31.50
  -1   1   0  592.04   31.50
   1   1   0  539.75   31.50
   1   1   0  557.74   31.50
   2  -1   0  511.95   29.00
   2  -1   0  500.55   29.00
  -2  -1   0  485.45   29.10
  -2  -1   0  503.45   29.10
  -2   1   0  527.15   29.10
   2   1   0  505.85   29.10
  -2   1   0  552.84   29.10
   2   1   0  509.85   29.10
   3  -1   0  198.38   11.20
  -3  -1   0  200.28   11.30
   3  -1   0  202.78   11.30
  -3  -1   0  187.88   11.30
   3  -1   0  211.18   11.30
  -3  -1   0  192.88   11.20
   3   1   0  186.28   11.30
  -3   1   0  196.18   11.30
  -3   1   0  188.08   11.30
  -3   1   0  205.58   11.30
   3   1   0  188.68   11.30
   3   1   0  190.18   11.30
   4  -1   0  503.45   28.50
   4  -1   0  491.65   28.60
   4  -1   0  499.05   28.70
  -4  -1   0  498.55   28.70
  -4  -1   0  506.15   28.60
  -4  -1   0  488.85   28.50
   4   1   0  509.85   28.60
  -4   1   0  492.55   28.60
  -4   1   0  505.15   28.60
   4   1   0  504.45   28.60
  -4   1   0  501.75   28.60
   4   1   0  518.25   28.70
   5  -1   0   77.79    4.80
  -5  -1   0   80.59    5.00
   5  -1   0   72.39    5.10
  -5  -1   0   81.39    5.00
   5  -1   0   83.79    5.00
  -5  -1   0   74.79    4.70
  -5   1   0   74.49    4.90
   5   1   0   77.79    5.00
  -5   1   0   88.29    5.10
   5   1   0   71.49    4.90
  -5   1   0   85.59    5.00
   5   1   0   81.09    5.00
  -6  -1   0  302.07   17.20
  -6  -1   0  296.77   17.20
   6  -1   0  303.17   17.30
   6  -1   0  300.07   17.00
   6  -1   0  303.47   17.10
  -6  -1   0  288.17   17.00
  -6   1   0  296.87   17.20
   6   1   0  289.07   17.10
   6   1   0  277.57   17.20
  -6   1   0  290.87   17.20
  -6   1   0  298.27   17.10
   6   1   0  297.57   17.10
   7  -1   0   29.20    2.90
   7  -1   0   31.90    3.30
   7  -1   0   29.80    2.60
  -7  -1   0   28.20    2.60
  -7  -1   0   31.80    3.10
  -7  -1   0   31.70    3.10
  -7   1   0   32.10    3.10
   7   1   0   30.80    3.10
   7   1   0   31.40    2.90
  -7   1   0   30.70    3.00
   7   1   0   35.80    3.10
  -7   1   0   29.10    2.80
   8  -1   0   40.20    3.70
  -8  -1   0   40.90    3.50
   8  -1   0   44.30    4.10
  -8  -1   0   41.20    3.80
  -8   1   0   41.50    3.40
   8   1   0   37.30    3.40
  -8   1   0   34.40    3.40
   8   1   0   37.00    3.70
  -9  -1   0  245.28   14.20
   9  -1   0  223.88   14.20
   9   1   0  240.88   14.20
   9   1   0  221.48   13.80
  -9   1   0  226.18   14.00
 -10  -1   0   26.60    4.00
  10   1   0   34.20    3.90
 -10   1   0   38.40    4.10
 -11  -1   0   28.60    4.10
  11   1   0   30.60    4.20
 -11   1   0   30.90    4.20
 -12  -1   0    4.70    3.40
 -12   1   0    2.50    3.60
  12   1   0    0.80    3.80
 -13  -1   0    5.60    4.10
 -13   1   0    4.10    4.60
  13   1   0   12.40    4.90
   0   2   0 1008.80   55.89
   0   2   0  969.10   55.89
   0   2   0  984.90   55.89
  -1  -2   0  734.33   42.70
   1  -2   0  741.93   42.70
  -1  -2   0  789.62   42.80
   1  -2   0  786.32   42.70
  -1  -2   0  732.83   42.70
   1  -2   0  737.83   42.70
  -1   2   0  790.72   42.70
   1   2   0  757.72   42.80
   1   2   0  717.53   42.70
  -1   2   0  749.73   42.80
  -1   2   0  772.22   42.70
   1   2   0  746.23   42.80
  -2  -2   0  592.54   34.10
   2  -2   0  586.14   34.10
   2  -2   0  613.54   34.10
  -2  -2   0  581.84   34.20
   2   2   0  583.84   34.20
   2   2   0  613.64   34.10
  -2   2   0  599.74   34.20
  -2   2   0  643.44   34.20
   3  -2   0  511.55   29.50
   3  -2   0  531.25   29.40
  -3  -2   0  492.75   29.50
  -3  -2   0  525.75   29.60
   3   2   0  497.55   29.50
  -3   2   0  548.55   29.50
  -3   2   0  515.75   29.50
   3   2   0  525.35   29.50
  -4  -2   0  185.78   11.40
   4  -2   0  196.18   11.30
   4  -2   0  202.28   11.10
   4  -2   0  204.48   11.40
  -4  -2   0  186.48   11.30
  -4  -2   0  188.98   11.10
  -4   2   0  190.58   11.30
  -4   2   0  203.98   11.40
   4   2   0  194.68   11.30
   4   2   0  195.58   11.40
  -5  -2   0   14.10    1.80
  -5  -2   0   14.50    1.40
   5  -2   0   17.90    2.00
   5  -2   0   17.00    1.50
  -5  -2   0   19.90    1.80
   5  -2   0   17.60    1.80
   5   2   0   19.20    1.80
   5   2   0   13.40    1.70
  -5   2   0   19.30    1.90
   5   2   0   17.20    1.70
  -5   2   0   16.30    1.80
  -5   2   0   15.90    1.70
   6  -2   0   28.30    2.20
  -6  -2   0   22.80    2.10
  -6  -2   0   25.40    2.60
   6  -2   0   28.10    2.70
  -6  -2   0   32.50    2.80
   6  -2   0   33.70    2.60
  -6   2   0   25.10    2.40
   6   2   0   25.10    2.60
   6   2   0   34.40    2.80
  -6   2   0   31.20    2.60
   6   2   0   24.90    2.60
  -6   2   0   29.70    2.80
   7  -2   0   72.49    4.80
  -7  -2   0   69.39    4.90
   7  -2   0   69.19    5.10
  -7  -2   0   72.49    4.90
  -7   2   0   68.79    4.80
   7   2   0   60.29    4.80
  -7   2   0   74.89    4.90
   7   2   0   66.69    4.90
  -8  -2   0   41.10    4.00
  -8  -2   0   37.40    3.80
   8  -2   0   36.00    3.60
  -8   2   0   44.90    3.50
   8   2   0   42.30    3.70
  -8   2   0   41.10    3.60
   8   2   0   41.90    3.90
  -9  -2   0  110.69    7.30
   9  -2   0  103.29    7.20
  -9  -2   0  106.59    7.30
  -9   2   0  104.59    6.90
  -9   2   0   95.89    7.00
   9   2   0  110.59    7.30
   9   2   0   94.89    7.00
 -10  -2   0  134.99    9.10
  10   2   0  136.69    9.10
 -10   2   0  124.39    8.80
 -11  -2   0   13.10    3.40
  11   2   0   10.10    3.50
 -11   2   0   10.30    3.30
 -12  -2   0    3.20    4.10
 -12   2   0    3.10    3.70
  12   2   0    5.60    3.70
 -13  -2   0   12.00    4.60
 -13   2   0    5.10    4.10
  13   2   0   12.90    4.60
   0   3   0   -0.10    0.50
   0   3   0   -3.40    0.50
   0   3   0   -2.00    0.50
   1  -3   0  191.58   10.90
  -1  -3   0  185.78   10.90
  -1   3   0  201.48   10.90
  -1   3   0  192.58   10.90
   1   3   0  190.28   10.90
   1   3   0  186.48   10.90
   1   3   0  182.78   10.80
  -1   3   0  184.08   10.90
  -2  -3   0  106.09    6.60
  -2  -3   0  114.39    6.80
   2  -3   0  121.49    6.60
  -2  -3   0  109.69    6.60
   2  -3   0  110.69    6.60
  -2  -3   0  111.69    6.60
   2  -3   0  108.79    6.60
   2   3   0  103.99    6.80
  -2   3   0  126.49    6.70
   2   3   0  118.99    6.60
  -2   3   0  119.79    6.80
   2   3   0  116.99    6.60
   2   3   0  118.19    6.60
  -3  -3   0  203.18   12.00
  -3  -3   0  207.08   12.10
   3  -3   0  205.88   11.90
   3  -3   0  220.38   11.80
   3   3   0  190.98   11.90
  -3   3   0  215.08   12.00
   3   3   0  200.58   12.10
   3   3   0  203.58   11.90
  -3   3   0  220.78   12.00
  -3   3   0  206.18   12.10
   4  -3   0  187.68   10.20
   4  -3   0  177.98   10.40
  -4  -3   0  175.08   10.50
  -4  -3   0  175.48   10.40
   4   3   0  163.88   10.40
  -4   3   0  193.08   10.50
  -4   3   0  175.48   10.50
   4   3   0  172.68   10.50
   5  -3   0    3.10    0.80
   5  -3   0    3.20    1.50
   5  -3   0    3.90    1.00
  -5  -3   0    1.70    1.30
  -5  -3   0    1.80    1.00
  -5   3   0    1.80    1.20
   5   3   0    2.80    1.10
   5   3   0    2.50    1.20
  -5   3   0    4.80    1.30
  -6  -3   0   27.40    2.70
   6  -3   0   29.20    2.80
   6  -3   0   30.60    2.60
   6  -3   0   35.00    2.70
  -6  -3   0   31.00    2.80
   6   3   0   30.80    2.70
  -6   3   0   26.40    2.70
   6   3   0   25.30    2.60
  -6   3   0   26.90    2.50
   7  -3   0  139.39    8.10
  -7  -3   0  133.49    8.20
  -7  -3   0  129.39    8.20
   7   3   0  122.39    8.10
   7   3   0  124.49    8.10
  -7   3   0  135.09    8.10
  -7   3   0  126.49    8.00
  -8  -3   0    1.50    1.70
   8  -3   0    0.90    1.60
  -8  -3   0    2.40    2.30
   8   3   0   -0.10    1.80
  -8   3   0    0.60    1.90
  -8   3   0    0.50    1.90
   8   3   0   -0.10    1.90
   9  -3   0   19.30    2.60
  -9  -3   0   16.70    3.20
  -9  -3   0   15.30    2.70
   9   3   0   13.10    2.70
   9   3   0   13.50    2.70
  -9   3   0   13.10    2.70
  -9   3   0   17.30    2.60
 -10  -3   0    3.20    2.70
 -10  -3   0    3.90    2.80
 -10   3   0    5.30    2.80
  10   3   0    3.70    2.80
  10   3   0    3.70    2.70
 -10   3   0    3.40    2.70
 -11  -3   0   22.40    4.00
  11   3   0   26.80    3.80
 -11   3   0   24.50    3.90
 -12  -3   0    9.30    4.00
  12   3   0   -1.20    3.40
 -12   3   0    5.60    3.60
 -13  -3   0    7.70    5.30
  13   3   0    8.70    4.20
 -13   3   0    9.90    4.50
   0   4   0 1774.62  100.39
   0   4   0 1718.23  100.39
   0   4   0 1828.52  100.39
  -1  -4   0  881.11   49.30
   1  -4   0  855.21   49.20
  -1   4   0  888.11   49.20
   1   4   0  892.51   49.30
   1   4   0  864.31   49.30
  -1   4   0  848.82   49.30
  -1   4   0  880.11   49.20
   1   4   0  833.62   49.20
  -2  -4   0  293.37   17.60
  -2  -4   0  301.17   17.60
   2  -4   0  308.37   17.60
   2  -4   0  302.47   17.60
   2  -4   0  327.27   17.70
  -2  -4   0  308.37   17.60
  -2  -4   0  314.77   17.80
   2   4   0  308.77   17.80
   2   4   0  311.57   17.60
  -2   4   0  313.17   17.80
  -2   4   0  321.57   17.70
  -3  -4   0  288.47   16.90
   3  -4   0  295.07   16.90
  -3  -4   0  300.67   16.80
  -3  -4   0  278.37   17.10
  -3  -4   0  273.57   16.90
   3  -4   0  298.77   16.80
   3  -4   0  298.27   17.00
  -3   4   0  321.67   17.00
   3   4   0  289.27   17.10
  -3   4   0  290.97   17.10
   3   4   0  297.87   16.80
   3   4   0  308.77   16.80
   4  -4   0    0.50    0.80
   4  -4   0    0.90    0.70
  -4  -4   0   -1.60    0.80
  -4  -4   0    1.40    1.10
  -4   4   0    0.40    1.00
   4   4   0   -0.10    0.80
   4   4   0    0.40    1.10
  -4   4   0    0.60    1.00
   4   4   0    0.00    0.80
  -4   4   0   -0.70    1.10
  -5  -4   0   14.00    2.10
   5  -4   0   14.40    1.20
  -5  -4   0   11.80    1.50
   5  -4   0   14.00    1.50
  -5   4   0   16.30    1.80
   5   4   0   10.40    1.40
   5   4   0    9.70    1.70
  -5   4   0   15.30    1.90
   5   4   0   13.20    1.70
  -5   4   0   16.90    1.90
  -6  -4   0   33.30    3.20
  -6  -4   0   38.70    3.10
   6  -4   0   41.20    3.00
   6   4   0   31.00    3.10
  -6   4   0   34.80    3.10
  -6   4   0   36.20    3.00
   6   4   0   32.20    2.90
  -7  -4   0   26.20    2.70
  -7  -4   0   23.80    2.90
   7  -4   0   22.10    2.40
   7   4   0   24.50    2.70
  -7   4   0   23.00    2.70
   7   4   0   23.80    2.50
  -7   4   0   30.90    2.80
   8  -4   0   -0.60    1.60
  -8  -4   0   -1.20    2.00
  -8  -4   0   -0.30    1.80
   8   4   0    2.00    2.00
   8   4   0   -1.10    1.70
  -8   4   0    1.60    2.00
  -8   4   0    1.50    1.90
  -9  -4   0   31.70    3.60
  -9  -4   0   27.70    3.80
   9  -4   0   35.60    3.50
  -9   4   0   40.50    4.00
   9   4   0   33.70    3.50
   9   4   0   45.30    3.90
  -9   4   0   30.20    3.60
  10  -4   0   48.60    5.00
 -10  -4   0   37.80    4.60
 -10  -4   0   42.90    4.50
 -10   4   0   45.10    4.60
  10   4   0   48.00    4.60
 -10   4   0   50.59    4.60
  10   4   0   43.90    4.60
 -11  -4   0    3.10    3.70
  11   4   0    2.30    2.70
 -11   4   0    4.40    3.20
 -12  -4   0    0.00    3.80
  12   4   0    2.60    3.40
 -12   4   0    4.20    3.70
 -13  -4   0    2.70    4.80
 -13   4   0    2.30    4.60
  13   4   0    3.70    4.10
   0   5   0   -0.40    0.80
   0   5   0    0.80    0.90
   0   5   0   -0.40    0.90
   1  -5   0   15.10    1.40
  -1  -5   0   17.20    1.70
   1   5   0   14.30    1.50
  -1   5   0   11.80    1.50
  -1   5   0   19.80    1.60
   1   5   0   15.70    1.60
  -1   5   0   14.00    1.50
   1   5   0   11.60    1.50
  -2  -5   0   23.80    2.00
   2  -5   0   24.30    2.10
  -2  -5   0   28.70    2.40
  -2  -5   0   25.70    1.80
  -2  -5   0   24.20    1.80
   2  -5   0   29.00    1.90
   2  -5   0   28.80    1.80
   2   5   0   37.80    2.30
  -2   5   0   34.10    2.20
   2   5   0   25.10    2.10
  -2   5   0   30.70    2.40
   2   5   0   27.20    2.40
   3  -5   0   17.50    1.60
  -3  -5   0   16.70    1.90
   3  -5   0   17.00    1.50
  -3  -5   0   15.80    1.50
  -3  -5   0   15.80    1.40
   3  -5   0   18.10    1.60
  -3  -5   0   15.30    1.50
   3   5   0   20.70    2.00
  -3   5   0   22.70    1.80
  -3   5   0   17.20    1.80
  -4  -5   0   -0.30    0.90
  -4  -5   0    0.70    0.60
   4  -5   0    0.10    0.80
  -4  -5   0    0.70    1.10
  -4  -5   0    1.00    1.40
   4  -5   0    0.70    0.90
   4  -5   0    0.90    1.30
   4   5   0    0.60    1.30
  -4   5   0   -1.30    1.20
   4   5   0   -0.40    0.70
   4   5   0    0.50    0.70
  -4   5   0    1.90    1.20
  -5  -5   0   83.09    6.10
  -5  -5   0   97.59    6.00
   5  -5   0  100.29    5.90
  -5   5   0  105.69    6.10
   5   5   0   94.39    5.80
   5   5   0   94.69    5.80
  -5   5   0   90.89    6.20
  -5   5   0  105.19    6.00
   5   5   0   82.09    6.20
  -6  -5   0  423.96   25.50
  -6  -5   0  439.46   25.30
   6  -5   0  450.25   25.20
  -6   5   0  455.35   25.30
   6   5   0  439.56   25.40
   6   5   0  418.36   25.10
  -6   5   0  442.56   25.40
  -7  -5   0  114.59    7.10
   7  -5   0  108.59    6.90
  -7  -5   0   99.79    7.10
   7   5   0  113.69    7.20
  -7   5   0  113.19    7.20
   7   5   0  101.49    6.80
  -7   5   0  102.89    6.90
  -8  -5   0    4.00    2.80
  -8  -5   0    3.10    2.00
   8  -5   0    3.60    1.90
   8   5   0    3.20    2.30
  -8   5   0    5.40    2.40
  -8   5   0    9.20    2.30
   8   5   0    5.60    1.80
  -9  -5   0   80.09    6.30
   9  -5   0   85.49    6.10
  -9  -5   0   87.09    6.40
   9   5   0   75.19    5.90
   9   5   0   86.89    6.50
  -9   5   0   80.79    6.30
  -9   5   0   84.19    6.00
  10  -5   0   25.90    3.40
 -10  -5   0   26.90    3.80
 -10  -5   0   26.80    4.10
  10   5   0   32.50    4.00
 -10   5   0   24.10    3.60
  10   5   0   28.00    3.40
 -10   5   0   31.00    3.80
 -11  -5   0   -2.20    3.40
 -11  -5   0    2.30    3.60
  11   5   0    0.40    3.50
 -11   5   0    1.90    3.10
  11   5   0   -0.70    2.70
 -11   5   0    3.10    3.20
 -12  -5   0    7.80    5.00
  12   5   0    3.30    3.40
 -12   5   0    2.90    3.80
 -13   5   0    0.30    4.90
  13   5   0    0.40    4.00
   0   6   0 1755.12   99.09
   0   6   0 1737.03   99.09
   0   6   0 1753.72   99.09
   1  -6   0  537.65   31.40
  -1  -6   0  552.14   31.50
  -1   6   0  557.94   31.40
  -1   6   0  550.64   31.50
  -1   6   0  542.25   31.40
   1   6   0  544.65   31.50
   1   6   0  567.74   31.50
   1   6   0  548.45   31.40
  -2  -6   0   15.80    1.60
  -2  -6   0   14.30    1.30
  -2  -6   0   18.00    2.00
   2  -6   0   15.40    1.40
   2  -6   0   14.90    1.30
   2  -6   0   20.30    1.70
  -2  -6   0   14.50    1.30
  -2   6   0   18.60    1.80
   2   6   0   18.60    1.90
  -2   6   0   16.20    1.90
   2   6   0   16.00    1.60
   2   6   0   22.20    2.00
  -2   6   0   22.60    1.70
  -3  -6   0  219.28   12.80
  -3  -6   0  221.48   13.10
  -3  -6   0  214.98   12.80
  -3  -6   0  209.98   12.80
   3  -6   0  233.38   12.80
   3  -6   0  225.48   12.80
   3  -6   0  227.58   12.90
   3   6   0  216.48   12.80
  -3   6   0  230.98   13.00
  -3   6   0  218.78   13.10
   3   6   0  228.08   13.10
   4  -6   0   27.10    2.10
  -4  -6   0   28.50    2.80
   4  -6   0   22.90    2.10
  -4  -6   0   19.70    2.00
  -4   6   0   22.10    2.50
   4   6   0   22.20    2.40
  -4   6   0   33.10    2.50
   5  -6   0   25.10    2.30
  -5  -6   0   22.00    2.70
  -5  -6   0   24.30    2.40
   5   6   0   26.00    2.00
  -5   6   0   27.30    2.70
   5   6   0   25.70    2.00
   5   6   0   26.40    2.70
  -5   6   0   36.80    2.90
   6  -6   0   53.09    3.90
  -6  -6   0   63.39    4.60
  -6  -6   0   50.59    4.00
   6   6   0   51.89    3.60
  -6   6   0   50.59    4.30
  -6   6   0   55.99    4.10
   6   6   0   54.49    4.40
   7  -6   0   37.60    3.40
  -7  -6   0   35.40    3.60
  -7  -6   0   32.80    3.70
   7   6   0   30.80    2.90
  -7   6   0   36.70    3.50
  -7   6   0   36.30    3.70
   7   6   0   41.70    3.80
  -8  -6   0   23.00    3.50
   8  -6   0   29.90    3.00
  -8  -6   0   24.80    3.10
   8   6   0   26.30    2.70
   8   6   0   28.50    3.50
  -8   6   0   31.10    3.20
  -8   6   0   29.30    3.50
   9  -6   0   16.90    2.70
  -9  -6   0   10.20    2.70
  -9  -6   0   16.60    3.80
  -9   6   0   19.90    3.20
   9   6   0   19.10    3.40
  -9   6   0   13.40    2.90
   9   6   0   16.60    2.40
 -10  -6   0   31.60    4.00
  10  -6   0   33.40    3.60
 -10  -6   0   23.50    4.20
  10   6   0   31.20    4.30
 -10   6   0   27.60    3.90
 -10   6   0   26.20    3.80
  10   6   0   27.00    3.30
 -11  -6   0   10.60    3.80
  11  -6   0   11.10    3.40
 -11  -6   0   14.40    4.30
 -11   6   0   12.40    3.60
  11   6   0   15.20    3.90
 -11   6   0   11.80    3.90
  11   6   0   13.80    3.10
 -12  -6   0    7.30    4.70
  12   6   0    3.60    3.20
   0  -7   0    0.00    1.30
   0   7   0   -4.00    1.30
   0   7   0   -5.70    1.30
   0   7   0    2.50    1.30
   1  -7   0   76.59    5.20
  -1  -7   0   77.19    5.30
  -1   7   0   81.19    5.20
  -1   7   0   78.39    5.30
   1   7   0   87.89    5.30
   1   7   0   73.19    5.20
  -1   7   0   91.89    5.20
   1   7   0   77.19    5.20
   2  -7   0   84.69    5.10
   2  -7   0   89.99    5.50
  -2  -7   0   91.29    5.80
   2  -7   0   84.09    5.20
  -2  -7   0   75.79    5.30
  -2   7   0   88.29    5.70
   2   7   0   90.99    5.50
   2   7   0   87.49    5.60
  -2   7   0   90.89    5.60
  -2   7   0   93.19    5.50
   2   7   0   90.29    5.70
   3  -7   0   71.49    4.80
  -3  -7   0   77.79    4.80
  -3  -7   0   72.69    4.80
  -3  -7   0   74.79    5.40
   3  -7   0   78.39    4.90
   3  -7   0   84.59    5.00
  -3  -7   0   78.19    4.90
  -3   7   0   82.29    5.20
   3   7   0   85.09    4.90
   3   7   0   85.69    5.40
  -3   7   0   83.59    5.10
   4  -7   0   15.10    1.50
  -4  -7   0   10.50    1.50
  -4  -7   0   12.70    2.30
  -4   7   0   18.40    2.10
   4   7   0   17.70    2.30
  -4   7   0   15.20    2.10
  -5  -7   0   19.30    2.10
  -5  -7   0   22.20    2.90
   5  -7   0   22.40    2.00
  -5   7   0   23.50    2.60
  -5   7   0   22.60    2.60
   5   7   0   20.70    2.70
  -6  -7   0  134.09    8.70
   6  -7   0  134.79    8.30
  -6  -7   0  138.19    8.40
   6   7   0  140.49    8.80
  -6   7   0  123.19    8.50
  -6   7   0  137.49    8.50
  -7  -7   0  117.19    7.80
  -7  -7   0  113.09    7.30
   7  -7   0  112.19    7.10
  -7   7   0  103.39    7.50
   7   7   0  104.99    7.60
   7   7   0  102.69    6.70
  -7   7   0  119.89    7.30
  -8  -7   0   10.80    2.40
  -8  -7   0   10.80    3.10
   8  -7   0   11.90    2.30
  -8   7   0   13.80    2.80
  -8   7   0   15.40    3.10
   8   7   0   13.30    3.20
   8   7   0   10.60    1.80
  -9  -7   0   16.10    3.00
  -9  -7   0   19.50    4.00
   9  -7   0   13.70    2.70
  -9   7   0   20.50    3.40
   9   7   0   13.20    3.50
   9   7   0   11.70    2.20
  -9   7   0   17.50    3.50
 -10  -7   0    5.10    3.60
  10  -7   0    5.30    2.60
 -10  -7   0    1.10    2.90
 -10   7   0    3.10    3.50
  10   7   0    3.80    3.50
 -10   7   0    2.00    3.30
  10   7   0    2.30    2.10
 -11  -7   0    1.30    4.20
 -11  -7   0    2.80    3.70
  11  -7   0   -0.50    3.20
 -11   7   0    1.60    3.90
  11   7   0    4.50    4.10
  11   7   0    4.10    2.60
 -12  -7   0    6.00    4.50
 -12  -7   0    4.40    5.00
 -12   7   0    4.50    4.90
  12   7   0    3.10    3.10
  12   7   0    2.60    4.70
   0  -8   0  750.42   43.20
   0   8   0  739.73   43.20
   0   8   0  772.22   43.30
   0   8   0  764.52   43.30
  -1  -8   0  165.88   10.90
   1  -8   0  181.38   10.80
  -1   8   0  179.08   10.70
   1   8   0  180.68   10.70
  -1   8   0  182.78   10.80
   1   8   0  193.68   10.80
  -1   8   0  183.68   10.80
   1   8   0  166.78   10.80
  -2  -8   0   67.19    4.80
  -2  -8   0   61.29    4.40
   2  -8   0   59.29    4.50
   2   8   0   63.69    4.50
  -2   8   0   67.29    4.60
   2   8   0   62.19    4.50
   2   8   0   64.79    4.70
  -2   8   0   69.29    4.50
  -2   8   0   66.39    4.50
   3  -8   0  105.09    6.10
  -3  -8   0  101.49    6.80
  -3  -8   0   97.89    6.10
   3  -8   0   96.99    6.50
  -3   8   0  106.09    6.50
  -3   8   0  103.89    6.60
   3   8   0  102.99    6.80
  -4  -8   0    9.50    2.40
  -4  -8   0    5.50    1.40
   4  -8   0   10.50    1.40
  -4   8   0    8.40    1.90
   4   8   0    7.50    2.00
  -4   8   0    6.10    2.10
  -5  -8   0   13.80    2.60
  -5  -8   0   15.90    2.00
   5  -8   0   16.60    1.80
   5   8   0   13.70    2.60
  -5   8   0   11.70    2.60
  -5   8   0   15.20    2.40
  -6  -8   0    7.20    1.90
   6  -8   0    7.30    1.70
  -6  -8   0    4.90    2.70
  -6   8   0    7.40    2.50
   6   8   0    7.00    2.50
  -6   8   0    5.10    2.20
   7  -8   0   12.70    2.20
  -7  -8   0   15.60    2.40
  -7  -8   0   10.90    3.00
  -7   8   0   11.60    2.80
   7   8   0   10.70    3.00
  -7   8   0   10.10    2.80
   8  -8   0    1.80    2.00
  -8  -8   0    3.30    3.40
  -8  -8   0   -0.80    2.10
   8   8   0    3.10    2.90
  -8   8   0    2.20    3.10
  -8   8   0    4.90    2.70
  -9  -8   0   29.00    3.60
  -9  -8   0   23.50    4.70
   9  -8   0   25.30    3.20
   9   8   0   32.80    4.30
  -9   8   0   29.50    4.20
   9   8   0   22.30    2.40
 -10  -8   0    3.20    3.90
 -10  -8   0    6.60    3.20
  10  -8   0    3.60    2.80
  10   8   0    5.60    3.90
 -10   8   0    4.50    3.50
  10   8   0    3.40    2.00
 -11  -8   0   -2.40    5.20
 -11  -8   0    0.50    3.90
  11  -8   0    1.90    3.60
  11   8   0    1.70    4.50
  11   8   0    0.80    2.60
 -11   8   0   -0.40    4.20
   0  -9   0   -5.50    1.70
   0  -9   0   -0.30    2.00
   0   9   0   -8.70    1.80
   0   9   0   -4.60    1.80
   0   9   0    1.50    1.90
  -1  -9   0   20.50    2.70
   1  -9   0   19.60    2.80
  -1  -9   0   22.10    3.00
  -1   9   0   32.20    2.90
  -1   9   0   21.10    2.80
   1   9   0   29.70    2.90
   1   9   0   22.50    2.70
  -1   9   0   21.70    2.80
   1   9   0   23.20    2.90
  -2  -9   0   30.80    3.20
   2  -9   0   29.80    3.00
  -2  -9   0   35.00    3.50
   2   9   0   31.00    3.10
   2   9   0   32.40    3.30
   2   9   0   35.90    3.30
  -2   9   0   30.60    3.20
  -2   9   0   29.70    3.10
   3  -9   0   62.79    3.90
  -3  -9   0   65.59    5.00
  -3  -9   0   59.89    4.00
   3   9   0   67.49    4.90
  -3   9   0   61.29    4.60
  -3   9   0   50.99    4.70
   4  -9   0   41.40    3.10
  -4  -9   0   37.80    3.30
  -4  -9   0   43.60    4.00
  -4   9   0   44.20    3.80
  -4   9   0   39.70    4.00
   4   9   0   41.50    4.00
   5  -9   0   29.40    2.80
  -5  -9   0   28.00    2.70
  -5  -9   0   29.30    3.60
  -5   9   0   26.70    3.30
  -5   9   0   34.90    3.50
   5   9   0   28.20    3.50
  -6  -9   0   16.50    3.20
  -6  -9   0   16.10    2.40
   6  -9   0   18.60    2.20
   6   9   0   22.20    3.30
  -6   9   0   23.40    3.30
  -7  -9   0   20.50    3.60
  -7  -9   0   18.50    2.70
   7  -9   0   20.70    2.60
   7   9   0   17.70    3.50
  -7   9   0   20.80    3.40
  -8  -9   0   -0.50    3.60
   8  -9   0    0.00    2.00
  -8  -9   0    1.20    2.30
   8   9   0    1.70    3.20
  -8   9   0    1.10    3.00
  -9  -9   0    3.30    2.90
  -9  -9   0    7.40    4.30
   9  -9   0    5.80    2.60
  -9   9   0    2.30    3.30
   9   9   0    4.70    3.70
 -10  -9   0   -0.40    4.90
  10  -9   0    0.10    2.90
 -10  -9   0    0.70    3.50
 -10   9   0    0.80    3.80
  10   9   0    0.40    4.10
 -11  -9   0    5.40    4.30
  11  -9   0    8.10    4.00
 -11  -9   0    6.90    5.90
 -11   9   0    4.00    4.80
  11   9   0    4.30    4.60
   0 -10   0   97.59    6.70
   0 -10   0   99.19    6.70
   0  10   0   83.89    6.60
   0  10   0   90.89    6.70
   0  10   0  100.49    6.60
  -1 -10   0  122.39    8.50
   1 -10   0  118.59    8.40
  -1 -10   0  135.59    8.50
  -1  10   0  127.99    8.30
   1  10   0  134.69    8.50
  -1  10   0  129.39    8.20
   1  10   0  121.49    8.30
   1  10   0  133.99    8.30
  -1  10   0  136.79    8.40
  -2 -10   0   14.50    2.80
  -2 -10   0   19.90    3.10
   2  10   0   11.40    2.80
  -2  10   0   15.10    2.60
   2  10   0   17.50    2.70
  -2  10   0    9.00    2.60
  -3 -10   0   13.20    1.80
   3 -10   0   16.70    1.70
  -3 -10   0   18.90    3.20
  -3  10   0   16.00    2.80
  -3  10   0   18.20    2.80
   3  10   0   16.80    2.90
  -4 -10   0   14.60    3.20
  -4 -10   0   12.70    1.90
   4 -10   0   15.20    1.80
  -4  10   0   18.40    3.00
   4  10   0   14.40    2.80
  -5 -10   0   11.80    3.40
  -5 -10   0    9.50    2.00
   5 -10   0   10.20    1.80
   5  10   0   12.90    3.10
  -5  10   0   13.80    3.00
  -6 -10   0   26.60    3.00
   6 -10   0   34.10    3.30
  -6 -10   0   31.80    4.20
  -6  10   0   35.70    4.00
   6  10   0   22.20    3.80
  -7 -10   0    6.00    3.40
   7 -10   0    9.90    2.30
  -7 -10   0    6.40    2.30
   7  10   0    6.20    3.20
  -7  10   0    7.10    3.10
  -8 -10   0    0.70    4.10
   8 -10   0    1.60    2.40
  -8 -10   0   -3.90    2.50
   8  10   0   -0.80    3.60
  -8  10   0   -2.60    3.30
   9 -10   0    3.70    2.80
  -9 -10   0    5.60    4.70
  -9 -10   0    2.80    3.10
  -9  10   0   -0.90    3.80
   9  10   0    0.20    3.60
 -10 -10   0   10.20    5.20
  10 -10   0    8.30    3.40
 -10 -10   0    4.90    3.90
 -10  10   0    7.20    4.70
  10  10   0    8.00    4.70
   0 -11   0    1.00    2.90
   0 -11   0   -4.40    2.40
   0  11   0   -4.60    2.20
   0  11   0    1.30    2.50
   0  11   0   -5.60    2.50
  -1 -11   0   -2.50    2.60
  -1 -11   0    5.00    2.90
   1 -11   0   -5.00    2.60
   1  11   0    6.50    2.70
   1  11   0   -1.60    2.70
  -1  11   0   -2.50    2.40
  -1  11   0    2.80    2.60
  -1  11   0    4.20    3.50
   1  11   0    1.10    2.60
  -2 -11   0    9.80    3.20
  -2 -11   0   19.30    3.10
  -2  11   0   14.20    3.00
   2  11   0   14.20    3.10
  -3 -11   0    1.80    1.40
  -3 -11   0    0.80    2.60
   3 -11   0    5.00    1.30
  -3 -11   0    5.00    3.30
  -3  11   0    1.60    2.50
   3  11   0    1.30    2.70
   4 -11   0    8.70    1.70
  -4 -11   0    7.90    3.00
  -4 -11   0    6.90    1.80
  -4 -11   0    7.50    3.20
   4  11   0    7.00    3.00
  -4  11   0    5.40    2.70
  -5 -11   0   -0.70    1.80
   5 -11   0   -0.30    1.60
  -5 -11   0    1.60    3.00
  -5  11   0   -1.00    2.70
   5  11   0   -1.40    2.80
   6 -11   0   13.50    2.30
  -6 -11   0   11.70    3.70
  -6 -11   0    9.40    2.30
  -6  11   0    5.50    3.20
   6  11   0   10.80    3.50
   7 -11   0    9.30    2.50
  -7 -11   0    5.10    4.10
  -7 -11   0    8.40    2.60
  -7  11   0    6.60    3.50
   7  11   0   12.30    3.70
  -8 -11   0    2.20    2.90
  -8 -11   0   -2.20    4.00
   8 -11   0    3.20    2.70
  -8  11   0    2.30    3.80
   8  11   0   -0.20    3.70
  -9 -11   0    8.90    5.60
   9 -11   0    5.30    3.10
  -9 -11   0    1.70    3.40
   9  11   0    3.60    4.60
  -9  11   0    3.90    4.10
   0 -12   0  107.59    8.20
   0  12   0  109.79    7.90
   0  12   0  116.69    8.10
  -1 -12   0   51.69    5.00
   1  12   0   54.79    5.10
  -1  12   0   42.90    4.80
  -2 -12   0   -0.90    2.90
  -2  12   0    0.60    2.90
   2  12   0    1.80    2.90
  -3 -12   0    7.20    3.10
   3 -12   0    6.90    1.60
  -3 -12   0    9.60    3.70
   3  12   0    4.70    3.20
  -3  12   0   10.00    3.00
   4 -12   0   14.50    1.90
  -4 -12   0   12.60    3.40
  -4 -12   0    9.90    2.00
  -4 -12   0    6.10    3.70
  -4  12   0   12.90    3.20
   4  12   0    8.90    3.40
  -5 -12   0   -1.90    3.60
  -5 -12   0    0.90    3.20
  -5 -12   0    2.90    2.10
   5 -12   0    1.40    1.90
  -5  12   0   -1.00    3.00
   5  12   0   -0.60    3.30
  -6 -12   0    4.30    4.10
  -6 -12   0    8.70    3.80
  -6 -12   0    8.70    2.60
   6 -12   0    6.30    2.30
  -6  12   0    1.10    3.50
   6  12   0    5.80    3.80
  -7 -12   0   -2.50    4.10
   7 -12   0    1.80    2.50
  -7 -12   0    0.80    4.60
  -7 -12   0    2.40    2.90
  -7  12   0   -0.20    3.70
   7  12   0    2.20    4.00
  -8 -12   0   10.50    4.70
  -8 -12   0    5.90    5.30
  -8 -12   0   -0.80    3.10
   8 -12   0    4.20    2.90
  -8  12   0   -0.30    4.20
   8  12   0    3.00    4.70
  -1 -13   0   10.20    3.60
  -1  13   0   10.80    3.60
   1  13   0   11.80    3.80
  -2 -13   0   50.39    5.40
  -2  13   0   48.80    5.20
   2  13   0   48.70    5.20
  -3 -13   0   47.30    5.30
   3 -13   0   43.70    3.50
   3  13   0   38.40    4.90
  -3  13   0   38.60    4.90
  -4 -13   0   25.40    4.60
  -4 -13   0   30.40    3.00
   4 -13   0   29.80    2.80
   4  13   0   20.90    4.50
  -4  13   0   25.40    4.30
  -5 -13   0    3.20    2.30
  -5 -13   0    5.90    3.90
   5 -13   0    2.90    2.20
  -5  13   0   -1.20    3.70
   5  13   0    4.60    4.10
  -6 -13   0    6.30    4.30
  -6 -13   0   17.80    8.10
   6 -13   0    9.50    2.70
  -6 -13   0    8.10    2.80
   6  13   0   10.00    4.70
  -6  13   0   12.30    4.50
  -7 -13   0    0.10    4.50
  -7 -13   0    3.60    3.10
   7 -13   0    5.60    3.00
  -7 -13   0    7.30    5.50
   7  13   0    5.20    4.70
  -7  13   0    5.60    4.60
   1  14   0   11.80    4.40
  -2 -14   0    1.60    3.90
   2  14   0   -0.10    4.10
  -2  14   0    2.50    4.00
   3 -14   0    3.30    1.80
  -3 -14   0    0.50    4.20
  -3  14   0    2.80    4.20
   3  14   0    0.40    4.20
  -4 -14   0    3.80    4.50
   4 -14   0    5.20    2.20
  -4 -14   0   10.20    2.50
   4  14   0    8.90    4.60
  -4  14   0    4.30    4.00
  -5 -14   0    0.50    2.70
  -5 -14   0   -0.20    4.70
   5 -14   0   -0.80    2.50
   5  14   0   -1.30    4.70
  -5  14   0    1.20    4.40
   2  15   0    4.00    4.90
 -13   0   1   17.70    4.90
 -12   0   1    0.50    3.40
  11   0  -1   19.90    4.00
 -11   0   1   21.50    3.70
  10   0  -1   35.10    4.00
 -10   0   1   22.90    3.60
   9   0  -1  146.79    9.70
  -9   0   1  152.38    9.50
   8   0  -1   16.00    2.30
  -8   0   1   22.30    2.70
  -8   0   1   16.50    2.40
  -8   0   1   10.80    1.90
   8   0  -1   14.50    2.00
   8   0  -1   13.00    2.40
  -7   0   1    8.10    1.90
   7   0  -1    4.90    1.50
  -7   0   1    5.10    1.70
   7   0  -1    5.10    1.80
   7   0  -1    7.50    1.40
  -7   0   1    7.10    1.50
  -6   0   1  145.39    8.60
  -6   0   1  138.59    8.40
   6   0  -1  139.99    8.70
   6   0  -1  141.19    8.40
   6   0  -1  143.09    8.60
  -6   0   1  147.19    8.70
  -5   0   1    4.20    1.30
   5   0  -1    3.40    0.90
  -5   0   1    5.70    1.10
   5   0  -1    4.90    1.10
  -5   0   1    5.40    1.00
   5   0  -1    3.70    1.20
  -4   0   1 1059.59   60.09
   4   0  -1 1061.49   59.99
   4   0  -1 1056.39   60.09
  -4   0   1 1089.79   59.99
   4   0  -1 1063.29   60.09
  -4   0   1 1021.60   60.09
   3   0  -1   56.59    3.50
   3   0  -1   54.19    3.70
  -3   0   1   63.79    3.70
  -3   0   1   59.09    3.60
   3   0  -1   60.59    3.60
  -3   0   1   63.79    3.70
   2   0  -1  901.91   51.09
   2   0  -1  925.31   51.09
  -2   0   1  904.31   51.09
   2   0  -1  903.21   50.99
  -2   0   1  900.91   50.99
  -2   0   1  876.31   51.09
  -1   0   1  775.22   42.70
   1   0  -1  732.73   42.60
   0   0  -1  934.21   52.79
   0   0   1  933.31   52.79
   1   0   1 3206.38  180.58
   1   0   1 3267.47  180.58
  -1   0  -1 3145.89  180.58
  -1   0  -1 3212.18  180.58
  -1   0  -1 3298.07  180.58
  -1   0  -1 3175.08  180.58
   1   0   1 3070.19  180.58
  -2   0  -1  329.57   18.30
   2   0   1  320.97   18.20
  -2   0  -1  322.27   18.20
  -2   0  -1  313.97   18.20
   2   0   1  321.77   18.30
  -2   0  -1  315.47   18.20
   2   0   1  315.17   18.20
   3   0   1  652.73   38.60
   3   0   1  716.43   38.70
   3   0   1  700.73   38.60
  -3   0  -1  683.43   38.60
  -3   0  -1  659.93   38.60
  -3   0  -1  669.43   38.60
  -3   0  -1  677.53   38.60
  -4   0  -1   14.10    1.40
  -4   0  -1   14.50    1.40
   4   0   1   16.50    1.40
   4   0   1   13.90    1.50
  -4   0  -1   17.60    1.60
   4   0   1   13.80    1.40
   5   0   1  284.07   16.40
  -5   0  -1  274.37   16.40
  -5   0  -1  296.97   16.60
  -5   0  -1  288.27   16.60
  -6   0  -1  181.88   11.10
   6   0   1  179.98   11.30
   6   0   1  192.98   11.10
   6   0   1  201.08   11.20
  -6   0  -1  188.28   11.30
  -6   0  -1  191.28   11.30
  -7   0  -1   14.40    2.20
  -7   0  -1   14.20    1.90
   7   0   1   10.00    1.70
   7   0   1   11.20    2.10
   7   0   1   13.00    1.90
  -7   0  -1    9.70    1.70
   8   0   1    3.30    2.10
  -8   0  -1    3.70    2.10
  -8   0  -1    2.10    1.70
   8   0   1    1.00    1.80
   9   0   1   13.30    2.80
  -9   0  -1    9.50    2.80
 -10   0  -1   -0.10    2.80
  10   0   1    0.70    2.90
 -11   0  -1   49.60    5.50
  11   0   1   68.39    6.70
 -12   0  -1   22.20    4.50
 -13   0  -1    3.60    4.70
 -13  -1   1    5.20    3.90
 -13   1   1    7.00    4.50
  13   1  -1    3.80    4.30
 -12  -1   1   25.00    4.50
  12   1  -1   29.10    4.70
 -12   1   1   24.00    4.00
 -11  -1   1    1.00    2.70
 -11   1   1    4.10    3.10
  11   1  -1    3.50    3.30
 -10  -1   1   45.30    4.70
  10   1  -1   44.70    4.50
 -10   1   1   38.30    4.30
   9  -1  -1    6.40    2.60
  -9  -1   1    5.10    2.20
   9   1  -1    5.50    2.40
   9   1  -1    5.20    2.60
  -9   1   1    9.30    2.50
  -8  -1   1   -0.70    1.70
   8  -1  -1    0.50    1.60
   8  -1  -1    0.60    1.90
  -8  -1   1    2.40    2.00
  -8   1   1    2.60    1.70
   8   1  -1    2.00    2.00
  -8   1   1    4.00    1.90
   8   1  -1    1.50    1.70
   7  -1  -1  412.36   23.70
  -7  -1   1  419.76   23.70
  -7  -1   1  381.16   24.00
   7  -1  -1  430.36   23.90
  -7  -1   1  425.36   24.00
   7  -1  -1  428.26   24.10
  -7   1   1  418.66   23.90
   7   1  -1  407.46   24.00
  -7   1   1  394.66   24.00
  -7   1   1  421.56   23.90
   7   1  -1  412.16   23.90
   7   1  -1  415.76   23.80
  -6  -1   1  138.09    8.10
   6  -1  -1  140.59    8.10
   6  -1  -1  141.79    8.50
  -6  -1   1  134.69    8.40
   6  -1  -1  146.79    8.30
  -6  -1   1  140.39    8.30
   6   1  -1  142.09    8.30
  -6   1   1  131.59    8.20
   6   1  -1  126.49    8.40
  -6   1   1  136.29    8.30
  -6   1   1  135.69    8.30
   6   1  -1  135.29    8.20
   5  -1  -1  240.28   13.50
   5  -1  -1  238.28   13.70
  -5  -1   1  232.98   13.50
   5  -1  -1  243.38   13.80
  -5  -1   1  238.18   13.70
  -5  -1   1  222.68   13.80
   5   1  -1  242.18   13.70
  -5   1   1  240.98   13.70
   5   1  -1  228.78   13.80
  -5   1   1  237.58   13.70
   5   1  -1  235.48   13.70
  -5   1   1  232.38   13.80
  -4  -1   1  476.65   28.90
  -4  -1   1  504.65   28.70
   4  -1  -1  524.35   28.90
   4  -1  -1  517.45   28.70
   4  -1  -1  502.55   28.90
  -4  -1   1  505.15   28.90
  -4   1   1  515.55   28.90
   4   1  -1  505.55   28.90
   4   1  -1  514.75   28.80
   4   1  -1  493.45   28.80
  -4   1   1  513.85   28.90
  -4   1   1  500.15   28.90
   3  -1  -1   14.60    1.50
  -3  -1   1   15.20    1.30
  -3  -1   1   16.80    1.30
  -3  -1   1   15.70    1.10
   3  -1  -1   15.40    1.10
   3  -1  -1   14.50    1.30
  -3   1   1   18.00    1.40
   3   1  -1   14.40    1.30
   3   1  -1   14.90    1.30
  -3   1   1   12.70    1.30
  -3   1   1   15.90    1.40
   3   1  -1   12.10    1.40
   2  -1  -1  784.72   44.90
  -2  -1   1  779.52   44.90
  -2  -1   1  749.82   44.90
   2   1  -1  812.02   44.90
   2   1  -1  794.02   44.90
  -2   1   1  826.12   44.90
  -2   1   1  799.62   44.90
  -1  -1   1  218.28   13.00
   1  -1  -1  225.58   12.90
  -1  -1   1  232.48   13.00
  -1  -1   1  218.98   13.00
   1   1  -1  230.38   13.00
  -1   1   1  230.08   13.00
  -1   1   1  236.88   13.00
   1   1  -1  233.98   13.00
   0  -1   1 2313.67  132.19
   0  -1   1 2360.76  132.19
   0  -1  -1 2329.87  132.19
   0  -1  -1 2264.17  132.19
   0   1   1 2353.16  132.19
   0   1   1 2369.06  132.19
   0   1  -1 2370.86  132.19
   0   1   1 2265.77  132.29
   0   1  -1 2435.26  132.29
   1  -1   1   48.60    2.80
   1  -1   1   48.40    2.80
  -1  -1  -1   48.50    2.80
  -1  -1  -1   45.30    2.90
  -1  -1  -1   45.60    2.80
  -1   1  -1   50.69    2.80
  -1   1  -1   49.70    2.80
   1   1   1   45.80    2.80
  -1   1  -1   45.80    2.80
   1   1   1   45.50    2.80
   1   1   1   45.70    2.90
   2  -1   1 2153.78  115.19
  -2  -1  -1 2042.20  115.19
  -2  -1  -1 1947.41  115.29
   2  -1   1 2132.39  115.29
  -2  -1  -1 2083.59  115.19
   2  -1   1 2050.09  115.19
  -2   1  -1 2068.39  115.19
  -2   1  -1 1918.21  115.29
   2   1   1 1964.50  115.19
  -2   1  -1 2002.90  115.19
   2   1   1 2036.50  115.19
  -2   1  -1 2048.30  115.19
  -3  -1  -1 1084.89   63.29
   3  -1   1 1090.89   63.29
   3  -1   1 1138.29   63.29
  -3  -1  -1 1093.19   63.19
  -3  -1  -1 1142.19   63.29
  -3  -1  -1 1093.09   63.29
   3  -1   1 1128.29   63.19
  -3   1  -1 1153.48   63.29
  -3   1  -1 1090.99   63.29
   3   1   1 1145.79   63.29
  -3   1  -1 1129.39   63.29
   3   1   1 1111.49   63.29
   4  -1   1   91.29    5.50
  -4  -1  -1   89.79    5.50
  -4  -1  -1   94.89    5.70
  -4  -1  -1   97.29    5.60
   4  -1   1   92.19    5.60
  -4  -1  -1   92.49    5.60
   4  -1   1  101.39    5.70
   4   1   1   86.19    5.60
  -4   1  -1   90.49    5.50
   4   1   1   93.49    5.60
  -4   1  -1   96.19    5.60
  -4   1  -1   93.69    5.60
   4   1   1   81.79    5.50
  -5  -1  -1   61.59    4.00
   5  -1   1   57.89    3.80
  -5  -1  -1   59.89    3.80
   5  -1   1   61.39    3.90
   5  -1   1   61.29    4.10
  -5  -1  -1   62.59    4.00
   5   1   1   52.89    4.00
  -5   1  -1   62.49    4.00
   5   1   1   56.09    4.00
  -5   1  -1   63.09    4.00
  -5   1  -1   54.29    3.90
   5   1   1   63.09    4.00
   6  -1   1  223.78   12.40
  -6  -1  -1  208.38   12.40
  -6  -1  -1  203.58   12.20
   6  -1   1  219.68   12.50
  -6  -1  -1  199.68   12.40
   6  -1   1  202.28   12.20
  -6   1  -1  218.08   12.40
  -6   1  -1  208.38   12.40
  -6   1  -1  202.88   12.30
   6   1   1  217.08   12.30
   6   1   1  210.88   12.40
   6   1   1  207.08   12.50
  -7  -1  -1   69.29    4.60
   7  -1   1   69.69    4.90
   7  -1   1   73.19    4.60
  -7  -1  -1   70.19    4.90
   7  -1   1   63.39    5.10
  -7  -1  -1   76.19    5.00
  -7   1  -1   69.89    4.90
  -7   1  -1   77.59    5.10
   7   1   1   69.29    5.10
  -7   1  -1   62.49    4.70
   7   1   1   75.29    4.90
   8  -1   1   10.30    2.50
  -8  -1  -1   12.00    2.20
  -8  -1  -1   11.50    2.50
   8  -1   1    5.70    2.00
  -8   1  -1   11.70    2.40
  -8   1  -1   10.40    2.00
   8   1   1    7.00    2.20
   8   1   1    9.60    2.10
   9  -1   1    5.20    2.80
  -9  -1  -1    6.90    2.30
   9   1   1    8.30    2.50
   9   1   1    3.80    2.40
  -9   1  -1    2.00    2.40
 -10  -1  -1   21.20    3.80
 -10   1  -1   25.90    3.70
  10   1   1   25.30    3.70
 -11  -1  -1   -0.10    3.20
  11   1   1    1.80    3.40
 -11   1  -1    2.60    2.80
 -12  -1  -1   12.00    4.40
  12   1   1   18.00    4.30
 -12   1  -1   19.30    4.40
 -13  -1  -1   25.10    5.50
  13   1   1   28.60    5.60
 -13   1  -1   24.40    5.40
 -13  -2   1   18.20    5.00
 -13   2   1   21.30    4.40
  13   2  -1   24.50    4.80
 -12  -2   1    0.50    3.30
 -12   2   1    1.30    3.00
  12   2  -1   -1.20    3.40
 -11  -2   1   37.30    4.60
 -11   2   1   40.00    4.40
  11   2  -1   50.99    5.20
 -10  -2   1   28.00    3.70
  10   2  -1   33.10    3.80
 -10   2   1   28.60    3.50
  -9  -2   1   83.29    6.30
  -9  -2   1   81.89    6.10
   9  -2  -1   87.79    6.20
   9   2  -1  100.39    6.40
  -9   2   1   78.99    6.00
  -9   2   1   86.09    6.00
   9   2  -1   79.09    6.10
  -8  -2   1   34.60    3.80
  -8  -2   1   51.79    4.00
   8  -2  -1   47.00    3.80
  -8   2   1   34.90    3.40
   8   2  -1   41.50    3.60
   8   2  -1   37.20    3.90
  -8   2   1   44.90    3.60
   7  -2  -1   52.79    3.90
   7  -2  -1   52.89    4.30
  -7  -2   1   47.90    3.90
  -7  -2   1   51.59    4.00
  -7   2   1   56.49    3.80
   7   2  -1   55.09    3.90
   7   2  -1   46.40    4.00
  -7   2   1   50.99    3.80
  -6  -2   1  148.29    9.00
   6  -2  -1  149.99    8.90
  -6  -2   1  142.19    8.60
   6  -2  -1  155.58    8.60
  -6  -2   1  139.89    9.00
   6  -2  -1  151.38    9.10
  -6   2   1  155.08    9.00
   6   2  -1  144.19    8.90
   6   2  -1  153.48    9.00
   6   2  -1  142.69    9.00
  -6   2   1  154.08    9.00
  -6   2   1  154.18    9.00
  -5  -2   1   17.90    1.50
   5  -2  -1   23.80    2.30
  -5  -2   1   22.40    2.10
   5  -2  -1   20.50    1.90
   5  -2  -1   22.90    1.50
  -5  -2   1   20.30    1.90
   5   2  -1   21.10    2.10
  -5   2   1   24.90    2.20
   5   2  -1   21.70    2.00
  -5   2   1   20.80    2.00
  -5   2   1   21.90    2.00
   5   2  -1   19.40    2.00
  -4  -2   1   75.49    4.90
  -4  -2   1   65.09    4.90
   4  -2  -1   84.79    5.00
   4  -2  -1   86.09    4.90
   4   2  -1   80.49    4.90
  -4   2   1   80.49    4.90
  -4   2   1   87.89    5.00
   4   2  -1   76.89    4.90
  -3  -2   1  153.58    8.70
   3  -2  -1  153.78    8.70
  -3  -2   1  150.38    8.70
   3   2  -1  144.39    8.70
   3   2  -1  141.19    8.70
  -3   2   1  150.68    8.70
  -3   2   1  151.28    8.70
  -2  -2   1  254.07   14.70
  -2  -2   1  258.67   14.80
   2  -2  -1  258.37   14.70
   2   2  -1  252.17   14.80
   2   2  -1  264.87   14.70
  -2   2   1  265.07   14.80
  -2   2   1  252.77   14.80
  -1  -2   1  285.27   17.30
  -1  -2   1  303.17   17.30
   1  -2  -1  299.97   17.20
  -1  -2   1  292.67   17.30
  -1  -2   1  291.77   17.20
   1  -2  -1  287.27   17.20
  -1   2   1  320.47   17.30
  -1   2   1  310.37   17.30
   1   2  -1  299.07   17.30
   1   2  -1  322.87   17.40
   1   2  -1  322.47   17.20
  -1   2   1  319.57   17.40
   0  -2   1  907.81   49.99
   0  -2   1  869.21   49.90
   0  -2  -1  912.41   49.99
   0  -2   1  874.81   49.90
   0   2   1  907.51   49.99
   0   2   1  877.91   49.99
   0   2   1  875.21   49.99
   0   2  -1  890.61   49.99
   0   2  -1  829.22   49.90
  -1  -2  -1    2.70    0.40
   1  -2   1    2.70    0.50
   1  -2   1    2.20    0.40
  -1  -2  -1    2.30    0.50
  -1  -2  -1    1.50    0.40
  -1  -2  -1    2.00    0.70
   1   2   1    1.50    0.60
  -1   2  -1    3.30    0.50
   1   2   1    4.10    0.40
  -1   2  -1    1.90    0.60
   1   2   1    2.20    0.40
   1   2   1    4.50    0.80
  -2  -2  -1  238.28   13.90
   2  -2   1  237.78   13.80
   2  -2   1  246.98   13.80
  -2  -2  -1  234.48   13.80
  -2  -2  -1  243.98   13.70
   2   2   1  230.78   13.80
  -2   2  -1  264.87   13.80
   2   2   1  234.48   13.90
  -2   2  -1  238.78   13.90
   3  -2   1   85.79    4.70
   3  -2   1   81.99    4.60
  -3  -2  -1   78.09    4.60
   3  -2   1   79.69    4.80
  -3  -2  -1   73.79    4.70
  -3  -2  -1   72.39    4.80
  -3   2  -1   81.59    4.70
  -3   2  -1   77.29    4.80
   3   2   1   75.29    4.70
   3   2   1   75.49    4.80
   4  -2   1  163.98    9.70
  -4  -2  -1  158.88    9.80
  -4  -2  -1  162.18    9.70
   4  -2   1  168.98    9.60
  -4  -2  -1  163.98    9.50
   4  -2   1  180.18    9.80
  -4  -2  -1  166.98    9.80
   4   2   1  161.28    9.70
   4   2   1  166.38    9.70
  -4   2  -1  164.48    9.70
  -4   2  -1  167.98    9.70
  -4   2  -1  159.78    9.70
   5  -2   1   18.50    2.00
   5  -2   1   21.00    1.90
  -5  -2  -1   22.40    2.40
  -5  -2  -1   20.50    1.70
  -5  -2  -1   25.70    2.20
  -5  -2  -1   23.10    2.30
   5  -2   1   20.50    2.20
  -5   2  -1   21.10    2.00
  -5   2  -1   21.60    2.10
  -5   2  -1   19.30    2.00
   5   2   1   22.10    2.10
   5   2   1   21.30    2.20
   5   2   1   22.30    2.00
   6  -2   1  313.47   17.90
  -6  -2  -1  307.97   18.20
   6  -2   1  308.77   18.10
   6  -2   1  313.17   18.20
  -6  -2  -1  311.67   17.90
  -6   2  -1  303.77   18.10
   6   2   1  292.47   18.10
   6   2   1  311.97   18.10
  -6   2  -1  329.57   18.10
  -6   2  -1  322.37   18.10
   7  -2   1   27.00    2.80
  -7  -2  -1   29.70    3.00
  -7  -2  -1   34.20    3.30
   7  -2   1   37.40    3.30
   7  -2   1   29.00    3.20
   7   2   1   30.60    3.00
  -7   2  -1   26.20    2.90
  -7   2  -1   26.40    2.70
   7   2   1   28.50    2.90
   8  -2   1   71.89    5.50
  -8  -2  -1   84.39    5.70
  -8  -2  -1   77.19    5.50
  -8   2  -1   79.99    5.40
  -8   2  -1   70.49    5.40
   8   2   1   79.19    5.50
   8   2   1   70.39    5.40
  -9  -2  -1   68.89    6.00
  -9  -2  -1   85.29    6.00
   9   2   1   83.49    5.90
  -9   2  -1   72.29    5.80
   9   2   1   88.69    6.20
  -9   2  -1   79.29    5.80
 -10  -2  -1   65.59    6.00
 -10   2  -1   63.79    5.60
  10   2   1   72.39    6.00
 -11  -2  -1   34.90    4.90
 -11   2  -1   42.00    4.60
  11   2   1   36.20    4.60
 -12  -2  -1   -0.20    4.10
  12   2   1    1.80    3.80
 -12   2  -1    6.10    4.00
 -13  -2  -1    7.10    5.30
  13   2   1   13.00    5.00
 -13   2  -1   16.20    5.20
 -13  -3   1    6.00    4.40
  13   3  -1    3.10    4.00
 -13   3   1    2.10    3.80
 -12  -3   1   -1.10    4.00
  12   3  -1    1.20    3.30
 -12   3   1   -1.00    3.40
 -11  -3   1    6.00    3.10
  11   3  -1    8.00    3.00
 -11   3   1    8.60    3.10
 -10  -3   1    1.70    2.80
  10  -3  -1    0.80    2.50
 -10  -3   1   -1.70    2.60
  10   3  -1    0.70    2.50
 -10   3   1    4.70    2.40
 -10   3   1    4.50    2.80
  10   3  -1    3.70    2.70
   9  -3  -1    8.30    2.30
  -9  -3   1    8.90    2.60
  -9  -3   1    9.10    2.80
  -9   3   1    4.40    2.50
  -9   3   1    8.90    2.30
   9   3  -1    5.90    2.40
   9   3  -1   12.30    2.60
  -8  -3   1   39.10    4.00
   8  -3  -1   48.40    4.00
  -8  -3   1   55.79    4.40
   8   3  -1   45.90    4.00
  -8   3   1   46.40    3.90
  -8   3   1   44.40    4.00
   8   3  -1   44.30    4.00
  -7  -3   1  193.18   11.10
  -7  -3   1  176.18   11.10
   7  -3  -1  192.78   11.00
  -7   3   1  185.68   11.10
   7   3  -1  172.58   11.00
   7   3  -1  178.68   11.00
  -7   3   1  181.78   11.10
  -6  -3   1  183.48   10.70
   6  -3  -1  189.08   10.60
  -6  -3   1  172.78   10.80
   6  -3  -1  193.18   10.90
   6   3  -1  183.78   10.70
  -6   3   1  174.38   10.70
   6   3  -1  168.68   10.60
  -6   3   1  169.28   10.70
  -5  -3   1    0.40    1.40
   5  -3  -1    1.00    0.90
  -5  -3   1   -0.50    0.90
   5  -3  -1    0.40    1.40
  -5   3   1    1.60    1.20
   5   3  -1    0.50    1.10
  -5   3   1    0.60    1.20
   5   3  -1    1.20    1.00
  -4  -3   1  188.88   10.80
   4  -3  -1  192.18   10.80
  -4  -3   1  181.08   11.00
   4   3  -1  174.08   10.80
   4   3  -1  179.48   10.90
  -4   3   1  186.68   10.90
  -4   3   1  199.78   10.90
  -3  -3   1  118.39    7.10
  -3  -3   1  112.39    7.10
   3  -3  -1  120.69    7.00
  -3   3   1  121.29    7.20
  -3   3   1  127.49    7.20
   3   3  -1  125.99    7.10
   3   3  -1  107.29    7.20
   3   3  -1  123.89    7.00
  -3   3   1  124.89    7.10
   2  -3  -1  140.69    8.10
  -2  -3   1  143.79    8.20
   2  -3  -1  130.29    8.10
  -2  -3   1  130.09    8.10
  -2  -3   1  130.49    8.10
  -2   3   1  142.89    8.30
   2   3  -1  130.69    8.20
  -2   3   1  148.19    8.00
   2   3  -1  147.69    8.10
   2   3  -1  147.39    8.10
  -2   3   1  146.59    8.10
   2   3  -1  137.69    8.10
  -2   3   1  153.08    8.20
  -1  -3   1 2418.66  138.79
  -1  -3   1 2472.45  138.59
  -1  -3   1 2529.95  138.69
  -1  -3   1 2473.25  138.59
  -1   3   1 2444.36  138.69
  -1   3   1 2497.05  138.79
   1   3  -1 2409.06  138.69
   1   3  -1 2387.06  138.79
  -1   3   1 2383.76  138.79
   1   3  -1 2517.15  138.69
   0  -3   1 9809.92  540.45
   0   3  -1 9111.39  540.45
   0   3   1 9373.16  540.85
   0   3   1 9738.43  540.55
   0   3  -1 9618.74  540.65
   0   3   1 9331.97  540.45
   0   3  -1 9999.00  540.65
  -1  -3  -1 2056.19  114.69
   1  -3   1 1956.60  114.69
  -1  -3  -1 2054.89  114.79
   1  -3   1 2116.89  114.69
  -1  -3  -1 1992.00  114.69
  -1  -3  -1 1982.50  114.89
   1  -3   1 2129.39  114.79
   1   3   1 2062.59  114.79
  -1   3  -1 2005.80  114.79
   1   3   1 1979.40  114.79
  -1   3  -1 2049.99  114.89
   1   3   1 1969.00  114.89
  -2  -3  -1  109.49    6.60
   2  -3   1  120.19    6.60
  -2  -3  -1  121.59    6.60
   2  -3   1  114.69    6.60
  -2  -3  -1  108.39    6.60
  -2  -3  -1  111.99    6.80
  -2   3  -1  105.89    6.70
   2   3   1  115.79    6.60
   2   3   1  109.99    6.80
  -2   3  -1  120.29    6.70
   2   3   1  112.69    6.60
   3  -3   1  558.24   31.00
  -3  -3  -1  528.05   31.10
  -3  -3  -1  552.64   31.30
  -3  -3  -1  549.25   31.00
   3  -3   1  536.35   31.10
   3   3   1  520.75   31.20
   3   3   1  562.84   31.10
   3   3   1  519.15   31.10
  -3   3  -1  580.74   31.10
  -3   3  -1  559.84   31.20
   4  -3   1  628.84   35.90
  -4  -3  -1  592.44   36.00
  -4  -3  -1  622.04   35.90
   4  -3   1  649.43   35.80
  -4  -3  -1  647.64   35.70
   4  -3   1  648.84   36.00
  -4   3  -1  663.53   35.90
   4   3   1  623.34   36.00
   4   3   1  587.64   35.90
  -4   3  -1  633.14   36.00
   5  -3   1    4.40    1.00
  -5  -3  -1    4.00    1.20
  -5  -3  -1    3.40    0.90
  -5  -3  -1    2.80    1.50
   5  -3   1    3.50    1.60
  -5  -3  -1    2.50    1.50
   5  -3   1    4.40    1.10
   5   3   1    4.10    1.40
   5   3   1    3.20    1.20
  -5   3  -1    3.00    1.20
  -5   3  -1    1.70    1.20
  -6  -3  -1    4.60    1.70
   6  -3   1    8.10    1.50
   6  -3   1    9.30    2.00
   6  -3   1    8.60    1.30
  -6  -3  -1    8.10    1.60
   6   3   1    7.80    1.80
  -6   3  -1    8.20    1.70
   6   3   1    4.90    1.50
  -6   3  -1    7.50    1.60
   7  -3   1   83.39    5.80
  -7  -3  -1  102.49    6.20
  -7  -3  -1   91.09    5.90
   7   3   1   85.39    5.90
   7   3   1   78.99    5.80
  -7   3  -1   92.19    5.80
  -7   3  -1   79.29    5.80
  -8  -3  -1   16.20    2.90
  -8  -3  -1   10.00    2.20
   8  -3   1    8.90    2.10
   8   3   1    8.90    2.10
  -8   3  -1    7.20    2.10
  -8   3  -1    9.50    2.20
   8   3   1   14.80    2.50
  -9  -3  -1   85.19    6.00
   9  -3   1   75.49    5.80
  -9  -3  -1   77.19    5.90
  -9   3  -1   64.49    5.60
   9   3   1   77.39    5.90
  -9   3  -1   79.39    5.70
   9   3   1   70.39    5.80
 -10  -3  -1   10.30    3.20
  10   3   1    8.80    2.90
  10   3   1   12.50    3.00
 -10   3  -1    9.70    3.00
 -10   3  -1    7.60    3.00
 -11  -3  -1    4.40    3.80
  11   3   1    5.40    3.10
 -11   3  -1    7.10    3.30
 -12  -3  -1   26.40    4.90
  12   3   1   36.80    4.90
 -12   3  -1   30.90    4.90
 -13  -3  -1   19.70    5.30
 -13   3  -1   13.20    5.10
  13   3   1   17.20    4.90
 -13  -4   1   24.70    5.70
 -13   4   1   25.40    5.20
  13   4  -1   26.90    4.80
 -12  -4   1   22.20    5.00
 -12   4   1   21.30    4.20
  12   4  -1   18.20    3.80
 -11  -4   1    1.80    3.40
 -11   4   1    4.20    2.70
  11   4  -1    1.60    2.70
 -10  -4   1    3.60    2.70
 -10  -4   1    4.10    3.20
  10  -4  -1    4.30    2.50
 -10   4   1    5.60    2.60
  10   4  -1    3.30    2.30
 -10   4   1    6.60    2.80
  10   4  -1    4.40    2.90
  -9  -4   1   55.49    5.00
   9  -4  -1   63.09    4.80
  -9  -4   1   62.19    4.90
   9   4  -1   61.59    5.00
   9   4  -1   45.90    4.50
  -9   4   1   55.99    4.80
  -9   4   1   43.10    4.50
   8  -4  -1    4.90    1.80
  -8  -4   1    5.70    2.50
  -8  -4   1    0.00    1.80
   8   4  -1    3.80    2.20
   8   4  -1    3.10    1.80
  -8   4   1    3.30    2.20
  -8   4   1    4.20    2.00
   7  -4  -1   29.90    2.80
  -7  -4   1   30.20    3.20
  -7  -4   1   25.70    2.80
  -7   4   1   32.10    3.00
   7   4  -1   28.30    2.90
   7   4  -1   27.00    3.00
  -7   4   1   25.30    2.90
   6  -4  -1   34.20    2.70
  -6  -4   1   28.80    2.80
  -6  -4   1   31.30    2.90
   6   4  -1   24.10    2.60
  -6   4   1   31.00    2.90
  -6   4   1   30.80    2.80
   6   4  -1   27.10    2.90
   5  -4  -1    5.30    1.10
  -5  -4   1    4.70    1.20
  -5  -4   1    5.60    1.50
   5   4  -1    5.60    1.50
   5   4  -1    5.50    1.10
  -5   4   1    8.90    1.60
  -5   4   1    8.70    1.50
  -5   4   1    9.30    1.50
   5   4  -1    6.10    1.30
   4  -4  -1   97.39    6.30
  -4  -4   1  104.19    6.50
  -4  -4   1   95.29    6.40
   4   4  -1  107.89    6.30
  -4   4   1  118.59    6.50
   4   4  -1   90.69    6.50
  -4   4   1  123.79    6.40
   4   4  -1  109.89    6.30
  -4   4   1  101.79    6.50
   3  -4  -1  304.67   17.00
  -3  -4   1  289.27   17.10
   3  -4  -1  295.67   17.10
  -3  -4   1  293.07   17.10
  -3  -4   1  300.47   17.30
  -3  -4   1  277.17   17.00
   3  -4  -1  304.17   17.10
   3   4  -1  287.77   17.30
  -3   4   1  286.37   17.30
   3   4  -1  305.07   17.00
  -3   4   1  328.87   17.30
   3   4  -1  310.27   17.10
   3   4  -1  308.97   17.10
  -2  -4   1  292.87   16.20
   2  -4  -1  292.57   16.00
   2  -4  -1  269.97   16.00
   2  -4  -1  274.67   16.00
  -2  -4   1  274.97   16.00
  -2  -4   1  267.57   16.00
  -2   4   1  292.27   16.20
  -2   4   1  286.87   16.20
   2   4  -1  275.17   16.00
  -2   4   1  290.37   16.00
   2   4  -1  278.27   16.20
  -1  -4   1  119.49    6.90
  -1  -4   1  105.09    6.90
   1   4  -1  124.49    6.80
  -1   4   1  117.79    6.80
  -1   4   1  112.69    6.90
   1   4  -1  113.99    6.80
  -1   4   1  121.49    6.90
   1   4  -1  111.49    6.90
   0  -4   1  115.79    7.40
   0   4  -1  124.29    7.30
   0   4   1  122.09    7.40
   0   4  -1  130.69    7.30
   0   4   1  123.49    7.30
   0   4   1  129.29    7.40
   0   4  -1  129.89    7.40
  -1  -4  -1  491.05   28.60
   1  -4   1  526.45   28.50
   1  -4   1  506.45   28.40
  -1  -4  -1  490.15   28.50
   1  -4   1  482.05   28.40
  -1   4  -1  497.75   28.60
   1   4   1  501.05   28.60
  -1   4  -1  499.55   28.50
   1   4   1  512.55   28.60
   1   4   1  500.35   28.50
  -2  -4  -1  257.97   15.20
  -2  -4  -1  264.27   14.90
   2  -4   1  267.87   15.00
  -2  -4  -1  253.07   14.90
   2  -4   1  254.47   14.90
   2  -4   1  270.47   15.00
  -2  -4  -1  247.18   14.90
   2   4   1  256.57   15.10
  -2   4  -1  267.27   15.00
   2   4   1  272.17   15.20
  -2   4  -1  267.87   15.10
  -3  -4  -1  348.07   20.70
   3  -4   1  372.56   20.60
  -3  -4  -1  377.06   20.60
   3  -4   1  349.27   20.70
  -3  -4  -1  359.56   20.90
  -3  -4  -1  355.96   20.70
   3   4   1  349.57   20.60
   3   4   1  379.06   20.60
  -3   4  -1  352.96   20.80
   3   4   1  357.16   20.90
  -3   4  -1  377.16   20.70
  -4  -4  -1   32.40    2.40
   4  -4   1   29.60    2.20
   4  -4   1   31.30    2.30
  -4  -4  -1   27.30    2.70
  -4  -4  -1   32.40    2.10
   4   4   1   26.00    2.20
  -4   4  -1   34.10    2.40
  -4   4  -1   31.30    2.50
   4   4   1   27.50    2.70
  -4   4  -1   27.90    2.50
   4   4   1   28.70    2.30
   5  -4   1  253.97   14.60
   5  -4   1  267.17   14.40
  -5  -4  -1  242.98   14.80
  -5  -4  -1  255.67   14.60
  -5   4  -1  243.98   14.70
  -5   4  -1  271.97   14.60
   5   4   1  232.78   14.50
   5   4   1  232.38   14.70
  -6  -4  -1  200.78   12.10
  -6  -4  -1  196.08   11.90
   6  -4   1  207.38   11.90
   6   4   1  187.68   11.80
  -6   4  -1  202.28   12.00
  -6   4  -1  216.18   11.90
   6   4   1  188.88   12.00
   7  -4   1   45.40    3.70
  -7  -4  -1   43.10    3.80
  -7  -4  -1   46.80    4.20
  -7   4  -1   39.20    3.80
  -7   4  -1   46.30    3.70
   7   4   1   45.70    4.00
   7   4   1   53.59    3.80
  -8  -4  -1  101.39    6.90
   8  -4   1   91.49    6.60
  -8  -4  -1  103.59    6.80
  -8   4  -1   96.79    6.70
  -8   4  -1   98.19    6.60
   8   4   1   95.79    6.60
   8   4   1  100.09    6.80
  -9  -4  -1   57.19    5.40
   9  -4   1   70.89    5.40
  -9  -4  -1   64.29    5.50
  -9   4  -1   59.69    5.20
   9   4   1   65.19    5.40
  -9   4  -1   70.99    5.60
   9   4   1   66.39    5.50
  10  -4   1   52.19    5.60
 -10  -4  -1   60.19    5.60
 -10  -4  -1   45.30    5.30
 -10   4  -1   47.10    5.00
 -10   4  -1   51.89    5.10
  10   4   1   62.89    5.40
  10   4   1   47.50    5.00
 -11  -4  -1   13.70    4.20
  11   4   1    9.50    3.20
 -11   4  -1   10.30    3.50
 -12  -4  -1    2.70    4.10
 -12   4  -1    3.40    4.00
  12   4   1    4.20    3.50
 -13  -4  -1    0.80    6.10
 -13   4  -1    0.90    4.80
  13   4   1    4.70    4.30
 -13  -5   1    0.10    4.90
  13   5  -1    2.10    3.90
 -13   5   1    4.20    4.20
 -12  -5   1    4.60    4.10
 -12   5   1    2.20    4.00
  12   5  -1    5.00    3.30
 -11  -5   1    3.90    3.40
  11  -5  -1    1.90    2.90
 -11  -5   1    0.30    3.20
  11   5  -1    0.80    2.60
 -11   5   1    2.60    3.30
  11   5  -1    4.90    3.60
 -11   5   1    0.80    3.00
 -10  -5   1  111.89    8.30
 -10  -5   1  112.49    8.00
  10  -5  -1  111.69    7.90
  10   5  -1   89.79    7.40
 -10   5   1  119.59    7.90
 -10   5   1  106.09    7.50
  10   5  -1  121.79    8.10
   9  -5  -1   47.50    4.50
  -9  -5   1   47.50    4.80
  -9  -5   1   53.19    4.80
  -9   5   1   52.09    4.30
   9   5  -1   58.39    5.10
  -9   5   1   47.40    4.70
   9   5  -1   44.40    4.30
   8  -5  -1    3.20    1.70
  -8  -5   1   -2.20    1.90
  -8  -5   1    2.80    2.30
  -8   5   1   -0.20    2.20
   8   5  -1   -0.20    1.70
   8   5  -1    6.10    2.50
  -8   5   1    6.00    2.30
  -7  -5   1  197.88   12.00
  -7  -5   1  203.98   12.10
   7  -5  -1  200.38   11.90
  -7   5   1  190.98   12.00
  -7   5   1  195.78   11.90
   7   5  -1  188.98   11.80
   7   5  -1  214.28   12.10
   6  -5  -1   61.39    4.30
  -6  -5   1   62.19    4.70
  -6  -5   1   57.79    4.40
  -6   5   1   59.99    4.60
   6   5  -1   63.09    4.60
  -6   5   1   68.59    4.50
   6   5  -1   63.29    4.20
   5  -5  -1  126.29    7.70
  -5  -5   1  121.69    8.00
  -5  -5   1  127.29    7.80
  -5   5   1  115.59    7.90
  -5   5   1  143.89    7.70
   5   5  -1  120.89    7.90
   5   5  -1  129.79    7.60
   5   5  -1  124.99    7.60
  -5   5   1  140.79    7.90
  -4  -5   1   14.20    1.50
  -4  -5   1   13.60    1.50
   4  -5  -1   14.40    1.40
   4  -5  -1   15.30    1.70
   4  -5  -1   12.40    1.20
  -4  -5   1   10.80    1.70
   4   5  -1   11.60    1.80
  -4   5   1    9.40    1.70
  -4   5   1   10.70    1.70
   4   5  -1   13.50    1.20
  -4   5   1   13.80    1.20
   4   5  -1   11.40    1.20
  -3  -5   1  344.97   20.40
   3  -5  -1  366.26   20.40
   3  -5  -1  337.37   20.40
  -3  -5   1  356.56   20.70
   3  -5  -1  362.66   20.40
  -3  -5   1  353.16   20.40
   3   5  -1  380.36   20.70
  -3   5   1  378.36   20.60
  -3   5   1  353.56   20.70
   3   5  -1  354.46   20.40
  -2  -5   1  253.97   14.50
  -2  -5   1  248.18   14.50
   2  -5  -1  243.78   14.50
   2  -5  -1  258.07   14.60
  -2  -5   1  263.27   14.80
   2  -5  -1  243.98   14.50
   2   5  -1  261.97   14.60
  -2   5   1  260.77   14.60
  -2   5   1  252.47   14.80
  -2   5   1  261.27   14.70
   2   5  -1  256.27   14.80
  -1  -5   1  558.44   32.10
  -1  -5   1  564.04   32.00
   1   5  -1  547.65   32.00
  -1   5   1  543.25   32.00
  -1   5   1  568.44   32.10
   1   5  -1  574.04   32.00
  -1   5   1  554.04   32.10
   1   5  -1  587.04   32.10
   0  -5   1  262.47   14.90
   0   5  -1  250.67   14.80
   0   5   1  264.57   14.90
   0   5   1  257.77   14.90
   0   5  -1  270.97   14.90
   0   5   1  254.07   14.90
   0   5  -1  243.68   14.80
  -1  -5  -1   79.69    5.00
  -1  -5  -1   79.99    5.20
   1  -5   1   82.29    4.80
   1  -5   1   77.99    4.80
   1  -5   1   81.29    5.00
   1   5   1   91.69    5.20
  -1   5  -1   82.49    5.10
  -1   5  -1   86.19    5.00
   1   5   1   86.59    5.00
   1   5   1   80.59    5.10
   2  -5   1  552.34   32.90
   2  -5   1  602.34   33.00
  -2  -5  -1  576.24   33.00
  -2  -5  -1  561.44   32.90
  -2  -5  -1  564.74   32.90
   2  -5   1  595.54   33.00
  -2  -5  -1  580.04   33.20
   2   5   1  606.74   33.20
  -2   5  -1  585.74   33.00
   2   5   1  576.74   33.20
  -2   5  -1  588.44   33.20
  -3  -5  -1  233.18   14.10
  -3  -5  -1  241.28   14.40
   3  -5   1  249.78   14.10
   3  -5   1  236.08   14.10
  -3  -5  -1  239.88   14.10
  -3  -5  -1  237.58   14.10
   3  -5   1  259.97   14.20
  -3   5  -1  252.57   14.40
  -3   5  -1  261.97   14.20
   3   5   1  251.57   14.40
   4  -5   1   51.89    3.50
   4  -5   1   54.79    3.60
  -4  -5  -1   51.69    4.00
  -4  -5  -1   52.69    3.60
  -4  -5  -1   52.69    3.40
  -4   5  -1   49.40    3.90
   4   5   1   49.60    3.90
   4   5   1   57.99    3.40
   4   5   1   57.19    3.40
  -4   5  -1   66.29    3.80
  -5  -5  -1   19.60    2.50
  -5  -5  -1   17.70    2.00
   5  -5   1   23.00    2.20
  -5   5  -1   22.70    2.30
   5   5   1   22.30    2.40
  -5   5  -1   28.30    2.30
   5   5   1   22.40    2.00
  -6  -5  -1   86.99    5.90
   6  -5   1   91.39    5.90
  -6  -5  -1   98.59    6.30
   6   5   1   97.09    6.20
  -6   5  -1   92.79    6.00
   6   5   1   86.49    5.70
  -6   5  -1   92.19    6.10
   7  -5   1   33.30    3.20
  -7  -5  -1   35.60    3.30
  -7  -5  -1   34.60    3.60
  -7   5  -1   32.70    3.20
   7   5   1   40.80    3.80
   7   5   1   30.80    3.00
  -7   5  -1   29.60    3.20
  -8  -5  -1   27.40    3.10
   8  -5   1   27.00    2.90
  -8  -5  -1   26.60    3.50
   8   5   1   25.90    2.80
   8   5   1   23.90    3.20
  -8   5  -1   35.60    3.40
  -8   5  -1   31.60    3.40
  -9  -5  -1   19.20    2.90
   9  -5   1   12.10    2.60
  -9  -5  -1    8.90    3.10
   9   5   1   13.40    3.00
  -9   5  -1   13.20    2.80
   9   5   1    9.90    2.30
  -9   5  -1    7.40    2.70
  10  -5   1   12.00    2.90
 -10  -5  -1   13.90    3.20
 -10  -5  -1   12.20    3.80
 -10   5  -1    8.30    3.10
  10   5   1   11.60    3.30
  10   5   1   12.70    2.80
 -10   5  -1   15.60    3.20
 -11  -5  -1   22.10    4.10
 -11  -5  -1   17.40    4.30
  11   5   1   18.80    4.10
  11   5   1   13.20    3.20
 -11   5  -1   15.70    3.90
 -11   5  -1   13.40    3.60
 -12  -5  -1   19.50    5.60
  12   5   1   20.30    4.00
 -12  -6   1    4.10    5.10
  12   6  -1    4.50    3.10
 -12   6   1    0.60    3.80
 -11  -6   1   65.19    6.40
 -11  -6   1   65.69    6.50
  11  -6  -1   75.19    6.20
 -11   6   1   67.79    6.20
  11   6  -1   60.49    6.00
  11   6  -1   52.59    5.30
 -11   6   1   52.59    5.70
 -10  -6   1   40.10    5.00
 -10  -6   1   36.10    4.30
  10  -6  -1   49.20    4.80
  10   6  -1   49.00    4.80
 -10   6   1   44.00    4.50
 -10   6   1   33.10    4.10
  10   6  -1   31.50    3.60
  -9  -6   1    9.40    3.40
  -9  -6   1    5.50    2.40
   9  -6  -1    5.30    2.20
  -9   6   1    3.80    2.50
   9   6  -1    5.40    3.00
   9   6  -1    5.70    1.90
  -9   6   1    7.10    2.90
  -8  -6   1   12.80    2.90
   8  -6  -1   10.40    2.10
  -8  -6   1    6.10    2.30
   8   6  -1    6.60    1.80
  -8   6   1   11.20    2.40
  -8   6   1    4.10    2.50
   8   6  -1    3.80    2.60
   7  -6  -1   11.70    1.90
  -7  -6   1   10.50    2.10
  -7  -6   1    5.80    2.40
  -7   6   1    8.10    2.00
   7   6  -1    8.60    1.60
   7   6  -1   10.20    2.50
  -7   6   1    9.50    2.40
  -6  -6   1   35.60    3.50
   6  -6  -1   34.30    3.10
  -6  -6   1   39.90    3.30
   6   6  -1   36.70    2.80
   6   6  -1   41.90    3.70
  -6   6   1   41.00    3.60
  -6   6   1   37.30    3.30
   5  -6  -1   65.69    4.20
  -5  -6   1   56.69    4.50
  -5  -6   1   62.89    4.30
   5   6  -1   64.99    3.90
  -5   6   1   53.89    4.50
   5   6  -1   63.79    3.90
  -5   6   1   69.39    4.50
   5   6  -1   61.79    4.60
   4  -6  -1  174.98   10.30
  -4  -6   1  180.28   10.70
  -4  -6   1  180.78   10.40
  -4   6   1  180.38   10.70
  -4   6   1  191.68   10.60
   4   6  -1  150.48   10.60
   3  -6  -1  130.89    7.90
   3  -6  -1  130.99    7.80
  -3  -6   1  130.19    7.90
  -3  -6   1  129.99    7.90
  -3  -6   1  140.19    8.20
   3  -6  -1  139.99    7.90
   3   6  -1  140.99    7.90
   3   6  -1  129.69    8.30
  -3   6   1  132.19    8.20
  -3   6   1  144.09    8.20
  -2  -6   1  266.37   15.00
  -2  -6   1  275.57   15.30
   2  -6  -1  267.27   15.10
  -2  -6   1  258.37   15.00
   2  -6  -1  241.98   14.90
   2   6  -1  267.77   15.10
  -2   6   1  265.27   15.30
  -2   6   1  254.17   15.30
   2   6  -1  268.57   15.30
  -2   6   1  267.87   15.10
  -1  -6   1   29.20    2.70
  -1  -6   1   33.30    2.70
  -1   6   1   35.00    2.70
   1   6  -1   38.80    2.60
   1   6  -1   33.40    2.80
   1   6  -1   37.40    2.60
  -1   6   1   31.40    2.80
  -1   6   1   34.30    2.60
   0  -6   1   75.59    5.70
   0   6  -1   95.89    5.70
   0   6  -1   91.99    5.70
   0   6   1   96.89    5.70
   0   6   1   86.29    5.70
   0   6   1   96.69    5.80
   0   6  -1   97.09    5.60
  -1  -6  -1   13.50    1.50
   1  -6   1   11.10    1.50
  -1  -6  -1   15.70    2.00
  -1   6  -1   13.30    1.70
   1   6   1    9.40    1.50
   1   6   1   16.80    1.90
  -1   6  -1   12.70    1.50
  -1   6  -1   12.00    1.40
   1   6   1   11.60    1.60
  -2  -6  -1   42.70    3.40
   2  -6   1   43.90    2.90
  -2  -6  -1   44.60    2.90
   2  -6   1   47.60    3.20
  -2  -6  -1   44.80    2.90
   2  -6   1   46.30    3.00
  -2  -6  -1   40.90    3.10
  -2   6  -1   51.29    3.40
   2   6   1   48.40    3.40
   2   6   1   51.89    3.40
   2   6   1   50.39    3.10
  -2   6  -1   49.40    3.20
  -3  -6  -1   55.99    3.60
  -3  -6  -1   57.69    3.70
   3  -6   1   61.69    3.80
   3  -6   1   53.99    3.60
   3  -6   1   60.19    3.90
  -3  -6  -1   52.69    4.10
  -3  -6  -1   55.69    3.60
   3   6   1   55.69    4.00
  -3   6  -1   57.89    3.90
  -3   6  -1   59.39    3.80
   4  -6   1   25.40    2.00
  -4  -6  -1   20.80    2.10
   4  -6   1   22.10    2.10
  -4  -6  -1   20.90    2.70
   4   6   1   19.70    2.40
  -4   6  -1   24.40    2.30
  -4   6  -1   20.70    2.30
   5  -6   1    1.60    1.10
  -5  -6  -1    0.50    1.90
  -5  -6  -1    1.00    1.20
   5   6   1    0.40    0.80
   5   6   1    0.30    0.90
  -5   6  -1    1.10    1.50
  -5   6  -1    1.10    1.60
   5   6   1    1.10    1.60
   6  -6   1   30.00    2.90
  -6  -6  -1   26.40    3.40
  -6  -6  -1   31.90    3.00
  -6   6  -1   35.70    3.30
   6   6   1   29.00    2.50
   6   6   1   32.80    3.20
  -6   6  -1   30.20    3.00
  -7  -6  -1   33.00    3.80
   7  -6   1   27.10    2.80
  -7  -6  -1   21.40    2.80
   7   6   1   36.70    3.40
  -7   6  -1   32.80    3.20
   7   6   1   31.10    2.80
  -7   6  -1   30.50    3.10
  -8  -6  -1   43.90    4.80
   8  -6   1   50.29    4.30
  -8  -6  -1   60.19    4.60
  -8   6  -1   58.89    4.70
   8   6   1   43.00    3.90
   8   6   1   40.50    4.30
  -8   6  -1   47.20    4.30
  -9  -6  -1   15.80    3.10
  -9  -6  -1   12.10    3.40
   9  -6   1   18.10    2.90
  -9   6  -1   20.90    3.30
   9   6   1   19.40    2.60
   9   6   1   20.70    3.40
  -9   6  -1   19.40    3.30
 -10  -6  -1   24.40    3.70
 -10  -6  -1   23.80    4.60
  10  -6   1   22.30    3.40
 -10   6  -1   26.50    4.10
 -10   6  -1   24.10    4.80
  10   6   1   18.60    3.00
  10   6   1   22.60    3.90
  11  -6   1    4.50    3.90
 -11  -6  -1   15.40    4.40
 -11  -6  -1    4.10    3.60
 -11   6  -1    6.90    3.80
  11   6   1    3.10    3.90
  11   6   1    4.70    2.90
 -12  -6  -1    0.60    4.80
  12   6   1    7.60    3.50
  12  -7  -1    2.00    4.10
 -12  -7   1    2.50    4.60
 -12  -7   1    4.60    5.30
  12   7  -1    7.10    3.00
 -12   7   1    8.40    4.60
  12   7  -1   -0.80    4.60
 -11  -7   1   -0.10    3.40
 -11  -7   1    4.00    4.70
  11  -7  -1    2.70    3.10
  11   7  -1    0.90    2.30
  11   7  -1    0.10    3.60
 -11   7   1    4.70    3.60
 -11   7   1   -1.90    3.70
 -10  -7   1    3.50    3.50
 -10  -7   1    3.40    2.90
  10  -7  -1    4.10    2.60
 -10   7   1    3.20    3.30
 -10   7   1    3.60    2.90
  10   7  -1    4.90    3.40
  10   7  -1    3.10    2.00
  -9  -7   1    4.80    3.50
  -9  -7   1    5.30    2.70
   9  -7  -1    5.80    2.20
   9   7  -1    4.90    2.00
  -9   7   1    6.40    3.10
  -9   7   1    6.40    3.00
   9   7  -1    5.80    3.10
  -8  -7   1  108.29    7.60
  -8  -7   1  123.79    8.00
   8  -7  -1  110.19    7.40
   8   7  -1   98.59    7.00
  -8   7   1  115.29    7.80
  -8   7   1  121.79    7.60
   8   7  -1  118.49    8.00
  -7  -7   1  276.27   16.70
   7  -7  -1  284.27   16.60
  -7  -7   1  289.87   17.00
   7   7  -1  266.87   16.20
   7   7  -1  303.97   17.00
  -7   7   1  266.87   16.70
  -7   7   1  296.77   16.90
  -6  -7   1  113.29    6.90
  -6  -7   1   89.89    6.50
   6  -7  -1  101.39    6.40
   6   7  -1  104.19    6.90
  -6   7   1   95.49    6.60
  -6   7   1   99.39    6.80
   5  -7  -1   18.10    1.70
  -5  -7   1   10.90    2.20
  -5  -7   1   11.60    1.70
  -5   7   1   14.90    2.10
   5   7  -1   14.00    2.40
  -5   7   1    9.90    2.10
  -4  -7   1   19.50    1.90
  -4  -7   1   18.40    2.60
   4  -7  -1   20.30    1.90
  -4   7   1   21.70    2.40
  -4   7   1   22.60    2.40
   4   7  -1   22.50    2.60
  -3  -7   1    5.90    1.60
   3  -7  -1    3.70    0.90
  -3  -7   1    4.50    1.10
   3  -7  -1    4.20    1.10
   3  -7  -1    4.40    1.30
  -3  -7   1    4.60    1.00
  -3   7   1    8.80    1.70
   3   7  -1    4.90    1.30
   3   7  -1    3.40    1.60
  -3   7   1    6.60    1.80
  -2  -7   1   97.49    5.60
   2  -7  -1   88.09    5.90
  -2  -7   1   87.99    6.10
  -2  -7   1   90.79    5.60
  -2  -7   1   88.29    6.00
  -2   7   1  102.19    6.10
   2   7  -1  101.39    5.90
  -2   7   1   91.99    6.10
  -2   7   1  105.99    5.90
   2   7  -1   90.99    6.10
  -1  -7   1  204.08   12.00
  -1  -7   1  184.28   12.00
  -1   7   1  189.28   12.00
   1   7  -1  209.68   12.00
   1   7  -1  206.98   12.10
  -1   7   1  218.98   12.00
  -1   7   1  197.08   12.10
   1   7  -1  215.58   12.00
   0  -7   1  623.34   36.80
   0   7   1  647.14   36.80
   0   7   1  621.24   36.80
   0   7  -1  644.74   36.80
   0   7   1  644.94   36.80
   0   7  -1  667.53   36.80
   0   7  -1  653.93   36.70
  -1  -7  -1   28.50    3.00
   1  -7   1   28.50    2.80
  -1  -7  -1   27.10    2.60
   1   7   1   36.90    2.80
  -1   7  -1   33.90    2.80
   1   7   1   31.10    2.90
  -1   7  -1   35.10    2.60
  -1   7  -1   32.30    2.70
   1   7   1   33.30    2.80
  -2  -7  -1   29.10    3.10
  -2  -7  -1   31.70    2.10
  -2  -7  -1   30.40    2.60
   2  -7   1   33.90    2.60
   2  -7   1   25.80    2.10
  -2  -7  -1   29.10    2.10
   2  -7   1   35.50    2.40
   2   7   1   32.30    2.90
  -2   7  -1   32.20    2.60
   2   7   1   27.30    2.60
  -2   7  -1   30.90    2.80
   2   7   1   31.10    3.00
  -3  -7  -1   96.79    5.90
  -3  -7  -1   93.09    5.80
  -3  -7  -1   90.09    5.80
  -3  -7  -1   91.59    6.40
   3  -7   1   97.39    6.00
   3  -7   1   93.89    5.80
   3   7   1   95.69    6.30
  -3   7  -1  108.19    6.10
  -3   7  -1   99.09    6.30
   4  -7   1   12.80    1.60
  -4  -7  -1   12.30    2.30
  -4  -7  -1   14.70    1.60
  -4   7  -1   16.30    2.00
   4   7   1   10.00    2.10
  -4   7  -1   19.00    2.30
   5  -7   1    5.50    1.30
  -5  -7  -1    2.80    2.20
  -5  -7  -1    4.30    1.40
  -5   7  -1    2.90    1.80
   5   7   1    3.20    1.80
  -5   7  -1    3.60    1.80
  -6  -7  -1   30.00    3.50
  -6  -7  -1   28.00    3.00
   6  -7   1   31.40    3.00
  -6   7  -1   39.30    3.60
  -6   7  -1   32.40    3.20
   6   7   1   29.50    3.40
  -7  -7  -1    7.10    2.10
  -7  -7  -1    7.30    2.70
   7  -7   1    7.00    1.90
  -7   7  -1   15.90    2.80
   7   7   1    5.10    2.50
   7   7   1    8.60    1.40
  -7   7  -1    7.00    2.40
  -8  -7  -1    0.00    2.80
   8  -7   1    0.20    2.00
  -8  -7  -1    0.30    2.20
   8   7   1   -0.60    2.60
  -8   7  -1    0.30    3.60
  -8   7  -1    0.40    2.60
   8   7   1    0.00    1.50
  -9  -7  -1    7.50    2.60
  -9  -7  -1    1.00    3.50
   9  -7   1    4.00    2.40
  -9   7  -1    2.60    3.00
   9   7   1    5.50    2.00
   9   7   1    4.20    3.10
 -10  -7  -1    1.70    3.00
 -10  -7  -1   -2.70    4.00
  10  -7   1    0.70    2.70
  10   7   1    1.60    2.20
  10   7   1   -0.30    3.60
 -10   7  -1    3.00    3.40
  11  -7   1    0.20    3.30
 -11  -7  -1    1.90    4.30
 -11  -7  -1    0.20    3.80
  11   7   1    2.70    2.70
 -11   7  -1    4.20    3.90
  11   7   1    0.30    4.30
  11  -8  -1   -1.00    3.30
 -11  -8   1    2.60    3.60
 -11  -8   1   -1.20    4.40
  11   8  -1    1.30    4.10
  11   8  -1    0.10    2.30
 -11   8   1    0.00    4.20
  10  -8  -1    1.20    2.70
 -10  -8   1   -0.50    3.70
 -10  -8   1   -0.80    3.00
  10   8  -1    0.70    1.90
 -10   8   1    1.60    3.90
  10   8  -1   -0.30    3.40
 -10   8   1    0.10    3.40
  -9  -8   1    8.50    3.60
   9  -8  -1   10.80    2.50
  -9  -8   1   10.30    3.00
   9   8  -1    5.70    3.40
  -9   8   1   10.30    3.40
  -9   8   1   15.90    3.40
   9   8  -1    8.20    1.80
  -8  -8   1    5.90    2.30
   8  -8  -1    8.40    2.10
  -8  -8   1    7.40    3.30
   8   8  -1    4.90    1.20
   8   8  -1    3.50    2.70
  -8   8   1    7.00    2.80
  -8   8   1    9.90    2.90
  -7  -8   1    7.50    2.10
   7  -8  -1    7.70    1.90
  -7  -8   1    7.20    2.80
   7   8  -1    5.90    2.80
  -7   8   1    9.40    2.80
  -7   8   1    7.80    2.80
   6  -8  -1   25.20    2.40
  -6  -8   1   25.60    2.60
  -6  -8   1   23.00    3.20
  -6   8   1   24.80    3.20
   6   8  -1   17.60    3.00
  -6   8   1   26.90    3.10
  -5  -8   1    6.80    2.30
   5  -8  -1    9.10    1.50
  -5  -8   1    5.50    1.50
  -5   8   1    8.30    2.00
  -5   8   1    4.30    2.10
   5   8  -1    3.10    2.20
  -4  -8   1   19.40    2.00
   4  -8  -1   21.60    1.90
  -4  -8   1   18.50    2.60
  -4   8   1   20.50    2.70
  -4   8   1   29.80    2.80
   4   8  -1   18.10    2.60
  -3  -8   1   50.59    3.90
   3  -8  -1   43.50    3.00
  -3  -8   1   45.40    3.10
  -3   8   1   44.20    3.80
   3   8  -1   45.50    4.00
  -3   8   1   50.59    3.90
  -2  -8   1   79.59    5.20
  -2  -8   1   65.19    5.10
   2  -8  -1   77.79    5.00
  -2   8   1   76.99    5.10
  -2   8   1   74.49    5.00
   2   8  -1   72.09    4.90
   2   8  -1   76.19    5.20
  -2   8   1   78.49    5.20
  -1  -8   1   49.50    4.30
   1  -8  -1   62.79    4.20
  -1  -8   1   58.79    4.30
  -1   8   1   62.99    4.20
   1   8  -1   48.30    4.20
   1   8  -1   62.19    4.10
  -1   8   1   56.19    4.40
   1   8  -1   52.69    4.10
  -1   8   1   61.19    4.20
   0  -8   1  226.18   13.40
   0  -8   1  230.98   13.40
   0   8   1  228.18   13.40
   0   8  -1  230.48   13.30
   0   8   1  218.88   13.40
   0   8  -1  225.88   13.40
   0   8   1  227.08   13.40
   0   8  -1  218.78   13.40
   1  -8   1   62.89    4.60
  -1  -8  -1   62.89    4.90
  -1  -8  -1   56.49    4.50
   1   8   1   64.09    4.60
   1   8   1   67.79    4.80
  -1   8  -1   69.89    4.70
  -1   8  -1   72.59    4.60
   1   8   1   65.19    4.70
  -1   8  -1   73.39    4.70
  -2  -8  -1   64.29    4.60
   2  -8   1   66.69    4.40
   2  -8   1   68.29    4.60
   2  -8   1   60.69    4.10
  -2  -8  -1   65.09    5.00
   2   8   1   72.09    4.90
   2   8   1   68.49    4.60
  -2   8  -1   80.09    4.90
  -2   8  -1   69.79    4.60
   2   8   1   68.89    5.00
  -3  -8  -1   14.40    1.50
   3  -8   1   14.70    1.50
  -3  -8  -1   14.90    2.60
   3  -8   1   15.90    2.10
   3   8   1   14.90    2.40
  -3   8  -1   15.70    2.00
  -3   8  -1   16.20    2.30
  -4  -8  -1   21.20    3.10
  -4  -8  -1   21.00    2.00
   4  -8   1   14.40    1.70
  -4   8  -1   15.90    2.50
  -4   8  -1   19.80    2.40
   4   8   1   18.00    2.70
   5  -8   1   67.19    4.40
  -5  -8  -1   55.99    5.20
  -5  -8  -1   58.99    4.40
  -5   8  -1   61.59    4.90
  -5   8  -1   63.49    4.70
   5   8   1   66.79    5.00
   6  -8   1  159.38    9.30
  -6  -8  -1  150.68    9.30
  -6  -8  -1  141.69    9.80
  -6   8  -1  143.69    9.70
   6   8   1  159.08    9.80
  -7  -8  -1    2.90    3.10
   7  -8   1    2.60    1.80
  -7  -8  -1    1.50    2.00
   7   8   1   -0.20    2.60
  -7   8  -1    1.60    2.50
  -8  -8  -1    5.10    3.60
   8  -8   1    7.30    2.30
  -8  -8  -1    6.90    2.50
   8   8   1    8.50    3.10
  -8   8  -1   13.40    3.20
  -9  -8  -1   42.80    4.50
   9  -8   1   46.40    4.80
  -9  -8  -1   51.09    5.40
   9   8   1   45.60    5.20
  -9   8  -1   52.09    5.10
   9   8   1   42.40    3.60
 -10  -8  -1    2.90    3.30
 -10  -8  -1    2.90    4.20
  10  -8   1    2.10    3.00
  10   8   1    2.80    2.10
  10   8   1    4.40    4.00
 -10   8  -1    3.70    3.80
 -11  -8  -1    2.80    4.00
 -11  -8  -1    2.30    5.40
  11  -8   1   -0.50    3.50
  11   8   1   -0.50    4.40
  11   8   1    1.60    2.60
 -11   8  -1   -2.00    4.30
  11  -9  -1    1.90    3.60
 -11  -9   1    1.60    4.20
 -11  -9   1    0.50    5.00
 -11  -9   1   -0.30    4.80
 -11   9   1   -2.20    4.60
  11   9  -1   -0.20    4.60
  10  -9  -1   17.10    3.50
 -10  -9   1    9.40    4.50
 -10  -9   1    8.80    3.50
  10   9  -1   14.00    4.30
 -10   9   1   16.20    4.30
   9  -9  -1   12.80    2.70
  -9  -9   1    6.00    2.90
  -9  -9   1    6.60    4.40
   9   9  -1    4.20    3.40
  -9   9   1    2.70    3.30
  -8  -9   1   12.80    3.50
   8  -9  -1   10.90    2.30
  -8  -9   1    8.40    2.80
  -8   9   1    8.90    3.30
  -8   9   1   14.50    3.70
   8   9  -1    8.20    3.30
   7  -9  -1   29.90    2.90
  -7  -9   1   21.20    3.10
  -7  -9   1   23.70    3.80
  -7   9   1   27.30    3.60
  -7   9   1   36.40    3.90
   7   9  -1   28.60    3.80
   6  -9  -1   16.70    2.20
  -6  -9   1   17.50    2.40
  -6  -9   1   15.80    3.30
   6   9  -1   17.30    3.10
  -6   9   1   17.80    2.90
  -6   9   1   24.00    3.20
  -5  -9   1    0.70    1.50
  -5  -9   1    3.30    2.50
   5  -9  -1    2.40    1.40
  -5   9   1    1.30    2.30
   5   9  -1    1.20    2.10
  -5   9   1    3.40    2.30
  -4  -9   1   14.00    2.80
  -4  -9   1   16.00    1.80
   4  -9  -1   14.10    1.70
  -4   9   1   13.80    2.60
   4   9  -1   17.10    2.80
  -4   9   1   15.80    2.80
  -3  -9   1    2.40    1.10
  -3  -9   1   -1.90    1.90
  -3  -9   1    1.60    2.30
   3  -9  -1    2.10    1.00
   3   9  -1   -1.20    2.10
  -3   9   1    0.80    1.90
  -3   9   1   -1.10    2.00
  -2  -9   1   56.49    4.50
   2  -9  -1   59.49    4.40
  -2  -9   1   55.69    4.70
   2   9  -1   54.59    4.50
  -2   9   1   52.09    4.40
   2   9  -1   60.19    4.30
  -2   9   1   60.09    4.50
  -2   9   1   53.39    4.30
  -1  -9   1  156.48    9.50
  -1  -9   1  156.28    9.60
   1  -9  -1  144.59    9.40
  -1   9   1  156.68    9.50
  -1   9   1  151.38    9.50
   1   9  -1  144.39    9.60
  -1   9   1  155.28    9.40
   1   9  -1  149.09    9.40
   1   9  -1  161.58    9.40
   0  -9   1  194.28   11.70
   0  -9   1  186.68   11.70
   0   9   1  196.08   11.70
   0   9  -1  188.38   11.60
   0   9  -1  199.98   11.60
   0   9   1  200.68   11.60
   0   9   1  185.28   11.60
   0   9  -1  182.88   11.60
  -1  -9  -1    5.70    2.10
  -1  -9  -1    2.60    1.90
   1  -9   1    4.90    2.10
  -1   9  -1    3.90    1.90
   1   9   1    3.40    2.10
   1   9   1    2.70    1.90
   1   9   1    8.00    2.20
  -1   9  -1    9.20    1.90
  -2  -9  -1   64.09    5.40
   2  -9   1   76.99    4.40
   2  -9   1   62.39    5.00
  -2  -9  -1   69.39    5.00
   2   9   1   67.29    5.00
  -2   9  -1   74.69    5.20
   2   9   1   68.99    5.00
  -2   9  -1   66.39    5.00
   2   9   1   73.49    5.20
  -3  -9  -1  136.79    8.60
   3  -9   1  126.99    7.70
  -3  -9  -1  126.99    7.60
   3   9   1  125.79    8.40
  -3   9  -1  131.59    8.30
  -3   9  -1  122.69    8.30
   4  -9   1   46.30    3.50
  -4  -9  -1   55.19    4.80
  -4  -9  -1   44.60    3.60
   4   9   1   52.49    4.60
  -4   9  -1   48.30    4.30
  -5  -9  -1    1.00    1.50
  -5  -9  -1    0.90    2.80
   5  -9   1    0.80    1.40
  -5   9  -1   -0.20    1.90
   5   9   1   -2.00    2.40
   6  -9   1    7.00    1.80
  -6  -9  -1    7.30    1.90
  -6  -9  -1    3.40    3.00
   6   9   1   10.00    2.90
  -6   9  -1    9.20    2.70
   7  -9   1    8.50    2.20
  -7  -9  -1    8.70    2.30
  -7  -9  -1    8.20    3.20
   7   9   1    7.10    3.30
  -7   9  -1    4.50    2.60
  -8  -9  -1    3.00    3.30
  -8  -9  -1    2.90    2.40
   8  -9   1    0.50    2.20
   8   9   1   -1.90    3.10
  -8   9  -1    1.20    3.10
  -9  -9  -1    0.50    2.80
   9  -9   1    0.00    2.60
  -9  -9  -1    1.00    3.80
  -9   9  -1   -2.50    3.40
   9   9   1   -0.20    3.50
  10  -9   1    4.00    3.20
 -10  -9  -1    2.00    3.50
 -10  -9  -1    1.80    4.70
 -10   9  -1    4.00    4.10
  10   9   1    0.80    4.20
  10 -10  -1    0.90    3.30
 -10 -10   1    0.40    3.70
 -10 -10   1    0.20    4.60
 -10 -10   1   -2.10    5.30
 -10  10   1    2.50    4.40
  10  10  -1    4.00    4.60
  -9 -10   1   10.90    3.20
  -9 -10   1   14.60    4.30
  -9 -10   1   10.70    5.00
   9 -10  -1    8.80    2.90
   9  10  -1   14.20    4.40
  -9  10   1   16.40    3.90
  -8 -10   1   -0.20    3.40
  -8 -10   1   -1.00    3.90
   8 -10  -1    1.00    2.20
  -8 -10   1   -5.80    2.50
   8  10  -1   -0.40    3.50
  -8  10   1    1.20    3.40
   7 -10  -1   12.60    2.30
  -7 -10   1   16.40    4.00
  -7 -10   1    8.60    2.50
   7  10  -1    9.40    3.20
  -7  10   1    8.00    3.20
  -6 -10   1   -0.20    2.00
  -6 -10   1    0.10    3.00
   6 -10  -1    0.10    1.70
  -6 -10   1   -1.40    2.80
  -6  10   1   -1.80    2.60
   6  10  -1    1.40    2.60
  -5 -10   1   14.30    3.20
  -5 -10   1   18.00    3.30
  -5 -10   1   14.10    2.10
   5 -10  -1   15.20    2.00
   5  10  -1   14.80    3.20
  -5  10   1   17.90    3.10
  -5  10   1   10.50    3.00
   4 -10  -1   75.29    5.00
  -4 -10   1   76.59    6.10
  -4 -10   1   86.29    6.20
  -4 -10   1   78.09    5.20
  -4  10   1   74.59    5.80
   4  10  -1   83.59    6.30
  -4  10   1   75.49    6.00
   3 -10  -1   62.49    4.20
  -3 -10   1   67.29    5.40
  -3 -10   1   70.79    4.30
  -3 -10   1   62.09    5.50
   3  10  -1   62.79    5.30
  -3  10   1   62.29    5.30
  -3  10   1   69.59    5.20
  -2 -10   1   97.29    7.00
  -2 -10   1  110.99    7.20
  -2  10   1  103.69    7.10
   2  10  -1   92.79    7.00
  -2  10   1  104.69    6.90
  -1 -10   1    2.90    2.60
  -1 -10   1    8.50    2.60
   1 -10  -1   -4.20    2.30
  -1  10   1    5.20    2.40
   1  10  -1    3.20    2.20
  -1  10   1   14.90    2.50
   1  10  -1   11.10    2.30
  -1  10   1    0.60    2.30
   1  10  -1    2.60    2.50
   0 -10  -1   99.09    6.50
   0 -10   1   97.59    6.70
   0 -10  -1  102.99    6.80
   0 -10  -1   99.19    6.60
   0 -10   1   94.09    6.60
   0  10  -1   90.99    6.60
   0  10   1   86.49    6.60
   0  10   1   87.69    6.60
   0  10  -1  100.79    6.50
   0  10  -1   89.99    6.60
   0  10   1   92.09    6.60
  -1 -10  -1   39.50    3.80
  -1 -10  -1   24.80    3.10
   1 -10   1   30.70    3.20
   1  10   1   23.60    3.10
  -1  10  -1   25.30    3.10
   1  10   1   28.60    3.30
   1  10   1   21.20    3.10
  -2 -10  -1   44.80    4.40
   2 -10   1   39.50    3.00
   2  10   1   45.90    4.10
  -2  10  -1   39.50    4.00
   2  10   1   44.80    4.20
   3 -10   1   14.50    1.60
  -3 -10  -1   13.00    3.30
  -3 -10  -1    9.10    1.60
  -3  10  -1   12.70    2.80
   3  10   1    9.20    2.80
   4 -10   1    0.40    1.40
  -4 -10  -1    0.80    1.50
  -4 -10  -1    0.50    3.00
  -4  10  -1   -0.10    2.30
   4  10   1   -0.70    2.50
  -5 -10  -1   20.00    3.90
  -5 -10  -1   16.20    2.30
   5 -10   1   24.20    2.40
  -5  10  -1   23.80    3.40
   5  10   1   25.00    3.50
  -6 -10  -1   56.09    5.10
   6 -10   1   47.40    4.20
  -6 -10  -1   49.70    4.40
  -6  10  -1   52.89    4.70
   6  10   1   53.59    5.20
  -7 -10  -1   19.00    2.80
   7 -10   1   15.70    2.60
  -7 -10  -1   14.80    4.00
   7  10   1   15.20    3.70
  -7  10  -1   14.30    3.50
   8 -10   1   16.00    3.00
  -8 -10  -1   17.40    3.10
  -8 -10  -1   10.40    4.50
  -8  10  -1   14.70    3.90
   8  10   1   13.40    3.80
  -9 -10  -1   19.50    4.90
  -9 -10  -1   18.30    3.80
   9 -10   1   20.10    3.70
   9  10   1   23.70    4.90
  -9  10  -1   19.10    4.50
 -10 -10  -1    5.60    6.00
  10 -10   1    6.20    3.50
 -10 -10  -1    6.70    3.90
 -10  10  -1    6.50    4.70
  10  10   1    6.10    4.90
  -9 -11   1    1.90    3.60
  -9 -11   1    5.60    4.40
   9 -11  -1    4.10    3.00
  -9 -11   1    2.80    5.40
   9  11  -1    4.00    4.60
  -9  11   1    4.90    4.30
   8 -11  -1    2.40    2.50
  -8 -11   1   -3.30    2.70
  -8 -11   1    2.20    4.50
  -8 -11   1   -2.40    3.70
  -8  11   1   -4.00    3.60
   8  11  -1   -2.70    4.00
  -7 -11   1   13.00    3.70
  -7 -11   1   17.30    2.90
  -7 -11   1   10.80    4.30
   7 -11  -1   16.30    2.60
   7  11  -1   14.50    4.00
  -7  11   1   17.10    3.60
   6 -11  -1    1.80    1.90
  -6 -11   1    1.70    3.10
  -6 -11   1   -1.30    3.10
  -6 -11   1    1.60    2.00
   6  11  -1    2.40    3.10
  -6  11   1    4.70    3.10
   5 -11  -1    3.80    1.70
  -5 -11   1    1.70    1.80
  -5 -11   1    2.40    2.90
  -5 -11   1    5.50    3.20
  -5  11   1    3.00    2.90
   5  11  -1    4.80    3.10
  -4 -11   1   14.20    1.90
  -4 -11   1   11.80    3.20
  -4 -11   1   11.90    3.50
   4 -11  -1   11.80    1.80
  -4  11   1   10.90    3.00
   4  11  -1   12.60    3.20
  -3 -11   1    1.20    3.20
  -3 -11   1    1.20    2.70
  -3 -11   1    1.80    1.50
   3 -11  -1    1.00    1.20
   3  11  -1    2.90    2.80
  -3  11   1   -0.70    2.50
  -3  11   1    1.00    2.50
  -2 -11   1   10.40    2.90
   2  11  -1    5.00    2.80
  -2  11   1    5.40    2.60
  -2  11   1    4.30    2.60
   1 -11  -1   56.79    5.20
  -1 -11   1   51.49    4.90
   1  11  -1   62.29    5.00
  -1  11   1   54.19    4.90
  -1  11   1   64.99    5.00
  -1  11   1   51.79    5.00
   1  11  -1   49.70    5.10
   0 -11  -1   -0.80    2.50
   0 -11  -1   -0.30    2.40
   0 -11  -1    2.30    3.00
   0 -11   1   -1.20    2.60
   0  11   1   -2.10    2.30
   0  11  -1    2.50    2.40
   0  11   1   -1.60    2.50
   0  11  -1    5.10    2.70
   0  11   1    4.60    2.70
  -1 -11  -1    6.40    3.10
  -1 -11  -1    0.90    2.60
   1 -11   1    3.30    2.60
   1  11   1    6.30    2.60
  -1  11  -1    1.10    2.40
   1  11   1   -1.80    2.40
   2 -11   1   21.60    2.20
  -2 -11  -1   24.90    3.70
   2  11   1   22.90    3.30
  -2  11  -1   22.30    3.30
   2  11   1   15.80    3.10
  -3 -11  -1    2.70    3.20
   3 -11   1    3.20    1.40
  -3 -11  -1    2.30    1.40
   3  11   1    3.10    2.70
  -3  11  -1    3.00    2.50
  -4 -11  -1    8.10    1.80
  -4 -11  -1   11.20    3.40
   4 -11   1   10.20    1.80
  -4  11  -1    9.60    2.90
   4  11   1   13.70    3.20
   5 -11   1    3.40    1.70
  -5 -11  -1    4.30    3.50
  -5 -11  -1    1.20    1.90
  -5  11  -1    0.20    2.80
   5  11   1    9.20    3.10
  -6 -11  -1   -1.20    2.10
   6 -11   1    0.30    1.90
  -6 -11  -1    0.60    3.40
   6  11   1   -0.80    3.30
  -6  11  -1   -2.30    2.80
  -7 -11  -1    5.50    3.90
   7 -11   1    5.50    2.40
  -7 -11  -1    1.10    2.50
  -7  11  -1    3.20    3.20
   7  11   1    1.80    3.70
  -8 -11  -1    0.50    3.00
  -8 -11  -1   -0.10    4.80
   8 -11   1   -0.30    2.80
   8  11   1   -1.80    4.10
  -8  11  -1    4.90    3.70
   9 -11   1    3.30    3.40
  -9 -11  -1    3.00    3.50
  -9 -11  -1    2.50    5.80
   9  11   1    6.20    4.70
  -9  11  -1    2.90    4.40
   8 -12  -1   16.00    3.30
  -8 -12   1   26.60    5.90
  -8 -12   1   17.70    3.80
  -8 -12   1   22.50    5.00
  -8  12   1   21.50    5.00
   8  12  -1   16.50    4.90
   7 -12  -1    8.90    2.60
  -7 -12   1   13.50    5.00
  -7 -12   1    9.10    3.90
  -7 -12   1    9.80    3.10
   7  12  -1   16.20    4.30
  -7  12   1    7.30    3.90
   6 -12  -1    0.10    2.10
  -6 -12   1   -1.40    2.40
  -6 -12   1   -0.10    4.10
  -6 -12   1   -0.20    3.50
  -6  12   1    0.00    3.30
   6  12  -1   -1.80    3.70
   5 -12  -1    6.30    2.00
  -5 -12   1    6.00    2.30
  -5 -12   1    6.50    3.50
  -5  12   1    8.80    3.50
   5  12  -1    7.10    3.50
   4 -12  -1   10.80    1.80
  -4 -12   1   12.00    3.40
  -4 -12   1    7.40    2.00
   4  12  -1    3.60    3.30
  -4  12   1    9.80    3.20
   3 -12  -1   22.80    2.50
  -3 -12   1   22.40    3.90
  -3 -12   1   24.20    2.30
  -3  12   1   31.70    3.90
   3  12  -1   23.20    3.80
  -2 -12   1    2.10    3.10
   2  12  -1   -0.30    2.90
  -2  12   1   -1.90    2.90
  -1 -12   1   12.30    3.60
   1 -12  -1   12.80    3.40
   1  12  -1   15.90    3.30
  -1  12   1   14.00    3.20
  -1  12   1   19.70    5.00
   0 -12   1   62.39    5.50
   0 -12  -1   71.99    5.80
   0 -12  -1   57.09    5.50
   0 -12  -1   77.29    5.70
   0  12  -1   54.09    5.70
   0  12   1   54.79    5.70
   0  12  -1   54.59    5.70
   0  12   1   49.10    5.40
   0  12   1   60.99    5.80
  -1 -12  -1   53.59    5.40
  -1 -12  -1   53.99    4.90
   1  12   1   46.40    4.80
   1  12   1   41.10    4.70
  -1  12  -1   50.59    5.00
  -2 -12  -1    5.10    3.60
  -2 -12  -1    7.60    3.10
   2  12   1    6.30    3.00
  -2  12  -1    8.90    3.20
  -3 -12  -1    5.20    1.60
   3 -12   1    4.80    1.60
  -3 -12  -1    3.10    3.80
  -3 -12  -1    5.80    3.10
  -3  12  -1   -0.60    2.90
   3  12   1    0.80    3.10
  -4 -12  -1   -1.20    1.80
   4 -12   1   -0.60    1.70
  -4 -12  -1   -1.80    3.70
   4  12   1   -1.60    2.90
  -4  12  -1   -0.90    2.90
  -5 -12  -1    4.50    3.60
  -5 -12  -1    3.60    2.10
   5 -12   1    3.60    2.00
   5  12   1    6.60    3.40
  -5  12  -1    8.50    3.40
   6 -12   1    9.30    2.50
  -6 -12  -1    5.20    3.80
  -6 -12  -1   12.20    2.70
   6  12   1    8.40    3.70
  -6  12  -1   11.60    3.80
  -7 -12  -1    0.60    2.80
   7 -12   1    1.10    2.70
  -7 -12  -1    2.50    4.90
  -7  12  -1    2.30    3.90
   7  12   1   -2.20    3.70
   8 -12   1    6.10    3.20
  -8 -12  -1   11.20    3.50
  -8 -12  -1    7.00    5.90
  -8  12  -1    8.50    4.60
   8  12   1   12.80    4.70
  -7 -13   1   17.50    3.80
   7 -13  -1   26.60    3.40
  -7 -13   1   26.40    5.40
  -7  13   1   24.20    4.90
   7  13  -1   19.20    5.20
  -6 -13   1   11.60    4.60
  -6 -13   1   14.10    3.10
   6 -13  -1   10.20    2.60
  -6  13   1    8.80    3.90
   6  13  -1    7.30    4.50
  -5 -13   1    3.20    3.90
   5 -13  -1    2.10    2.10
  -5 -13   1    3.90    2.40
   5  13  -1    6.80    4.00
  -5  13   1    1.90    3.50
  -4 -13   1    2.70    1.90
   4 -13  -1    2.70    1.80
  -4 -13   1    2.60    3.70
  -4  13   1    2.00    3.50
   4  13  -1    3.20    3.80
  -3 -13   1    0.50    3.60
  -3 -13   1    2.90    1.70
   3  13  -1    3.10    3.60
  -3  13   1    2.00    3.50
  -2 -13   1   20.40    4.20
   2 -13  -1   36.10    4.50
   2  13  -1   16.00    3.90
  -2  13   1   21.50    4.10
   1 -13  -1   51.89    5.20
  -1 -13   1   48.90    5.10
   1  13  -1   40.90    4.90
  -1  13   1   37.90    4.90
  -1 -13  -1    6.60    3.50
  -1  13  -1    8.50    3.40
   1  13   1    5.90    3.50
  -2 -13  -1   34.80    4.50
   2  13   1   36.00    4.50
  -2  13  -1   24.70    4.20
   3 -13   1   18.90    2.30
  -3 -13  -1   18.80    4.10
  -3 -13  -1   30.70    5.20
  -3  13  -1   17.30    4.10
   3  13   1   17.90    4.10
  -4 -13  -1   14.90    2.40
  -4 -13  -1   13.60    4.60
  -4 -13  -1   15.40    4.00
   4 -13   1   15.70    2.40
  -4  13  -1   11.10    4.00
   4  13   1   15.50    4.30
  -5 -13  -1    3.60    4.60
   5 -13   1    1.20    2.20
  -5 -13  -1    2.30    4.10
  -5 -13  -1    0.70    2.30
  -5  13  -1   -0.50    3.70
   5  13   1   -0.70    3.90
  -6 -13  -1    1.20    2.70
   6 -13   1    1.50    2.60
  -6 -13  -1    4.10    5.00
  -6 -13  -1   -0.50    4.50
   6  13   1    1.70    4.30
  -6  13  -1    1.50    4.10
   7 -13   1    5.40    4.70
  -7 -13  -1    5.30    7.50
  -7 -13  -1    6.00    5.80
  -7 -13  -1    4.00    4.00
  -5 -14   1    3.70    4.70
   5 -14  -1    4.20    2.40
  -5 -14   1    4.00    2.70
  -5  14   1    3.60    4.60
   5  14  -1   -0.20    4.90
  -4 -14   1    5.70    4.50
   4 -14  -1   10.30    4.70
   4 -14  -1    6.70    2.10
  -4 -14   1    4.30    2.30
   4  14  -1    6.70    4.50
  -4  14   1    4.20    4.20
   3 -14  -1    6.40    4.30
  -3 -14   1    5.00    4.40
   3  14  -1    6.30    4.30
  -3  14   1    9.90    4.30
   2 -14  -1    7.30    4.40
  -2 -14   1    7.10    4.30
  -2  14   1    6.90    3.90
   2  14  -1    8.30    4.00
  -2 -14  -1    2.10    4.00
  -2  14  -1    0.50    3.90
   2  14   1   -3.30    4.00
   3 -14   1    4.00    2.10
  -3 -14  -1    1.40    4.20
  -3  14  -1   -3.10    3.90
   3  14   1   -0.50    4.10
   4 -14   1    1.30    2.30
  -4 -14  -1   -1.90    4.20
  -4 -14  -1   -0.10    2.30
   4  14   1   -1.20    4.50
  -4  14  -1   -1.70    4.30
  -5 -14  -1    0.40    2.70
   5 -14   1    0.70    2.60
  -5 -14  -1   -0.60    4.40
   5  14   1    2.40    5.00
  -5  14  -1   -0.70    4.60
  -3 -15   1    5.20    5.20
  -2 -15   1    2.20    6.00
   2  15   1    3.40    5.40
 -14   0   2   35.30    5.70
 -13   0   2    3.00    3.80
 -12   0   2    3.00    3.40
 -11   0   2    9.60    2.90
  11   0  -2    8.00    3.60
 -10   0   2   23.40    3.50
  10   0  -2   24.80    3.70
  -9   0   2   70.99    5.40
   9   0  -2   81.69    5.90
   8   0  -2  128.49    8.40
   8   0  -2  124.69    8.60
   8   0  -2  134.79    8.10
  -8   0   2  138.19    8.50
  -8   0   2  136.79    8.50
  -8   0   2  133.79    8.10
  -7   0   2  326.17   19.60
   7   0  -2  338.67   19.30
   7   0  -2  322.57   19.50
  -7   0   2  334.87   19.50
  -7   0   2  341.07   19.30
   7   0  -2  344.37   19.50
  -6   0   2   27.20    2.60
   6   0  -2   26.40    2.70
   6   0  -2   32.00    2.50
   6   0  -2   26.40    2.20
  -6   0   2   25.50    2.30
  -6   0   2   32.70    2.60
   5   0  -2   13.00    1.60
  -5   0   2   11.30    1.40
   5   0  -2   16.20    1.50
  -5   0   2   11.60    1.30
   5   0  -2    9.70    1.20
  -5   0   2    9.70    1.50
   4   0  -2  155.38    9.00
   4   0  -2  147.39    8.90
   4   0  -2  155.08    8.80
  -4   0   2  159.88    9.00
  -4   0   2  156.68    9.00
   4   0  -2  148.29    8.80
  -4   0   2  150.88    8.80
  -4   0   2  148.49    8.80
  -3   0   2  142.29    8.00
  -3   0   2  142.19    7.90
   3   0  -2  130.69    7.90
   3   0  -2  144.19    8.00
  -3   0   2  134.29    7.90
   3   0  -2  135.49    7.90
  -3   0   2  129.79    8.00
   2   0  -2  432.06   23.70
   2   0  -2  414.66   23.70
  -2   0   2  394.56   23.70
   2   0  -2  416.46   23.60
  -2   0   2  423.36   23.70
  -2   0   2  416.66   23.60
  -1   0   2   86.79    4.90
   1   0  -2   88.79    5.00
   1   0  -2   88.79    5.00
  -1   0   2   84.59    5.00
  -1   0   2   81.69    4.90
   1   0  -2   81.89    5.00
   0   0   2  291.07   17.10
   0   0   2  313.37   17.10
   0   0  -2  302.77   17.10
   0   0   2  296.27   17.10
   0   0  -2  290.97   17.10
   0   0  -2  310.37   17.10
   1   0   2  211.98   11.90
   1   0   2  209.78   11.80
   1   0   2  200.68   11.80
  -1   0  -2  213.68   11.90
  -1   0  -2  208.28   11.80
  -1   0  -2  201.88   11.80
  -1   0  -2  201.08   11.80
   2   0   2  510.05   28.40
   2   0   2  492.45   28.40
  -2   0  -2  483.45   28.40
  -2   0  -2  487.75   28.40
  -2   0  -2  512.75   28.40
   2   0   2  503.35   28.40
  -2   0  -2  507.85   28.40
   3   0   2 1095.79   62.09
   3   0   2 1086.89   62.09
  -3   0  -2 1086.79   62.09
  -3   0  -2 1122.79   62.09
   3   0   2 1107.09   62.09
  -3   0  -2 1046.90   62.09
  -3   0  -2 1118.99   62.09
  -4   0  -2  562.64   32.70
   4   0   2  573.34   32.80
  -4   0  -2  572.24   32.70
  -4   0  -2  566.74   32.70
   4   0   2  573.54   32.70
  -4   0  -2  591.34   32.70
   4   0   2  574.64   32.70
  -5   0  -2  179.78   11.00
  -5   0  -2  189.38   10.90
  -5   0  -2  200.58   11.00
  -5   0  -2  189.98   11.00
   5   0   2  182.78   10.90
   5   0   2  177.08   10.90
   5   0   2  179.88   11.00
   6   0   2  632.44   35.70
   6   0   2  634.14   35.80
  -6   0  -2  599.04   35.60
   6   0   2  615.04   35.60
  -6   0  -2  629.14   35.70
  -6   0  -2  630.54   35.70
   7   0   2   11.40    2.10
   7   0   2    9.80    1.80
  -7   0  -2    8.90    1.80
  -7   0  -2   10.70    2.10
   7   0   2   11.30    2.00
  -7   0  -2   13.50    2.30
  -8   0  -2   34.20    3.20
   8   0   2   30.50    3.00
  -8   0  -2   34.80    3.60
   8   0   2   27.90    3.30
   9   0   2   -0.70    2.60
  -9   0  -2    1.90    2.50
 -10   0  -2    0.90    2.80
  10   0   2    0.10    3.10
 -11   0  -2    6.50    3.50
 -12   0  -2    8.80    3.80
 -13   0  -2    7.70    5.30
 -14  -1   2    9.70    4.80
 -14   1   2   10.40    5.20
 -13  -1   2    3.50    4.30
  13   1  -2    4.50    4.20
 -13   1   2    8.40    3.80
 -12  -1   2    5.20    3.60
 -12   1   2    8.00    3.60
  12   1  -2    3.60    3.70
 -11  -1   2   77.89    6.30
 -11   1   2   63.39    5.70
  11   1  -2   83.39    6.70
 -10  -1   2   38.40    4.40
  10   1  -2   48.20    4.50
 -10   1   2   45.80    4.50
  -9  -1   2  194.38   11.70
   9  -1  -2  192.88   12.00
  -9  -1   2  194.28   12.10
   9  -1  -2  187.48   12.10
  -9   1   2  187.78   11.80
   9   1  -2  183.08   11.90
   8  -1  -2  391.66   22.40
  -8  -1   2  383.06   22.40
  -8  -1   2  384.26   22.30
   8  -1  -2  390.76   22.20
   8   1  -2  377.06   22.30
  -8   1   2  356.06   22.20
  -8   1   2  377.86   22.10
   8   1  -2  393.66   22.10
   7  -1  -2   60.19    3.90
  -7  -1   2   64.79    4.40
  -7  -1   2   58.49    4.00
   7  -1  -2   60.79    4.40
  -7  -1   2   56.89    4.30
   7  -1  -2   59.29    4.60
   7   1  -2   57.19    4.40
  -7   1   2   52.29    4.10
   7   1  -2   66.39    3.90
  -7   1   2   64.69    4.30
   7   1  -2   63.79    4.40
  -7   1   2   63.89    4.50
   7   1  -2   55.39    4.20
  -6  -1   2   22.50    2.00
  -6  -1   2   22.70    2.40
   6  -1  -2   24.30    2.40
   6  -1  -2   26.50    2.50
  -6  -1   2   24.90    2.50
   6  -1  -2   23.80    2.00
   6   1  -2   27.30    2.00
   6   1  -2   22.50    2.30
  -6   1   2   29.70    2.60
  -6   1   2   22.50    2.30
  -6   1   2   24.10    2.30
   6   1  -2   31.00    2.50
   6   1  -2   22.80    2.30
   5  -1  -2  434.56   25.30
  -5  -1   2  421.96   25.00
  -5  -1   2  429.66   25.20
   5  -1  -2  455.65   25.00
   5  -1  -2  436.56   25.20
  -5  -1   2  431.66   25.30
  -5   1   2  445.16   25.00
   5   1  -2  429.86   25.20
  -5   1   2  469.25   25.30
  -5   1   2  464.35   25.30
   5   1  -2  428.36   25.00
  -5   1   2  437.76   25.20
   5   1  -2  445.46   25.30
  -4  -1   2  446.96   25.90
   4  -1  -2  458.85   26.10
  -4  -1   2  449.66   26.00
  -4  -1   2  437.56   26.10
   4  -1  -2  447.96   26.00
   4  -1  -2  460.25   25.80
   4   1  -2  454.75   26.00
  -4   1   2  458.15   26.00
   4   1  -2  469.85   26.00
  -4   1   2  457.25   26.10
   4   1  -2  456.05   25.90
   4   1  -2  452.25   26.00
  -4   1   2  457.85   26.00
  -4   1   2  467.55   25.80
   3  -1  -2 1770.32   95.19
  -3  -1   2 1751.62   95.29
   3  -1  -2 1680.13   95.19
  -3  -1   2 1650.93   95.19
   3  -1  -2 1652.83   95.19
  -3  -1   2 1691.33   95.19
  -3   1   2 1661.83   95.19
  -3   1   2 1702.93   95.29
  -3   1   2 1659.63   95.09
   3   1  -2 1659.73   95.19
  -3   1   2 1707.43   95.19
   3   1  -2 1649.44   95.09
   3   1  -2 1633.64   95.19
   3   1  -2 1686.43   95.19
  -2  -1   2 4067.49  244.38
  -2  -1   2 4307.47  244.38
  -2  -1   2 4378.26  244.38
   2  -1  -2 4353.66  244.38
  -2   1   2 4269.77  244.28
  -2   1   2 4431.76  244.48
   2   1  -2 4428.56  244.38
   2   1  -2 4465.15  244.38
   2   1  -2 4170.78  244.28
  -2   1   2 4381.26  244.38
  -1  -1   2  617.24   35.60
   1  -1  -2  623.44   35.50
  -1  -1   2  609.34   35.50
  -1  -1   2  629.44   35.60
   1  -1  -2  606.64   35.60
  -1   1   2  631.54   35.60
   1   1  -2  624.94   35.60
  -1   1   2  664.53   35.50
   1   1  -2  641.34   35.60
   0  -1   2  547.15   31.50
   0  -1   2  536.05   31.50
   0  -1  -2  553.14   31.50
   0  -1  -2  572.94   31.50
   0   1   2  548.25   31.50
   0   1  -2  554.34   31.50
   0   1  -2  542.45   31.50
   0   1   2  590.04   31.50
  -1  -1  -2  326.97   18.60
   1  -1   2  331.47   18.60
  -1  -1  -2  332.37   18.60
   1  -1   2  324.87   18.60
   1  -1   2  326.77   18.60
  -1  -1  -2  314.67   18.70
  -1   1  -2  330.77   18.60
  -1   1  -2  321.67   18.60
  -1   1  -2  329.67   18.70
   1   1   2  332.87   18.70
   1   1   2  324.47   18.60
   1   1   2  326.37   18.60
   2  -1   2 1843.62  100.39
  -2  -1  -2 1786.12  100.39
   2  -1   2 1751.72  100.29
   2  -1   2 1781.02  100.29
  -2  -1  -2 1783.72  100.29
  -2  -1  -2 1752.22  100.29
  -2  -1  -2 1800.02  100.39
  -2   1  -2 1753.62  100.29
  -2   1  -2 1790.72  100.39
  -2   1  -2 1772.82  100.29
   2   1   2 1768.72  100.29
   2   1   2 1702.93  100.29
  -2   1  -2 1765.42  100.39
  -3  -1  -2  150.68    8.40
  -3  -1  -2  152.28    8.50
  -3  -1  -2  148.19    8.50
   3  -1   2  147.89    8.40
   3  -1   2  137.59    8.40
   3  -1   2  137.99    8.50
  -3  -1  -2  147.09    8.50
   3   1   2  142.29    8.40
  -3   1  -2  146.69    8.50
   3   1   2  136.69    8.50
  -3   1  -2  143.79    8.50
  -3   1  -2  145.89    8.40
   3   1   2  140.39    8.40
  -3   1  -2  142.99    8.50
  -4  -1  -2    7.30    1.30
   4  -1   2    5.80    1.30
  -4  -1  -2    6.60    1.10
  -4  -1  -2    3.20    1.20
   4  -1   2    5.00    1.00
  -4  -1  -2    4.50    1.00
   4  -1   2    6.60    1.00
  -4   1  -2    3.90    1.00
  -4   1  -2    6.30    1.20
  -4   1  -2    6.20    1.10
  -4   1  -2    7.00    1.20
   4   1   2    4.70    1.10
   4   1   2    5.00    1.10
   4   1   2    5.80    1.10
  -5  -1  -2  123.69    7.80
  -5  -1  -2  127.09    7.80
  -5  -1  -2  121.79    7.60
  -5  -1  -2  131.99    7.80
   5  -1   2  126.89    7.70
   5  -1   2  129.59    7.90
   5  -1   2  122.99    7.60
   5   1   2  136.09    7.80
   5   1   2  127.59    7.80
   5   1   2  126.59    7.70
  -5   1  -2  136.89    7.80
  -5   1  -2  135.79    7.80
  -5   1  -2  122.39    7.70
  -6  -1  -2  156.88    9.50
   6  -1   2  153.48    9.20
  -6  -1  -2  152.28    9.20
   6  -1   2  150.58    9.50
  -6  -1  -2  159.48    9.40
   6  -1   2  160.78    9.40
  -6   1  -2  152.98    9.40
   6   1   2  146.99    9.40
   6   1   2  162.98    9.40
  -6   1  -2  154.98    9.40
   6   1   2  152.48    9.30
  -6   1  -2  155.58    9.30
   7  -1   2    6.10    1.70
  -7  -1  -2    4.20    1.80
  -7  -1  -2    8.00    1.60
  -7  -1  -2    8.20    2.10
   7  -1   2    5.80    2.00
   7  -1   2    7.20    1.70
   7   1   2    6.60    1.80
  -7   1  -2    6.40    1.80
  -7   1  -2   10.50    2.00
   7   1   2    5.80    2.00
   8  -1   2   49.60    4.60
  -8  -1  -2   50.49    4.20
  -8  -1  -2   51.39    4.50
   8   1   2   43.50    4.40
  -8   1  -2   49.40    4.00
  -8   1  -2   56.59    4.30
   8   1   2   43.30    4.00
   9  -1   2   15.10    4.30
  -9  -1  -2   12.90    3.00
  -9   1  -2   16.40    3.00
   9   1   2   18.50    2.80
   9   1   2   12.60    2.90
 -10  -1  -2    8.80    3.00
 -10   1  -2    4.90    2.70
  10   1   2    8.20    3.10
 -11  -1  -2   28.80    4.40
 -11   1  -2   24.20    3.80
  11   1   2   21.30    4.00
 -12  -1  -2   21.00    4.50
  12   1   2   21.70    4.70
 -12   1  -2   21.10    4.70
 -13  -1  -2    3.00    4.70
  13   1   2    3.10    5.10
 -13   1  -2    4.10    5.20
 -14  -2   2   36.80    7.10
 -14   2   2   38.00    6.10
  14   2  -2   41.70    6.00
 -13  -2   2   16.70    4.40
 -13   2   2   14.40    4.50
  13   2  -2   19.80    4.50
 -12  -2   2    3.00    3.30
 -12   2   2    2.20    3.30
  12   2  -2    2.50    3.40
 -11  -2   2    0.10    3.10
  11   2  -2   -1.10    2.80
 -11   2   2    2.30    2.90
 -10  -2   2   24.90    3.70
 -10   2   2   36.40    3.70
  10   2  -2   36.80    3.90
  -9  -2   2   27.40    3.30
  -9  -2   2   19.80    3.10
   9  -2  -2   23.70    3.00
  -9   2   2   25.80    3.00
   9   2  -2   24.40    3.10
   9   2  -2   25.70    3.00
  -9   2   2   27.30    3.00
  -8  -2   2   64.49    5.00
  -8  -2   2   70.09    5.00
   8  -2  -2   73.99    5.00
  -8   2   2   70.99    5.00
   8   2  -2   56.09    5.10
   8   2  -2   67.29    4.90
  -8   2   2   67.49    4.90
   7  -2  -2  101.29    6.30
   7  -2  -2   95.89    6.50
  -7  -2   2   90.69    6.20
  -7  -2   2  100.09    6.30
  -7   2   2   97.99    6.30
   7   2  -2   96.39    6.20
  -7   2   2  101.49    6.20
   7   2  -2   86.29    6.20
   6  -2  -2  115.09    7.10
   6  -2  -2  121.09    6.70
  -6  -2   2  115.59    7.10
   6  -2  -2  111.09    7.20
  -6  -2   2  109.59    7.20
  -6   2   2  110.49    7.00
  -6   2   2  116.39    6.70
   6   2  -2  101.49    7.00
  -6   2   2  125.49    7.10
   6   2  -2  108.69    7.00
   6   2  -2  113.69    7.10
   6   2  -2  113.49    6.70
  -6   2   2  122.19    7.20
  -5  -2   2  255.07   14.40
   5  -2  -2  257.37   14.40
   5  -2  -2  262.57   14.50
  -5  -2   2  240.28   14.50
  -5   2   2  240.98   14.40
   5   2  -2  226.68   14.40
   5   2  -2  238.68   14.40
   5   2  -2  244.78   14.10
  -5   2   2  249.08   14.40
  -5   2   2  261.77   14.50
   5   2  -2  255.87   14.40
   4  -2  -2  108.89    6.30
  -4  -2   2  100.19    6.40
   4  -2  -2  113.59    6.40
  -4  -2   2  112.29    6.30
  -4   2   2  107.79    6.40
   4   2  -2  106.29    6.10
  -4   2   2  104.99    6.40
   4   2  -2   96.29    6.30
   4   2  -2  100.99    6.30
  -3  -2   2  283.37   17.40
  -3  -2   2  297.07   17.40
   3  -2  -2  304.47   17.30
  -3  -2   2  293.77   17.40
   3   2  -2  305.37   17.20
   3   2  -2  307.17   17.40
  -3   2   2  321.37   17.50
   3   2  -2  310.57   17.40
  -3   2   2  309.67   17.40
  -2  -2   2    0.30    0.50
  -2  -2   2    0.10    0.50
  -2  -2   2    0.80    0.60
   2  -2  -2    0.90    0.40
   2  -2  -2    0.50    0.60
  -2   2   2    0.60    0.60
   2   2  -2    1.60    0.40
  -2   2   2    0.60    0.70
   2   2  -2    0.30    0.60
   2   2  -2    0.70    0.50
  -2   2   2    1.00    0.40
  -1  -2   2  376.66   21.50
  -1  -2   2  368.96   21.40
   1  -2  -2  363.26   21.50
   1  -2  -2  371.96   21.40
  -1  -2   2  379.46   21.40
   1   2  -2  390.46   21.40
  -1   2   2  374.16   21.50
  -1   2   2  383.56   21.50
   1   2  -2  377.06   21.40
  -1   2   2  386.26   21.40
  -1   2   2  378.26   21.40
   0  -2   2  879.61   50.29
   0  -2  -2  884.01   50.29
   0  -2   2  867.71   50.19
   0  -2  -2  881.21   50.19
   0  -2  -2  861.51   50.19
   0   2  -2  889.61   50.29
   0   2   2  896.61   50.29
   0   2   2  894.41   50.19
   0   2  -2  893.61   50.19
   0   2   2  911.51   50.39
   0   2   2  904.21   50.19
  -1  -2  -2   82.49    5.00
   1  -2   2   83.69    5.00
  -1  -2  -2   85.09    5.00
   1  -2   2   87.09    5.00
  -1  -2  -2   80.99    5.10
  -1   2  -2   88.39    5.10
   1   2   2   84.29    5.00
   1   2   2  100.79    5.20
   1   2   2   77.49    5.10
   1   2   2   85.39    5.00
  -1   2  -2   79.89    5.00
  -1   2  -2   86.89    4.90
  -2  -2  -2  828.42   46.90
  -2  -2  -2  835.02   47.00
  -2  -2  -2  805.82   47.10
   2  -2   2  839.62   46.90
   2  -2   2  818.72   47.00
  -2   2  -2  841.42   47.00
  -2   2  -2  796.82   47.00
  -2   2  -2  867.31   46.90
   2   2   2  811.72   47.00
   2   2   2  831.72   47.00
  -3  -2  -2  459.75   26.60
   3  -2   2  498.25   26.70
  -3  -2  -2  455.55   26.70
   3  -2   2  478.45   26.60
  -3  -2  -2  456.95   26.70
   3  -2   2  468.95   26.60
  -3  -2  -2  463.45   26.60
  -3   2  -2  463.75   26.60
  -3   2  -2  474.55   26.60
  -3   2  -2  476.05   26.70
   3   2   2  440.96   26.60
  -3   2  -2  485.35   26.60
   3   2   2  445.56   26.70
  -4  -2  -2  359.56   20.00
  -4  -2  -2  351.96   20.20
   4  -2   2  352.36   20.20
   4  -2   2  346.67   20.00
   4  -2   2  349.77   20.10
  -4  -2  -2  363.26   20.20
  -4  -2  -2  351.66   20.10
   4   2   2  335.47   20.10
  -4   2  -2  341.77   20.10
  -4   2  -2  346.67   20.10
   4   2   2  346.37   20.10
  -5  -2  -2   60.19    4.30
  -5  -2  -2   60.99    4.20
   5  -2   2   66.39    4.10
   5  -2   2   56.39    4.00
  -5  -2  -2   56.89    3.90
  -5  -2  -2   61.99    4.30
   5  -2   2   66.09    4.40
   5   2   2   61.29    4.20
  -5   2  -2   66.19    4.10
  -5   2  -2   64.29    4.20
   5   2   2   64.79    4.20
   5   2   2   57.89    4.20
  -6  -2  -2   98.29    6.50
   6  -2   2   92.99    6.50
  -6  -2  -2   99.49    6.40
   6  -2   2   99.79    6.10
  -6  -2  -2  101.79    6.40
  -6  -2  -2   95.69    6.00
   6  -2   2  108.39    6.30
  -6   2  -2  105.89    6.30
  -6   2  -2   95.49    6.20
   6   2   2   91.19    6.20
   6   2   2   96.49    6.30
  -7  -2  -2    1.90    2.00
   7  -2   2    2.30    2.20
   7  -2   2    0.90    1.60
  -7  -2  -2    1.10    1.50
   7  -2   2    1.50    1.50
   7   2   2    0.90    1.60
  -7   2  -2    1.50    1.70
  -7   2  -2    2.10    1.60
   7   2   2   -0.10    1.70
  -8  -2  -2  115.99    7.20
  -8  -2  -2   96.19    7.00
   8  -2   2  111.19    6.90
   8   2   2  108.19    7.00
   8   2   2   86.09    6.80
  -8   2  -2   97.59    6.80
  -8   2  -2  101.99    6.80
  -9  -2  -2   60.89    6.00
  -9  -2  -2   71.49    5.60
  -9   2  -2   62.59    5.20
   9   2   2   72.99    5.60
  -9   2  -2   74.59    5.40
   9   2   2   74.39    5.80
 -10  -2  -2    1.10    2.70
 -10   2  -2   -0.40    2.60
  10   2   2    1.20    2.80
 -11  -2  -2    5.20    3.70
  11   2   2    3.90    3.40
 -11   2  -2    9.90    3.50
 -12  -2  -2   20.20    4.70
  12   2   2   26.90    4.60
 -12   2  -2   15.00    4.10
 -13  -2  -2    8.50    5.00
 -13   2  -2    0.10    5.20
  13   2   2    5.40    5.00
 -13  -3   2   29.50    5.50
  13   3  -2   22.30    4.70
 -13   3   2   24.90    4.40
 -12  -3   2   41.00    5.30
 -12   3   2   30.60    4.40
  12   3  -2   36.60    4.50
 -11  -3   2   45.10    5.00
  11   3  -2   35.10    4.30
 -11   3   2   46.70    4.70
 -10  -3   2  149.88    9.20
 -10  -3   2  125.89    9.20
  10  -3  -2  145.79    9.10
  10   3  -2  124.89    8.90
  10   3  -2  136.09    8.90
 -10   3   2  149.39    9.00
 -10   3   2  109.89    8.80
  -9  -3   2   14.90    3.00
   9  -3  -2   17.50    2.60
  -9  -3   2   13.60    2.70
  -9   3   2   21.10    2.90
  -9   3   2   13.10    2.70
   9   3  -2   10.50    2.50
   9   3  -2   12.50    2.70
   8  -3  -2  139.19    9.00
  -8  -3   2  140.29    9.10
  -8  -3   2  149.88    9.10
   8   3  -2  144.69    9.00
  -8   3   2  156.98    9.10
   8   3  -2  141.19    9.00
  -8   3   2  134.89    9.00
  -7  -3   2  155.08    8.90
   7  -3  -2  149.29    8.80
  -7  -3   2  152.38    9.00
  -7   3   2  130.89    8.70
   7   3  -2  142.29    8.80
  -7   3   2  141.79    8.80
   7   3  -2  131.19    8.70
   6  -3  -2  128.49    7.60
  -6  -3   2  124.19    7.70
   6  -3  -2  122.89    7.90
  -6  -3   2  124.59    7.70
   6   3  -2  125.39    7.60
  -6   3   2  121.69    7.60
  -6   3   2  121.89    7.70
   6   3  -2  126.69    7.70
  -5  -3   2   13.00    1.60
   5  -3  -2   12.90    1.50
   5  -3  -2   18.00    2.00
  -5  -3   2   19.00    2.00
   5   3  -2   15.60    1.60
   5   3  -2   14.50    1.80
  -5   3   2   15.10    1.90
  -5   3   2   14.90    1.80
  -4  -3   2  191.88   11.70
  -4  -3   2  202.58   11.60
   4  -3  -2  205.68   11.60
  -4   3   2  214.28   11.70
   4   3  -2  194.28   11.60
   4   3  -2  185.98   11.70
  -4   3   2  203.88   11.70
   3  -3  -2  146.19    8.30
  -3  -3   2  145.79    8.40
  -3  -3   2  140.39    8.40
  -3  -3   2  141.69    8.50
   3   3  -2  139.59    8.30
   3   3  -2  138.89    8.20
  -3   3   2  150.38    8.50
   3   3  -2  137.59    8.50
  -3   3   2  144.39    8.50
  -3   3   2  152.98    8.30
  -2  -3   2 1011.80   57.89
   2  -3  -2  979.40   57.79
  -2  -3   2 1017.80   57.79
  -2  -3   2 1015.20   57.89
   2  -3  -2 1015.90   57.79
  -2   3   2 1025.60   57.89
   2   3  -2 1038.30   57.89
   2   3  -2 1042.40   57.79
  -2   3   2 1019.60   57.79
   2   3  -2 1022.50   57.79
  -2   3   2 1050.59   57.79
  -2   3   2 1015.60   57.89
  -1  -3   2 1412.26   78.39
   1  -3  -2 1363.56   78.39
  -1  -3   2 1333.97   78.39
  -1  -3   2 1375.76   78.49
   1  -3  -2 1394.36   78.49
  -1  -3   2 1381.26   78.39
   1  -3  -2 1335.67   78.39
  -1   3   2 1384.96   78.59
   1   3  -2 1394.16   78.49
  -1   3   2 1396.46   78.49
  -1   3   2 1422.66   78.59
   1   3  -2 1436.06   78.49
   1   3  -2 1398.46   78.39
   0  -3   2  325.87   18.70
   0  -3   2  321.67   18.60
   0  -3  -2  323.67   18.50
   0  -3  -2  323.07   18.50
   0  -3  -2  324.07   18.70
   0  -3   2  308.27   18.60
   0   3   2  322.07   18.70
   0   3  -2  336.57   18.50
   0   3  -2  345.87   18.70
   0   3   2  325.97   18.70
   0   3   2  335.07   18.70
   0   3  -2  330.37   18.50
  -1  -3  -2  559.54   33.50
  -1  -3  -2  599.04   33.40
   1  -3   2  579.04   33.40
  -1  -3  -2  578.04   33.30
  -1  -3  -2  593.14   33.30
   1  -3   2  576.54   33.40
   1   3   2  585.14   33.40
  -1   3  -2  591.14   33.50
   1   3   2  602.64   33.30
   1   3   2  596.94   33.50
  -1   3  -2  586.54   33.30
  -1   3  -2  602.24   33.30
  -2  -3  -2  121.29    7.30
   2  -3   2  126.69    7.30
  -2  -3  -2  118.69    7.30
  -2  -3  -2  109.59    7.40
   2  -3   2  123.69    7.30
   2   3   2  126.09    7.40
   2   3   2  125.59    7.20
   2   3   2  133.09    7.30
  -2   3  -2  135.79    7.20
  -2   3  -2  120.69    7.40
   3  -3   2   99.19    5.60
  -3  -3  -2   91.39    5.60
  -3  -3  -2   95.09    5.50
   3  -3   2   97.79    5.50
  -3  -3  -2   89.59    5.70
   3   3   2   81.79    5.70
  -3   3  -2   93.09    5.70
   3   3   2   89.09    5.50
   3   3   2   91.99    5.60
  -3   3  -2   94.19    5.50
   4  -3   2  113.69    6.50
  -4  -3  -2  107.49    6.40
   4  -3   2  110.89    6.50
  -4  -3  -2  109.99    6.70
  -4  -3  -2  110.19    6.60
   4  -3   2  101.69    6.70
  -4  -3  -2  109.39    6.70
  -4   3  -2   98.79    6.60
   4   3   2  109.19    6.50
   4   3   2   96.59    6.60
  -4   3  -2  116.69    6.50
  -5  -3  -2   95.59    5.60
  -5  -3  -2   93.49    6.00
   5  -3   2   97.79    5.80
   5  -3   2   92.39    5.60
  -5  -3  -2   98.99    6.10
   5  -3   2   90.29    6.00
  -5  -3  -2   97.09    5.90
   5   3   2   86.09    5.80
  -5   3  -2   87.69    5.80
  -5   3  -2   95.89    5.80
   5   3   2   79.19    5.70
  -6  -3  -2   37.00    3.10
   6  -3   2   37.40    2.80
  -6  -3  -2   36.10    3.40
   6  -3   2   32.40    2.90
  -6   3  -2   37.40    3.00
   6   3   2   35.20    3.00
   6   3   2   26.80    2.90
  -6   3  -2   33.40    3.00
  -7  -3  -2    1.00    2.10
   7  -3   2    1.40    1.60
  -7  -3  -2    3.00    1.60
   7   3   2    3.00    1.70
  -7   3  -2    1.10    1.70
   7   3   2    2.60    1.80
  -7   3  -2    4.10    1.60
  -8  -3  -2   82.79    5.80
   8  -3   2   72.29    5.70
  -8  -3  -2   81.59    5.90
   8   3   2   72.09    5.70
  -8   3  -2   82.49    5.60
   8   3   2   83.29    5.90
  -8   3  -2   81.69    5.70
  -9  -3  -2   10.80    2.90
   9  -3   2   11.70    2.80
  -9  -3  -2    8.00    2.70
   9   3   2    9.50    2.80
   9   3   2    9.20    2.70
  -9   3  -2    7.60    2.60
  -9   3  -2   11.60    2.80
 -10  -3  -2   42.50    4.80
 -10   3  -2   42.00    4.60
  10   3   2   37.10    4.20
  10   3   2   28.30    4.10
 -10   3  -2   33.00    4.10
 -11  -3  -2   47.70    5.60
 -11   3  -2   47.70    5.20
  11   3   2   42.50    4.90
 -12  -3  -2   24.00    5.30
 -12   3  -2   20.90    4.60
  12   3   2   36.50    4.90
 -13  -4   2   15.80    4.90
  13   4  -2   20.90    4.40
 -13   4   2   18.30    4.60
 -12  -4   2    4.10    4.20
 -12   4   2    0.20    3.60
  12   4  -2    0.40    3.10
 -11  -4   2   10.80    3.50
 -11   4   2   16.10    3.40
  11   4  -2   11.30    3.00
  10  -4  -2   10.10    2.70
 -10  -4   2    9.00    3.30
 -10  -4   2   14.20    3.10
  10   4  -2   12.30    3.00
 -10   4   2   11.20    2.90
  10   4  -2    9.90    2.70
 -10   4   2   12.10    3.00
  -9  -4   2   79.79    6.10
  -9  -4   2   80.09    6.00
   9  -4  -2   79.59    5.90
   9   4  -2   80.79    5.90
   9   4  -2   83.39    6.10
  -9   4   2   83.99    6.00
  -9   4   2   75.39    5.90
  -8  -4   2  347.07   20.50
  -8  -4   2  334.47   20.40
   8  -4  -2  337.87   20.30
   8   4  -2  356.96   20.30
   8   4  -2  337.57   20.40
  -8   4   2  375.26   20.50
  -8   4   2  343.07   20.40
  -7  -4   2  339.77   20.60
  -7  -4   2  364.06   20.50
   7  -4  -2  373.86   20.40
   7   4  -2  315.77   20.30
  -7   4   2  368.76   20.50
  -7   4   2  356.16   20.50
   7   4  -2  342.17   20.50
  -6  -4   2   12.50    2.00
  -6  -4   2   15.00    1.90
   6  -4  -2   14.30    1.70
  -6   4   2   16.20    2.10
  -6   4   2   17.00    2.20
   6   4  -2   10.70    1.60
   6   4  -2   12.20    2.10
   5  -4  -2   77.79    5.00
  -5  -4   2   84.89    5.20
  -5  -4   2   75.39    5.20
  -5   4   2   81.59    5.30
  -5   4   2   92.39    5.30
   5   4  -2   78.99    5.30
   5   4  -2   85.59    5.10
  -5   4   2   80.99    5.10
   5   4  -2   71.99    5.00
  -4  -4   2  356.46   21.90
   4  -4  -2  383.56   21.70
  -4  -4   2  373.36   21.80
  -4   4   2  390.96   21.90
   4   4  -2  361.86   21.90
  -4   4   2  391.16   21.70
   4   4  -2  390.56   21.70
   4   4  -2  379.96   21.70
  -4   4   2  389.26   22.00
  -3  -4   2   95.49    6.20
   3  -4  -2   95.59    5.90
  -3  -4   2   97.79    6.00
  -3  -4   2  103.69    6.10
  -3  -4   2   99.29    6.00
   3  -4  -2  101.49    6.00
   3   4  -2   89.79    6.20
   3   4  -2  102.59    5.90
   3   4  -2  104.79    5.90
  -3   4   2  103.29    5.90
  -3   4   2   98.79    6.20
  -3   4   2  107.89    5.90
  -3   4   2  102.69    6.10
   3   4  -2  100.29    5.90
   2  -4  -2  157.68    9.30
  -2  -4   2  155.08    9.30
  -2  -4   2  162.18    9.40
  -2  -4   2  162.88    9.50
  -2  -4   2  162.18    9.60
   2  -4  -2  169.58    9.30
   2   4  -2  159.08    9.50
   2   4  -2  166.48    9.40
  -2   4   2  160.18    9.60
  -2   4   2  166.78    9.40
   2   4  -2  163.18    9.20
  -2   4   2  158.88    9.50
  -1  -4   2   42.10    2.70
  -1  -4   2   46.10    2.70
   1  -4  -2   40.70    2.90
  -1  -4   2   39.30    2.60
  -1  -4   2   40.30    2.90
   1   4  -2   44.50    2.90
   1   4  -2   46.50    2.80
  -1   4   2   41.90    2.90
  -1   4   2   42.80    2.80
  -1   4   2   47.40    3.00
   0  -4   2   31.60    2.10
   0  -4   2   33.80    2.40
   0  -4  -2   33.70    2.40
   0  -4   2   32.80    2.20
   0   4   2   35.60    2.50
   0   4  -2   35.90    2.40
   0   4   2   35.60    2.40
   0   4  -2   35.50    2.20
   0   4   2   37.40    2.40
  -1  -4  -2  260.07   14.80
   1  -4   2  247.98   14.80
   1  -4   2  267.57   15.00
   1  -4   2  274.97   14.90
  -1  -4  -2  251.47   14.80
  -1  -4  -2  245.78   15.10
  -1  -4  -2  273.77   14.90
  -1   4  -2  253.97   14.80
  -1   4  -2  269.07   15.00
   1   4   2  257.67   15.10
   1   4   2  257.57   15.00
  -2  -4  -2   63.29    4.50
  -2  -4  -2   67.99    4.20
  -2  -4  -2   73.69    4.20
   2  -4   2   77.69    4.30
   2  -4   2   69.09    4.30
  -2  -4  -2   70.39    4.20
   2   4   2   66.29    4.40
   2   4   2   64.59    4.10
   2   4   2   71.29    4.10
  -2   4  -2   70.69    4.40
  -2   4  -2   74.39    4.20
   2   4   2   68.79    4.50
   3  -4   2   92.89    5.70
  -3  -4  -2   87.49    5.70
  -3  -4  -2   91.79    6.00
  -3  -4  -2   91.09    5.60
   3  -4   2   93.59    5.70
   3   4   2   90.79    5.90
   3   4   2   96.09    5.60
   3   4   2  105.89    5.60
  -3   4  -2  103.29    5.70
  -3   4  -2   88.59    5.90
   4  -4   2   40.40    3.00
  -4  -4  -2   46.50    3.00
  -4  -4  -2   36.80    3.30
   4  -4   2   43.10    2.90
  -4  -4  -2   39.60    2.80
   4   4   2   45.20    2.90
  -4   4  -2   41.80    3.20
   4   4   2   44.00    3.00
  -4   4  -2   44.60    3.00
   4   4   2   34.60    3.10
   5  -4   2  151.58    9.20
  -5  -4  -2  147.99    9.40
  -5  -4  -2  160.38    9.00
   5  -4   2  163.78    9.00
  -5  -4  -2  153.98    9.20
   5   4   2  149.39    9.10
  -5   4  -2  156.28    9.20
  -5   4  -2  151.68    9.30
   5   4   2  137.59    9.30
   6  -4   2  101.39    6.10
  -6  -4  -2   89.69    6.30
  -6  -4  -2   99.99    6.20
  -6   4  -2   96.89    6.10
   6   4   2   91.89    6.20
  -6   4  -2   87.79    6.20
   6   4   2   92.89    6.00
  -7  -4  -2   15.60    2.30
  -7  -4  -2   15.60    2.60
   7  -4   2   13.90    2.10
  -7   4  -2   15.80    2.30
   7   4   2   14.20    2.50
   7   4   2   14.90    2.20
  -7   4  -2   14.30    2.20
  -8  -4  -2  160.18   10.60
   8  -4   2  169.58   10.40
   8   4   2  171.98   10.30
  -8   4  -2  152.18   10.20
  -8   4  -2  168.48   10.40
   8   4   2  176.68   10.50
  -9  -4  -2   74.19    6.40
  -9  -4  -2   79.19    6.20
  -9   4  -2   82.59    6.00
   9   4   2   78.89    5.90
   9   4   2   78.19    6.20
  -9   4  -2   71.19    5.90
 -10  -4  -2    1.00    3.00
 -10  -4  -2   -1.30    3.00
 -10   4  -2    0.20    2.90
 -10   4  -2   -0.70    2.90
  10   4   2    2.50    3.20
  10   4   2    0.60    2.70
 -11  -4  -2    2.40    4.20
 -11   4  -2    4.00    3.50
  11   4   2    4.20    3.30
 -12  -4  -2   15.30    5.40
  12   4   2   18.30    4.20
 -13  -5   2   26.40    6.10
  13   5  -2   18.00    4.30
 -13   5   2   22.80    5.20
 -12  -5   2    3.90    4.10
  12   5  -2    1.20    3.00
 -12   5   2    9.30    3.90
  11  -5  -2   15.80    3.40
 -11  -5   2    8.80    3.90
 -11  -5   2   17.00    3.80
 -11   5   2   14.60    3.80
 -11   5   2    7.40    3.40
  11   5  -2   15.40    3.00
  11   5  -2   13.00    3.70
 -10  -5   2   36.20    4.10
 -10  -5   2   38.10    4.60
  10  -5  -2   36.50    3.80
  10   5  -2   38.20    4.20
 -10   5   2   34.50    3.90
 -10   5   2   33.30    4.10
  10   5  -2   26.50    3.40
   9  -5  -2   27.70    3.20
  -9  -5   2   33.60    4.10
  -9  -5   2   24.70    3.30
   9   5  -2   22.50    3.30
  -9   5   2   29.00    3.50
   9   5  -2   25.50    3.00
  -9   5   2   29.00    3.60
  -8  -5   2   60.89    4.80
  -8  -5   2   47.50    4.60
   8  -5  -2   54.89    4.50
   8   5  -2   56.89    4.90
  -8   5   2   66.49    4.90
  -8   5   2   57.89    4.60
   8   5  -2   55.39    4.30
  -7  -5   2  119.89    7.10
   7  -5  -2  100.19    6.80
  -7  -5   2  109.39    6.90
  -7   5   2  103.19    6.80
   7   5  -2  113.39    7.20
  -7   5   2  110.79    7.10
   7   5  -2   92.69    6.60
  -6  -5   2   12.70    2.30
   6  -5  -2    8.90    1.50
  -6  -5   2   12.80    1.80
   6   5  -2   10.30    2.10
  -6   5   2    8.50    2.10
  -6   5   2   10.90    2.00
   6   5  -2   12.20    1.50
  -5  -5   2   38.00    3.00
   5  -5  -2   35.00    2.80
  -5  -5   2   36.40    3.10
  -5   5   2   47.60    2.90
   5   5  -2   35.30    2.70
   5   5  -2   32.50    3.10
  -5   5   2   43.30    3.20
   5   5  -2   39.50    2.80
  -5   5   2   33.50    3.00
   4  -5  -2   64.49    4.30
   4  -5  -2   58.59    4.50
  -4  -5   2   74.39    4.60
  -4  -5   2   68.99    4.40
  -4  -5   2   65.49    4.40
   4   5  -2   73.59    4.10
  -4   5   2   64.09    4.60
  -4   5   2   70.29    4.50
   4   5  -2   54.19    4.50
   4   5  -2   70.19    4.00
  -4   5   2   68.89    4.10
   4   5  -2   71.89    4.10
  -3  -5   2  276.77   16.80
   3  -5  -2  286.57   16.80
  -3  -5   2  288.47   16.80
  -3  -5   2  281.37   17.00
  -3  -5   2  290.07   17.00
   3  -5  -2  296.97   16.80
   3   5  -2  293.97   16.80
  -3   5   2  313.97   17.10
  -3   5   2  318.57   16.80
  -3   5   2  293.77   17.00
   3   5  -2  290.07   17.10
  -2  -5   2   22.70    2.10
  -2  -5   2   22.40    1.70
  -2  -5   2   25.40    2.00
  -2  -5   2   22.00    1.80
   2  -5  -2   21.00    1.60
   2  -5  -2   25.00    1.60
   2   5  -2   22.90    2.20
  -2   5   2   26.30    1.90
   2   5  -2   22.30    1.80
  -2   5   2   23.30    2.20
  -2   5   2   26.70    2.20
   1  -5  -2  163.68    9.60
  -1  -5   2  161.98    9.60
  -1  -5   2  155.78    9.30
  -1  -5   2  166.98    9.50
  -1  -5   2  166.28    9.30
   1   5  -2  160.48    9.40
  -1   5   2  155.78    9.60
   1   5  -2  160.28    9.60
   1   5  -2  168.88    9.50
  -1   5   2  162.08    9.40
  -1   5   2  158.78    9.60
   0  -5   2  160.78    9.60
   0  -5  -2  162.38    9.80
   0  -5   2  165.98    9.60
   0  -5   2  173.28    9.80
   0   5  -2  169.98    9.70
   0   5  -2  166.48    9.80
   0   5   2  164.88    9.80
   0   5   2  168.88    9.90
   0   5   2  172.08    9.80
   1  -5   2  333.07   19.50
  -1  -5  -2  327.47   19.80
  -1  -5  -2  334.67   19.60
  -1  -5  -2  331.47   19.40
   1  -5   2  358.26   19.60
   1  -5   2  345.67   19.50
  -1   5  -2  343.07   19.50
  -1   5  -2  368.26   19.70
   1   5   2  346.87   19.70
   1   5   2  332.37   19.70
  -2  -5  -2  234.58   14.50
   2  -5   2  261.07   14.30
  -2  -5  -2  250.87   14.20
  -2  -5  -2  246.08   14.10
   2  -5   2  258.57   14.20
   2  -5   2  231.98   14.20
  -2  -5  -2  225.88   14.10
  -2   5  -2  251.27   14.40
   2   5   2  255.87   14.40
  -2   5  -2  247.48   14.20
   2   5   2  259.87   14.50
  -3  -5  -2   74.09    5.60
  -3  -5  -2   87.89    5.30
  -3  -5  -2   80.79    5.30
  -3  -5  -2   83.19    5.30
   3  -5   2   86.99    5.30
   3  -5   2   83.69    5.30
  -3   5  -2   91.69    5.50
   3   5   2   87.79    5.50
   3   5   2   92.99    5.00
  -3   5  -2   89.99    5.30
  -4  -5  -2    1.50    1.00
   4  -5   2    2.50    1.00
  -4  -5  -2    1.60    1.70
   4  -5   2    1.50    1.10
  -4  -5  -2    2.60    1.00
  -4   5  -2    2.40    1.20
  -4   5  -2    1.50    1.40
   4   5   2    1.50    0.90
   4   5   2    0.00    1.40
   4   5   2    2.60    0.90
   5  -5   2   12.90    1.70
  -5  -5  -2   13.10    2.10
  -5  -5  -2   12.80    1.70
   5  -5   2   12.70    1.90
  -5   5  -2   10.00    1.80
   5   5   2   13.00    2.10
   5   5   2    8.80    1.40
  -5   5  -2   13.60    1.90
   6  -5   2    0.00    1.30
  -6  -5  -2    0.10    2.00
  -6  -5  -2    2.20    1.50
  -6   5  -2    3.40    1.60
   6   5   2    3.00    1.90
  -6   5  -2    2.20    1.70
   6   5   2    1.70    1.30
   7  -5   2    6.50    1.70
  -7  -5  -2    7.10    1.90
  -7  -5  -2    4.20    2.50
  -7   5  -2    4.50    2.00
   7   5   2    7.20    2.40
   7   5   2    5.60    1.70
  -7   5  -2    5.20    2.10
  -8  -5  -2  150.08   10.00
   8  -5   2  165.08   10.00
  -8  -5  -2  148.49   10.10
   8   5   2  163.08    9.80
   8   5   2  162.38   10.20
  -8   5  -2  156.28   10.00
  -8   5  -2  154.38    9.80
  -9  -5  -2   37.40    4.00
  -9  -5  -2   31.90    4.50
  -9   5  -2   36.60    3.90
   9   5   2   41.40    4.00
  -9   5  -2   30.10    3.80
   9   5   2   34.10    4.00
 -10  -5  -2    4.10    3.70
 -10  -5  -2   10.90    3.20
  10  -5   2    8.10    3.10
 -10   5  -2    9.90    3.40
  10   5   2   12.80    3.40
  10   5   2   11.60    2.90
 -10   5  -2   13.60    5.10
 -11  -5  -2   22.20    4.60
  11   5   2   23.80    3.80
  11   5   2   23.10    4.30
 -11   5  -2   25.40    4.30
 -12  -5  -2   15.50    5.20
  12   5   2   15.40    4.10
 -13  -6   2    0.40    5.20
  13   6  -2    2.80    4.00
 -13   6   2   -0.90    4.60
 -12  -6   2   -1.20    6.00
 -12  -6   2    0.80    4.70
 -12  -6   2    0.50    4.20
  12   6  -2   -1.40    2.90
 -12   6   2   -1.20    3.20
 -11  -6   2   25.90    4.30
 -11  -6   2   17.10    4.60
  11  -6  -2   20.90    3.70
 -11  -6   2   25.20    4.20
 -11   6   2   19.90    4.10
  11   6  -2   14.20    3.00
  11   6  -2   25.00    4.30
 -11   6   2   21.70    3.80
  10  -6  -2    9.20    2.70
 -10  -6   2    6.00    3.30
 -10  -6   2    5.80    2.90
  10   6  -2    4.50    3.20
  10   6  -2    6.20    2.30
 -10   6   2   11.90    3.30
 -10   6   2    8.90    3.10
  -9  -6   2   66.69    5.80
   9  -6  -2   65.39    5.10
  -9  -6   2   52.79    5.30
   9   6  -2   55.69    4.60
   9   6  -2   61.09    5.40
  -9   6   2   62.69    5.10
  -9   6   2   61.49    5.40
  -8  -6   2   97.79    6.70
  -8  -6   2   93.79    6.80
   8  -6  -2   91.09    6.50
  -8   6   2  100.29    6.90
   8   6  -2   90.99    6.20
  -8   6   2   93.99    6.60
   8   6  -2  100.49    7.00
   7  -6  -2  102.69    6.30
  -7  -6   2   92.29    6.50
  -7  -6   2  115.09    7.00
   7   6  -2   89.89    6.60
  -7   6   2   91.19    6.70
   7   6  -2   95.69    6.10
  -7   6   2   91.49    6.50
  -6  -6   2   20.70    2.30
   6  -6  -2   19.30    2.10
  -6  -6   2   23.20    2.90
  -6   6   2   20.40    2.70
   6   6  -2   20.90    2.10
  -6   6   2   26.00    2.70
   6   6  -2   21.30    2.60
  -5  -6   2  130.69    8.10
  -5  -6   2  126.69    7.80
   5  -6  -2  125.79    7.70
   5   6  -2  131.79    7.50
   5   6  -2  117.09    8.10
  -5   6   2  122.09    8.10
   5   6  -2  129.99    7.50
  -5   6   2  138.89    8.00
  -4  -6   2  131.39    8.10
  -4  -6   2  143.79    8.30
   4  -6  -2  136.09    8.00
  -4  -6   2  145.59    8.50
  -4   6   2  140.19    8.30
  -4   6   2  133.19    8.40
   4   6  -2  118.59    8.40
  -3  -6   2    2.90    1.00
  -3  -6   2    1.90    0.80
   3  -6  -2    2.60    0.80
  -3  -6   2    3.50    1.40
   3  -6  -2    2.50    0.90
  -3  -6   2    2.90    1.30
   3  -6  -2   -0.20    1.00
   3   6  -2    1.90    1.50
  -3   6   2    5.60    1.50
   3   6  -2    2.80    1.00
  -3   6   2    2.80    1.50
  -3   6   2    4.30    1.10
  -2  -6   2   40.00    3.50
  -2  -6   2   46.20    3.00
   2  -6  -2   46.60    2.90
  -2  -6   2   47.60    3.10
  -2  -6   2   47.80    3.30
  -2   6   2   56.69    3.60
   2   6  -2   46.00    3.50
   2   6  -2   49.50    3.20
  -2   6   2   54.69    3.30
  -2   6   2   47.60    3.50
  -1  -6   2   55.19    3.30
   1  -6  -2   53.79    3.70
  -1  -6   2   53.39    3.60
  -1  -6   2   47.50    3.30
  -1  -6   2   49.60    3.80
   1   6  -2   58.09    3.80
  -1   6   2   58.09    3.80
  -1   6   2   53.19    3.60
   1   6  -2   61.09    3.60
  -1   6   2   56.89    3.80
   1   6  -2   57.69    3.60
   0  -6  -2  353.26   21.70
   0  -6   2  383.06   21.70
   0  -6   2  380.76   21.50
   0  -6   2  355.76   21.50
   0  -6   2  378.16   21.60
   0   6  -2  408.96   21.80
   0   6   2  384.26   21.70
   0   6   2  366.46   21.80
   0   6  -2  391.46   21.60
   0   6   2  379.26   21.70
   1  -6   2   34.70    2.30
  -1  -6  -2   31.00    3.10
   1  -6   2   33.70    2.70
   1  -6   2   35.80    2.50
  -1  -6  -2   32.70    2.60
  -1   6  -2   34.20    2.50
   1   6   2   35.40    2.90
  -1   6  -2   33.70    2.70
   1   6   2   40.10    3.10
   1   6   2   36.60    2.70
  -2  -6  -2    9.40    1.10
   2  -6   2    9.70    1.30
   2  -6   2    7.70    1.10
   2  -6   2    9.10    1.40
  -2  -6  -2    6.90    1.70
  -2  -6  -2    8.90    1.30
  -2  -6  -2    8.90    1.00
  -2   6  -2   10.80    1.30
  -2   6  -2   10.60    1.60
   2   6   2    7.20    1.50
   2   6   2    8.10    1.60
  -3  -6  -2  209.78   12.20
  -3  -6  -2  209.68   12.20
   3  -6   2  204.78   12.20
  -3  -6  -2  205.48   12.60
   3  -6   2  211.68   12.30
  -3  -6  -2  202.68   12.20
  -3   6  -2  219.98   12.30
  -3   6  -2  219.78   12.50
   3   6   2  215.78   12.50
   4  -6   2  122.09    7.50
   4  -6   2  131.99    7.50
  -4  -6  -2  131.29    7.50
  -4  -6  -2  122.69    7.90
  -4   6  -2  130.39    7.50
  -4   6  -2  110.59    7.70
   4   6   2  113.69    7.80
   5  -6   2   24.10    2.30
  -5  -6  -2   20.20    2.70
  -5  -6  -2   21.00    2.20
   5   6   2   20.20    1.90
  -5   6  -2   23.50    2.40
  -5   6  -2   22.90    2.60
   5   6   2   22.00    2.70
  -6  -6  -2   26.30    3.20
   6  -6   2   29.10    2.80
  -6  -6  -2   22.10    2.60
  -6   6  -2   25.40    2.80
   6   6   2   27.80    3.00
  -6   6  -2   25.00    2.90
   6   6   2   26.60    2.50
   7  -6   2    5.50    1.80
  -7  -6  -2    6.70    2.80
  -7  -6  -2    5.50    2.00
   7   6   2    5.80    1.60
   7   6   2    7.60    2.60
  -7   6  -2    7.40    2.40
  -7   6  -2    5.20    2.10
   8  -6   2   18.60    2.60
  -8  -6  -2   11.30    2.50
  -8  -6  -2   12.00    3.10
  -8   6  -2   12.70    2.80
   8   6   2   13.00    3.00
   8   6   2   13.00    2.10
  -9  -6  -2   -0.30    2.50
  -9  -6  -2   -0.90    3.30
   9  -6   2    1.10    2.40
  -9   6  -2    0.20    2.80
   9   6   2   -2.60    2.70
   9   6   2    1.10    2.00
 -10  -6  -2    6.50    4.10
  10  -6   2    3.30    2.90
 -10  -6  -2    4.00    3.00
  10   6   2    5.40    2.50
 -10   6  -2    5.60    3.30
  10   6   2    7.80    3.30
 -11  -6  -2    0.50    4.60
 -11  -6  -2    2.30    3.70
 -11   6  -2   -0.50    3.90
  11   6   2    2.40    3.00
  11   6   2    2.80    3.90
 -12  -6  -2   11.20    5.90
  12   6   2    4.80    3.90
 -12  -7   2    4.80    4.50
 -12  -7   2    4.60    4.50
 -12  -7   2    3.10    4.40
  12  -7  -2    1.90    4.00
  12   7  -2    2.70    3.00
  12   7  -2    4.70    4.70
 -12   7   2    7.10    4.50
 -12   7   2    3.70    4.40
 -11  -7   2   14.00    4.40
 -11  -7   2   15.00    4.00
  11  -7  -2   18.60    3.50
 -11  -7   2    7.20    4.00
  11   7  -2   11.60    2.90
 -11   7   2   13.30    4.10
  11   7  -2   18.80    4.40
 -11   7   2   14.60    3.90
 -10  -7   2   -2.30    2.90
 -10  -7   2   -0.60    3.80
 -10  -7   2    2.30    3.40
  10  -7  -2   -0.10    2.50
 -10   7   2   -2.10    2.80
  10   7  -2    0.80    3.20
  10   7  -2   -1.20    2.10
 -10   7   2   -1.50    3.10
  -9  -7   2   55.09    5.40
  -9  -7   2   56.19    5.10
   9  -7  -2   60.59    4.90
  -9   7   2   52.79    4.70
  -9   7   2   61.49    5.60
   9   7  -2   48.30    4.20
   9   7  -2   60.19    5.60
   8  -7  -2  148.79    9.40
  -8  -7   2  170.88    9.90
  -8  -7   2  153.38    9.60
   8   7  -2  146.39    9.90
   8   7  -2  132.69    9.00
  -8   7   2  165.68    9.90
  -8   7   2  139.09    9.50
  -7  -7   2  132.59    8.40
  -7  -7   2  128.19    8.00
   7  -7  -2  125.09    7.70
  -7   7   2  117.99    8.20
  -7   7   2  112.69    7.90
   7   7  -2  115.19    7.40
   7   7  -2  133.49    8.30
   6  -7  -2   24.60    2.30
  -6  -7   2   24.90    2.50
  -6  -7   2   23.70    3.00
  -6   7   2   21.00    2.90
   6   7  -2   22.40    2.90
  -6   7   2   24.30    2.80
  -5  -7   2   10.50    2.30
  -5  -7   2   14.80    1.80
  -5  -7   2    7.80    2.20
   5  -7  -2   14.80    1.70
  -5   7   2   15.20    2.10
  -5   7   2   13.60    2.30
   5   7  -2   11.00    2.20
   4  -7  -2   20.10    1.90
  -4  -7   2   21.10    2.50
  -4  -7   2   18.10    2.30
  -4  -7   2   19.80    2.00
  -4   7   2   18.40    2.40
   4   7  -2   15.90    2.40
  -4   7   2   24.80    2.50
  -3  -7   2   39.80    3.30
   3  -7  -2   40.60    2.90
  -3  -7   2   41.10    3.30
   3  -7  -2   39.00    2.70
  -3  -7   2   36.10    2.80
  -3  -7   2   36.90    2.70
   3  -7  -2   35.80    2.60
  -3   7   2   42.10    3.30
  -3   7   2   39.10    3.40
   3   7  -2   38.30    3.30
   3   7  -2   42.00    2.90
  -3   7   2   41.40    2.90
  -2  -7   2   13.90    1.30
  -2  -7   2   11.80    2.00
  -2  -7   2   14.30    2.00
  -2  -7   2   13.20    1.30
   2   7  -2   14.00    2.00
  -2   7   2   17.50    1.80
  -2   7   2   11.00    1.80
   2   7  -2   13.50    1.70
  -2   7   2   13.80    1.90
   1  -7  -2  125.29    7.90
  -1  -7   2  129.59    7.50
  -1  -7   2  119.39    7.80
  -1  -7   2  120.09    7.50
  -1  -7   2  131.39    8.00
  -1   7   2  123.39    7.90
  -1   7   2  125.59    7.90
   1   7  -2  135.99    7.80
  -1   7   2  145.89    7.90
   1   7  -2  131.79    7.80
   1   7  -2  142.99    8.00
   0  -7   2   74.59    4.60
   0  -7  -2   70.09    4.90
   0  -7   2   77.99    4.90
   0  -7   2   72.19    4.50
   0  -7   2   73.19    5.10
   0   7  -2   83.89    5.00
   0   7  -2   79.79    4.80
   0   7   2   77.99    5.00
   0   7   2   76.29    5.00
   0   7   2   81.79    5.20
   1  -7   2   11.40    1.20
   1  -7   2    8.30    1.00
  -1  -7  -2    9.60    1.60
   1  -7   2    7.90    1.60
  -1  -7  -2    8.60    2.10
   1   7   2    8.20    1.60
   1   7   2   11.10    1.70
  -1   7  -2    9.70    1.60
  -1   7  -2    7.80    1.40
   1   7   2   11.90    2.00
   2  -7   2   52.79    3.80
  -2  -7  -2   46.50    3.50
   2  -7   2   44.90    3.20
   2  -7   2   49.60    3.60
  -2  -7  -2   45.60    3.80
  -2  -7  -2   50.19    3.10
  -2  -7  -2   46.10    3.10
   2   7   2   52.09    3.80
  -2   7  -2   48.20    3.40
  -2   7  -2   53.69    3.70
   2   7   2   51.19    3.70
   3  -7   2    1.00    1.00
   3  -7   2    1.00    1.40
  -3  -7  -2    0.10    1.30
  -3  -7  -2    0.70    1.00
  -3  -7  -2    0.40    1.90
  -3   7  -2   -1.40    1.30
  -3   7  -2    1.30    1.30
   3   7   2   -1.60    1.60
  -4  -7  -2    0.80    1.90
   4  -7   2    2.30    1.20
  -4  -7  -2    1.90    1.20
  -4   7  -2    1.90    1.50
   4   7   2    0.10    1.60
  -4   7  -2    2.10    1.60
   5  -7   2   40.70    3.30
  -5  -7  -2   42.80    3.90
  -5  -7  -2   37.40    3.30
  -5   7  -2   41.40    3.50
  -5   7  -2   43.80    3.80
   5   7   2   41.80    4.00
  -6  -7  -2   43.40    3.70
  -6  -7  -2   36.20    4.10
   6  -7   2   49.40    3.60
  -6   7  -2   39.50    3.70
   6   7   2   37.70    2.80
   6   7   2   42.40    4.20
  -7  -7  -2   10.40    3.20
   7  -7   2   10.20    2.20
  -7  -7  -2   12.80    2.30
  -7   7  -2   12.50    2.70
   7   7   2    8.70    1.60
   7   7   2   14.20    2.90
   8  -7   2    6.70    2.20
  -8  -7  -2    5.30    2.30
  -8  -7  -2    1.90    3.30
  -8   7  -2    2.70    2.70
   8   7   2    1.30    2.70
   8   7   2    6.40    1.70
  -9  -7  -2   73.09    7.00
  -9  -7  -2   80.29    6.40
   9  -7   2   81.89    6.30
   9   7   2   89.59    6.80
   9   7   2   71.39    5.50
  -9   7  -2   72.89    6.40
  10  -7   2    0.60    2.90
 -10  -7  -2   -0.80    3.10
 -10  -7  -2    0.80    4.50
  10   7   2    0.90    3.60
 -10   7  -2   -0.50    3.20
  10   7   2    1.50    2.40
 -11  -7  -2    3.20    4.70
 -11  -7  -2    3.40    4.10
  11  -7   2    0.00    3.50
  11   7   2    2.00    4.50
 -11   7  -2   -1.60    4.00
  11   7   2    2.10    2.90
 -12  -8   2    0.40    4.80
 -12  -8   2    5.10    6.00
 -12  -8   2    0.40    4.70
  12  -8  -2    0.00    4.20
  12   8  -2    1.60    5.10
  12   8  -2   -1.80    2.80
 -12   8   2    3.00    4.80
  11  -8  -2    2.60    3.40
 -11  -8   2    2.60    4.90
 -11  -8   2    5.00    4.20
 -11  -8   2    4.60    3.90
  11   8  -2    2.80    4.10
  11   8  -2    0.20    2.40
 -11   8   2    6.00    4.20
 -11   8   2    4.00    4.00
  10  -8  -2    1.30    2.60
 -10  -8   2    3.10    3.40
 -10  -8   2    3.20    3.10
 -10  -8   2    2.50    4.30
 -10   8   2    1.60    3.50
  10   8  -2    0.00    2.00
 -10   8   2    2.70    3.40
  10   8  -2   -1.00    3.60
  -9  -8   2    7.40    3.40
  -9  -8   2    1.10    3.30
  -9  -8   2   -0.30    2.60
   9  -8  -2    2.70    2.30
   9   8  -2   -0.60    1.50
   9   8  -2   -1.60    3.00
  -9   8   2    3.70    3.00
  -9   8   2    1.60    3.00
  -8  -8   2   35.10    4.50
   8  -8  -2   32.10    3.20
  -8  -8   2   31.90    4.10
  -8  -8   2   29.60    3.40
   8   8  -2   24.80    2.50
  -8   8   2   34.70    4.10
   8   8  -2   30.50    4.10
  -8   8   2   32.90    3.90
  -7  -8   2   34.00    4.00
  -7  -8   2   29.50    3.30
   7  -8  -2   41.50    3.40
  -7  -8   2   40.70    4.10
  -7   8   2   38.80    4.10
  -7   8   2   32.60    3.60
   7   8  -2   34.50    4.00
  -6  -8   2    4.10    2.50
  -6  -8   2    8.10    2.70
  -6  -8   2    4.80    1.70
   6  -8  -2    3.90    1.50
  -6   8   2    7.40    2.20
  -6   8   2   -0.50    2.40
   6   8  -2    7.80    2.60
  -5  -8   2   42.60    3.40
   5  -8  -2   42.30    3.30
  -5  -8   2   38.50    4.00
  -5  -8   2   38.20    4.00
   5   8  -2   39.40    4.00
  -5   8   2   46.80    3.80
  -5   8   2   43.70    4.00
  -4  -8   2   13.20    2.40
  -4  -8   2   23.50    2.20
  -4  -8   2   13.80    2.60
   4  -8  -2   21.30    1.90
   4   8  -2   20.40    2.80
  -4   8   2   17.00    2.80
  -4   8   2   29.50    2.80
  -3  -8   2   38.40    3.30
  -3  -8   2   30.40    3.20
   3  -8  -2   25.70    2.20
  -3  -8   2   30.00    2.50
  -3   8   2   33.00    3.10
  -3   8   2   31.90    3.20
  -3   8   2   34.20    3.10
   3   8  -2   29.80    3.10
  -2  -8   2    0.70    0.90
  -2  -8   2    2.20    1.70
  -2  -8   2    0.40    0.80
  -2  -8   2    0.40    1.80
  -2   8   2    1.30    1.70
   2   8  -2    0.30    1.50
   2   8  -2   -1.40    1.70
  -2   8   2   -2.20    1.50
  -2   8   2   -0.90    1.40
  -1  -8   2    5.40    1.80
  -1  -8   2    8.20    1.90
  -1  -8   2    9.60    1.00
  -1  -8   2    6.10    1.00
   1  -8  -2    9.40    1.90
  -1   8   2    3.90    1.80
   1   8  -2    5.60    1.70
  -1   8   2    8.10    1.70
   1   8  -2    8.80    1.70
   1   8  -2    9.80    1.70
  -1   8   2   10.90    2.00
   0  -8   2   17.40    1.80
   0  -8   2   22.40    2.40
   0  -8   2   18.30    1.60
   0  -8  -2   20.40    2.30
   0  -8   2   19.20    2.30
   0   8  -2   20.80    2.20
   0   8   2   18.70    2.30
   0   8   2   17.60    2.30
   0   8   2   16.00    2.20
   0   8  -2   25.70    2.30
   1  -8   2   29.60    2.20
  -1  -8  -2   30.70    2.90
   1  -8   2   32.80    2.90
  -1  -8  -2   29.30    3.10
   1  -8   2   27.30    2.40
  -1   8  -2   33.70    2.90
   1   8   2   30.20    2.90
   1   8   2   34.50    3.00
   1   8   2   34.00    3.10
  -1   8  -2   29.90    2.70
   2  -8   2   41.10    2.80
  -2  -8  -2   37.50    2.70
  -2  -8  -2   36.40    3.20
  -2  -8  -2   38.20    3.60
  -2  -8  -2   37.50    2.70
   2  -8   2   38.40    3.40
  -2   8  -2   44.50    3.50
   2   8   2   36.20    3.40
   2   8   2   49.30    3.70
  -2   8  -2   39.50    3.10
   3  -8   2   40.90    3.00
  -3  -8  -2   39.00    3.80
  -3  -8  -2   42.20    3.00
   3  -8   2   40.80    3.50
  -3   8  -2   37.00    3.40
   3   8   2   46.80    3.80
  -4  -8  -2   17.90    2.90
   4  -8   2   15.90    1.90
  -4  -8  -2   15.40    1.80
   4   8   2   14.90    2.40
  -4   8  -2   21.20    2.60
   5  -8   2   30.10    2.90
  -5  -8  -2   30.30    3.00
  -5  -8  -2   33.70    3.90
  -5   8  -2   27.70    3.30
   5   8   2   29.90    3.30
  -6  -8  -2  120.69    7.80
   6  -8   2  102.59    7.00
  -6  -8  -2  105.89    7.10
   6   8   2   97.89    7.40
  -6   8  -2  115.69    7.50
  -7  -8  -2   -0.20    2.00
  -7  -8  -2    2.40    2.80
   7  -8   2    1.00    1.90
   7   8   2    2.20    2.60
  -7   8  -2    1.00    2.40
   8  -8   2   20.70    2.90
  -8  -8  -2   17.50    3.00
  -8  -8  -2   12.80    3.90
   8   8   2   15.00    3.40
  -8   8  -2   14.90    3.40
   9  -8   2   17.80    3.20
  -9  -8  -2   16.00    3.40
  -9  -8  -2   16.20    4.10
   9   8   2   11.20    1.90
  -9   8  -2   15.40    3.80
   9   8   2   20.60    4.00
  10  -8   2    1.00    3.20
 -10  -8  -2   -1.30    4.30
 -10  -8  -2   -0.60    3.30
 -10   8  -2    1.80    3.90
  10   8   2   -1.00    4.10
  10   8   2    0.80    2.00
 -11  -8  -2   -0.90    4.30
  11  -8   2    2.70    3.80
 -11  -8  -2    1.40    5.50
 -11   8  -2    2.20    4.30
  11   8   2   -2.60    2.50
  11   8   2   -0.80    4.80
 -11  -9   2   30.50    5.80
  11  -9  -2   25.90    4.30
 -11  -9   2   20.30    4.70
 -11  -9   2   19.90    5.20
 -11   9   2   26.00    5.20
  11   9  -2   22.70    5.50
  10  -9  -2   27.50    3.90
 -10  -9   2   25.90    4.30
 -10  -9   2   41.00    5.90
 -10  -9   2   29.20    4.70
 -10   9   2   21.10    6.00
  10   9  -2   21.20    4.80
 -10   9   2   29.80    4.80
  -9  -9   2    7.80    3.00
  -9  -9   2    3.20    4.10
  -9  -9   2    6.90    3.60
   9  -9  -2    7.10    2.60
  -9   9   2    4.90    3.40
   9   9  -2    5.00    3.60
  -9   9   2    8.10    3.60
  -8  -9   2   13.10    3.00
  -8  -9   2   16.40    3.40
   8  -9  -2   14.80    2.60
  -8  -9   2   28.70    4.40
  -8   9   2   17.10    3.50
  -8   9   2   12.80    3.40
   8   9  -2    7.50    3.50
  -7  -9   2   37.50    4.50
  -7  -9   2   29.40    3.30
  -7  -9   2   37.50    4.10
   7  -9  -2   33.10    3.30
  -7   9   2   29.10    3.80
  -7   9   2   28.20    3.90
   7   9  -2   28.60    4.00
  -6  -9   2   16.50    2.50
  -6  -9   2   23.80    3.60
  -6  -9   2   23.60    3.40
   6  -9  -2   21.00    2.30
  -6   9   2   26.60    3.30
  -6   9   2   22.10    3.40
   6   9  -2   13.00    3.20
  -5  -9   2    0.60    2.50
   5  -9  -2    0.40    1.30
  -5  -9   2   -0.20    1.50
  -5  -9   2   -1.00    2.20
  -5   9   2   -0.30    2.30
   5   9  -2    1.20    2.40
  -5   9   2    2.20    2.00
  -4  -9   2   31.60    3.50
  -4  -9   2   27.50    3.30
  -4  -9   2   29.20    2.80
   4  -9  -2   32.00    2.60
  -4   9   2   27.40    3.40
  -4   9   2   31.40    3.30
   4   9  -2   26.10    3.40
   3  -9  -2    0.10    0.90
  -3  -9   2    1.40    2.10
  -3  -9   2    0.80    2.10
  -3  -9   2    2.60    1.20
   3   9  -2   -3.20    1.90
  -3   9   2   -0.50    2.00
  -3   9   2    3.00    2.00
   2  -9  -2  126.79    7.60
  -2  -9   2  124.49    8.00
  -2  -9   2  120.39    7.80
  -2  -9   2  128.09    7.10
   2   9  -2  119.79    7.60
  -2   9   2  108.19    7.80
  -2   9   2  110.39    7.70
  -2   9   2  116.99    7.60
   2   9  -2  119.09    7.90
  -1  -9   2  163.48    9.70
   1  -9  -2  159.88   10.30
  -1  -9   2  165.78   10.30
  -1  -9   2  147.19   10.30
   1   9  -2  178.18   10.20
   1   9  -2  175.78   10.30
   1   9  -2  166.38   10.40
  -1   9   2  165.38   10.40
  -1   9   2  185.28   10.30
  -1   9   2  176.18   10.50
   0  -9   2   54.59    4.30
   0  -9   2   58.19    3.50
   0  -9  -2   45.70    4.20
   0   9   2   59.19    4.50
   0   9   2   52.09    4.40
   0   9  -2   53.39    4.10
   0   9   2   56.69    4.30
   0   9  -2   57.09    4.20
   1  -9   2   43.40    4.00
  -1  -9  -2   62.19    4.60
   1  -9   2   51.89    3.30
  -1  -9  -2   44.50    4.00
   1   9   2   45.20    4.00
   1   9   2   51.39    4.10
   1   9   2   45.60    4.10
  -1   9  -2   51.59    4.10
   2  -9   2   41.00    3.00
  -2  -9  -2   41.80    2.90
  -2  -9  -2   47.60    4.10
   2  -9   2   40.10    3.70
  -2  -9  -2   32.80    3.60
   2   9   2   46.70    4.00
  -2   9  -2   44.30    3.80
   2   9   2   41.50    3.80
  -3  -9  -2   30.70    3.50
  -3  -9  -2   27.50    2.50
   3  -9   2   28.70    2.50
  -3   9  -2   34.00    3.30
   3   9   2   21.40    3.00
   4  -9   2    3.40    1.40
  -4  -9  -2    3.30    1.50
  -4  -9  -2    5.60    2.90
   4   9   2    3.20    2.30
  -4   9  -2    3.10    2.10
   5  -9   2    1.10    1.50
  -5  -9  -2    0.50    1.60
  -5  -9  -2    0.70    2.50
  -5   9  -2   -1.20    2.10
   5   9   2   -0.40    2.40
   6  -9   2    0.90    1.70
  -6  -9  -2    1.90    1.90
  -6  -9  -2    0.30    2.60
   6   9   2    0.90    2.50
  -6   9  -2    2.30    2.40
  -7  -9  -2    7.50    3.50
   7  -9   2    6.10    2.20
  -7  -9  -2   11.10    2.40
   7   9   2   10.40    3.20
  -7   9  -2    7.20    2.70
   8  -9   2   17.20    2.90
  -8  -9  -2   19.50    3.20
  -8  -9  -2   22.80    4.60
  -8   9  -2   17.50    3.60
   8   9   2   17.70    4.00
  -9  -9  -2    2.90    3.00
  -9  -9  -2    1.90    4.10
   9  -9   2    1.00    2.90
  -9   9  -2    2.40    3.70
   9   9   2    0.60    3.90
  10  -9   2    1.30    3.60
 -10  -9  -2   -1.00    5.30
 -10  -9  -2   -0.10    3.60
  10   9   2   -2.80    4.30
 -10   9  -2    2.10    3.90
 -10 -10   2    1.00    4.60
 -10 -10   2    1.30    4.30
 -10 -10   2    2.30    3.70
  10 -10  -2    0.70    3.10
  10  10  -2    2.40    4.70
 -10  10   2    3.50    4.10
  -9 -10   2   18.00    3.60
  -9 -10   2   24.20    5.30
  -9 -10   2   24.90    4.40
   9 -10  -2   16.10    3.10
   9  10  -2   15.20    4.50
  -9  10   2   23.20    4.20
  -8 -10   2   75.89    6.50
  -8 -10   2   65.79    6.00
   8 -10  -2   70.29    5.60
  -8 -10   2   71.19    7.00
  -8  10   2   61.79    7.00
   8  10  -2   71.49    6.80
  -8  10   2   71.29    6.50
  -7 -10   2   30.80    4.40
  -7 -10   2   41.40    5.00
  -7 -10   2   35.30    3.70
   7 -10  -2   30.00    3.20
   7  10  -2   36.00    4.50
  -7  10   2   31.90    4.20
  -7  10   2   42.40    4.50
  -6 -10   2    0.30    2.80
  -6 -10   2    2.60    2.10
  -6 -10   2    2.40    3.20
   6 -10  -2    2.00    1.70
   6  10  -2   -3.10    2.70
  -6  10   2   -0.50    2.70
  -6  10   2    5.30    2.90
   5 -10  -2   27.40    2.40
  -5 -10   2   20.40    2.50
  -5 -10   2   19.50    3.40
  -5 -10   2   25.00    3.70
   5  10  -2   22.60    3.50
  -5  10   2   20.50    3.30
  -5  10   2   22.70    3.40
  -4 -10   2  101.39    6.10
  -4 -10   2   97.69    6.80
   4 -10  -2   88.59    5.80
  -4 -10   2   81.39    7.00
  -4  10   2   93.99    6.80
   4  10  -2   90.99    6.90
  -4  10   2   94.39    6.80
  -3 -10   2   19.60    1.90
  -3 -10   2   19.60    3.10
   3 -10  -2   20.50    2.00
  -3 -10   2   14.80    3.00
  -3  10   2   17.00    2.90
   3  10  -2   12.80    2.90
  -3  10   2   21.90    3.20
  -2 -10   2   39.70    2.90
   2 -10  -2   33.70    3.80
  -2 -10   2   44.20    4.00
  -2  10   2   40.60    4.00
  -2  10   2   38.10    4.00
   2  10  -2   41.20    3.90
  -1 -10   2   47.90    4.50
   1 -10  -2   42.80    4.40
   1  10  -2   39.70    4.00
  -1  10   2   43.10    3.90
  -1  10   2   48.80    4.20
  -1  10   2   42.40    4.20
   1  10  -2   44.40    4.20
   0 -10   2   41.10    3.80
   0 -10  -2   42.60    4.40
   0 -10   2   38.00    2.70
   0 -10  -2   39.30    3.80
   0  10  -2   42.30    3.80
   0  10   2   37.20    4.00
   0  10   2   35.60    3.60
   0  10   2   39.00    3.80
  -1 -10  -2   86.99    6.20
   1 -10   2   70.19    5.70
  -1 -10  -2   70.69    5.60
   1 -10   2   85.39    4.90
   1  10   2   78.49    5.80
  -1  10  -2   70.59    5.70
   1  10   2   71.09    5.90
   1  10   2   80.89    5.90
  -2 -10  -2   70.29    4.30
   2 -10   2   68.49    4.40
  -2 -10  -2   72.89    5.80
   2  10   2   58.29    5.10
  -2  10  -2   64.89    5.20
   2  10   2   68.39    5.50
   3 -10   2   57.99    4.20
  -3 -10  -2   58.19    5.50
  -3 -10  -2   64.19    4.10
  -3  10  -2   54.69    4.90
   3  10   2   60.59    5.40
  -4 -10  -2   12.50    1.90
   4 -10   2   12.60    1.90
  -4 -10  -2   14.60    3.50
   4  10   2   13.80    3.00
  -4  10  -2    9.60    2.50
   5 -10   2   21.40    2.60
  -5 -10  -2   28.10    2.70
  -5 -10  -2   29.70    4.00
  -5  10  -2   30.40    3.60
   5  10   2   22.20    3.60
  -6 -10  -2   10.40    2.30
   6 -10   2   13.70    2.30
  -6 -10  -2   15.00    3.90
   6  10   2   13.10    3.30
  -6  10  -2   11.20    3.00
  -7 -10  -2    8.30    2.60
  -7 -10  -2    4.70    3.50
   7 -10   2    3.50    2.20
   7  10   2    5.70    3.50
  -7  10  -2    8.90    3.10
  -8 -10  -2   16.80    4.90
  -8 -10  -2   19.90    3.40
   8 -10   2   18.00    3.20
   8  10   2   12.70    4.10
  -8  10  -2   17.90    4.20
  -9 -10  -2    4.90    4.80
   9 -10   2   13.70    3.60
  -9 -10  -2   13.20    3.70
  -9  10  -2   12.60    4.40
   9  10   2   16.60    4.60
  -9 -11   2    3.70    3.60
  -9 -11   2    2.00    4.40
  -9 -11   2    1.30    5.30
   9 -11  -2    3.90    3.00
  -9  11   2    4.70    4.10
   9  11  -2    0.60    4.40
  -8 -11   2   12.90    4.20
  -8 -11   2   12.00    3.30
  -8 -11   2   12.10    4.70
   8 -11  -2   12.40    2.90
   8  11  -2    7.60    4.20
  -8  11   2   11.20    3.90
  -7 -11   2    9.30    4.30
  -7 -11   2    0.60    2.50
   7 -11  -2    4.60    2.10
  -7 -11   2    7.00    3.50
   7  11  -2    8.10    3.60
  -7  11   2    1.70    3.30
  -6 -11   2    5.60    2.30
  -6 -11   2    2.00    3.20
  -6 -11   2    8.90    3.80
   6 -11  -2    5.90    1.90
  -6  11   2    4.90    3.00
   6  11  -2    2.80    3.20
  -5 -11   2   16.60    3.50
  -5 -11   2   19.90    2.50
   5 -11  -2   13.70    2.00
   5  11  -2   19.40    3.50
  -5  11   2   13.10    3.20
  -5  11   2   17.70    3.60
  -4 -11   2    3.50    1.70
  -4 -11   2    3.60    3.00
   4 -11  -2    5.10    1.50
  -4  11   2    3.20    2.60
  -4  11   2    4.80    2.90
   4  11  -2    2.70    2.80
  -3 -11   2   20.50    2.00
  -3 -11   2   18.60    3.40
  -3  11   2   12.90    3.00
   3  11  -2   20.90    3.40
  -3  11   2   16.60    3.00
   2 -11  -2    9.30    2.80
  -2 -11   2    6.80    2.90
  -2 -11   2   10.90    1.50
  -2  11   2    9.80    2.90
   2  11  -2    3.40    2.70
  -2  11   2    7.10    2.70
   1 -11  -2  112.99    7.60
   1 -11  -2  105.29    7.30
  -1 -11   2  101.19    7.30
   1  11  -2   93.59    7.30
  -1  11   2  105.69    7.30
   1  11  -2  103.79    7.30
  -1  11   2  108.99    7.30
  -1  11   2   99.69    7.30
   0 -11  -2   33.70    4.20
   0 -11   2   34.50    3.60
   0 -11  -2   25.70    3.50
   0  11   2   29.90    3.40
   0  11   2   22.70    3.40
   0  11  -2   30.60    3.50
   0  11   2   25.40    3.70
   1 -11   2   25.20    3.40
  -1 -11  -2   30.40    4.20
   1 -11   2   26.40    2.50
   1  11   2   32.30    3.80
   1  11   2   24.50    3.40
  -1  11  -2   22.60    3.30
  -2 -11  -2   25.40    3.90
   2 -11   2   27.00    2.70
  -2  11  -2   39.10    3.90
   2  11   2   26.30    3.70
   2  11   2   33.40    3.80
  -3 -11  -2    5.90    1.60
  -3 -11  -2    6.60    3.40
   3 -11   2    6.10    1.60
  -3  11  -2    8.60    2.90
   3  11   2   10.20    3.00
  -4 -11  -2    6.70    1.90
   4 -11   2    4.30    1.70
  -4 -11  -2    3.90    3.60
  -4  11  -2   10.10    2.80
   4  11   2    6.00    3.00
  -5 -11  -2    8.10    3.80
  -5 -11  -2    7.50    2.10
   5 -11   2    8.40    2.00
   5  11   2    7.70    3.10
  -5  11  -2    3.70    2.90
  -6 -11  -2    0.10    3.10
   6 -11   2    4.30    2.20
  -6 -11  -2    1.10    2.10
  -6  11  -2    1.80    3.20
   6  11   2    3.40    3.30
  -7 -11  -2    4.00    3.90
  -7 -11  -2    0.80    2.50
   7 -11   2    0.80    2.40
   7  11   2   -0.20    3.80
  -7  11  -2   -1.20    3.30
   8 -11   2    6.00    3.10
  -8 -11  -2    6.40    3.20
  -8 -11  -2    7.80    5.20
  -8  11  -2    4.30    3.70
   8  11   2   11.90    4.30
  -8 -12   2    9.60    4.80
   8 -12  -2   16.20    3.20
  -8 -12   2   12.40    3.70
   8  12  -2   15.50    5.20
  -8  12   2   14.30    4.80
  -7 -12   2   26.70    3.90
  -7 -12   2   35.60    5.30
   7 -12  -2   45.00    3.90
  -7  12   2   37.90    5.00
   7  12  -2   33.70    5.10
  -6 -12   2    4.80    3.80
  -6 -12   2    1.90    2.30
   6 -12  -2    4.60    2.10
  -6  12   2    2.90    3.60
   6  12  -2    0.90    3.70
  -5 -12   2    0.00    3.50
  -5 -12   2    5.10    2.00
   5 -12  -2    2.00    1.70
   5  12  -2   -1.40    3.30
  -5  12   2    2.90    3.40
   4 -12  -2    6.70    3.30
  -4 -12   2    5.30    3.40
  -4 -12   2    7.80    1.90
   4 -12  -2    4.80    1.60
  -4  12   2    5.90    3.00
   4  12  -2    4.70    3.20
  -3 -12   2   12.20    1.90
   3 -12  -2   19.20    3.50
  -3 -12   2    8.30    3.60
   3 -12  -2   12.90    1.60
  -3  12   2   10.00    3.10
  -3  12   2   10.90    3.50
   3  12  -2   11.50    3.10
  -2 -12   2   13.80    3.50
   2 -12  -2   13.70    3.40
   2  12  -2    8.90    3.00
  -2  12   2    9.60    3.30
  -2  12   2   10.00    3.10
  -1 -12   2    0.00    3.00
   1 -12  -2    4.20    3.60
   1 -12  -2    2.50    2.90
  -1  12   2    3.20    3.20
  -1  12   2    5.00    3.20
   0 -12  -2   14.50    3.90
   0 -12   2    4.50    3.10
   0 -12  -2    8.00    3.00
   0 -12  -2    6.60    3.20
   0  12   2   12.50    3.50
   0  12   2   12.30    3.30
   0  12  -2   16.20    3.20
   0  12   2    8.30    3.20
   1 -12   2   30.00    2.90
  -1 -12  -2   43.70    5.00
  -1  12  -2   33.30    4.00
   1  12   2   33.20    4.20
   1  12   2   34.10    4.00
  -2 -12  -2   19.70    4.20
   2 -12   2   17.90    2.10
  -2  12  -2   21.90    3.60
   2  12   2   17.70    3.50
   2  12   2   25.40    3.60
   3 -12   2   11.70    1.90
  -3 -12  -2   10.70    4.10
  -3 -12  -2   12.30    1.90
   3  12   2    6.90    3.30
  -3  12  -2   14.20    3.40
  -4 -12  -2    5.40    2.00
   4 -12   2    9.50    2.00
  -4 -12  -2    2.70    4.00
  -4  12  -2    9.10    3.20
   4  12   2    5.60    3.40
  -5 -12  -2    6.90    4.10
  -5 -12  -2   11.50    2.40
   5 -12   2   10.90    2.40
  -5  12  -2   14.10    3.60
   5  12   2    6.80    3.80
  -6 -12  -2   15.20    4.20
  -6 -12  -2   14.30    2.80
   6 -12   2   12.00    2.70
  -6  12  -2   12.20    4.00
   6  12   2   19.00    4.60
   7 -12   2   -0.40    2.80
  -7 -12  -2   -2.20    2.80
  -7 -12  -2    0.20    5.00
  -7  12  -2   -1.60    3.80
   7  12   2   -0.60    4.30
   7 -13  -2    9.90    3.00
   7 -13  -2   20.60    5.00
  -7 -13   2   12.70    3.30
  -7 -13   2   15.00    5.20
  -7  13   2   13.20    4.70
   7  13  -2   12.50    4.80
   6 -13  -2   24.10    3.00
   6 -13  -2   23.40    5.00
  -6 -13   2   25.00    5.10
  -6 -13   2   17.80    3.20
   6  13  -2   14.40    4.80
  -6  13   2   15.90    4.50
   5 -13  -2   18.70    4.60
  -5 -13   2   14.50    4.40
   5 -13  -2   20.60    2.60
  -5 -13   2   17.70    2.80
   5  13  -2   26.40    4.70
  -5  13   2   19.70    4.40
  -4 -13   2    1.20    4.10
  -4 -13   2   14.20    2.30
   4 -13  -2    5.00    3.80
   4 -13  -2    7.50    2.00
   4  13  -2   13.00    4.00
  -4  13   2   12.10    3.90
  -3 -13   2    7.90    3.90
   3 -13  -2    4.60    3.60
  -3  13   2    6.80    3.40
   3  13  -2    7.10    3.50
  -2 -13   2   -2.10    3.50
   2 -13  -2   -0.90    3.50
  -2  13   2    1.40    3.50
   2  13  -2   -3.40    3.10
   1 -13  -2   35.80    4.60
  -1 -13   2   32.40    4.60
  -1  13   2   33.90    4.60
   0 -13  -2   24.70    5.50
   0  13   2   16.20    4.00
  -1 -13  -2    3.70    3.90
  -1 -13  -2    0.90    3.20
   1 -13   2    0.80    1.50
  -1  13  -2    1.50    3.40
   1  13   2   -0.60    3.30
   1  13   2   -1.20    3.40
   2 -13   2    5.80    1.80
  -2 -13  -2    2.30    4.10
  -2 -13  -2    8.90    3.80
   2  13   2    2.10    3.30
  -2  13  -2    5.00    3.30
  -3 -13  -2   10.70    2.00
   3 -13   2    9.60    2.10
  -3 -13  -2   15.10    4.70
  -3  13  -2   13.50    3.80
   3  13   2    4.90    3.50
   4 -13   2    0.40    2.10
  -4 -13  -2   -1.60    4.40
  -4 -13  -2    0.10    2.10
   4  13   2    3.50    3.60
  -4  13  -2   -1.00    3.60
  -5 -13  -2    2.50    2.60
   5 -13   2    1.30    2.40
  -5 -13  -2    1.30    4.90
   5  13   2    0.70    3.90
  -5  13  -2    3.40    3.90
  -6 -13  -2    3.80    5.10
   6 -13   2    0.70    2.70
  -6 -13  -2    0.70    2.80
  -6  13  -2    1.90    4.10
   6  13   2    5.90    4.30
   5 -14  -2    3.90    5.00
  -5 -14   2    8.60    2.90
  -5 -14   2    7.60    4.90
   5 -14  -2    8.30    2.50
  -5  14   2    8.80    4.70
   5  14  -2    9.10    4.90
  -4 -14   2   17.80    4.90
  -4 -14   2   17.10    2.60
   4 -14  -2   17.60    2.50
   4 -14  -2   17.80    4.90
  -4  14   2   15.60    4.60
   4  14  -2   12.30    4.70
  -3 -14   2    0.50    4.30
   3 -14  -2    1.60    4.30
  -3  14   2    0.20    4.10
   3  14  -2    0.90    4.20
  -2 -14   2    1.80    4.00
   2 -14  -2    0.80    3.80
  -2  14   2    3.50    4.20
  -2 -14  -2    7.10    4.10
   2 -14   2   16.10    2.30
   2  14   2   11.50    4.60
  -2  14  -2   16.50    4.50
   3 -14   2    5.80    2.30
  -3 -14  -2    6.50    4.20
   3  14   2    5.50    4.30
  -3  14  -2    5.30    4.10
  -4 -14  -2    2.80    5.40
  -4 -14  -2    2.70    2.40
  -4 -14  -2    3.30    4.50
   4 -14   2    1.50    2.50
  -4  14  -2   -0.20    4.40
   4  14   2    2.50    4.70
  -2 -15   2    8.40    5.10
 -14   0   3    0.20    4.90
 -13   0   3    0.60    3.60
 -12   0   3    0.70    2.90
  11   0  -3   13.40    3.80
 -11   0   3   14.40    3.10
  10   0  -3  154.38    9.70
 -10   0   3  132.49    9.40
  -9   0   3   17.90    2.90
   9   0  -3   15.00    2.90
   8   0  -3  725.13   40.60
   8   0  -3  703.53   40.30
  -8   0   3  684.63   40.60
   8   0  -3  729.33   40.30
   8   0  -3  687.93   40.50
  -8   0   3  716.73   40.50
  -8   0   3  715.53   40.30
  -8   0   3  687.33   40.30
  -7   0   3   69.59    4.40
  -7   0   3   66.89    4.30
   7   0  -3   63.89    4.30
   7   0  -3   60.39    4.40
   7   0  -3   62.29    4.80
   7   0  -3   67.39    4.60
  -7   0   3   72.79    4.70
  -7   0   3   67.29    4.70
   6   0  -3   22.30    2.10
  -6   0   3   21.00    2.20
  -6   0   3   23.20    2.10
   6   0  -3   25.10    2.40
  -6   0   3   23.30    2.00
   6   0  -3   24.30    2.00
  -6   0   3   24.30    2.20
  -5   0   3  148.59    8.80
  -5   0   3  142.49    8.80
   5   0  -3  147.69    8.70
   5   0  -3  140.99    8.60
  -5   0   3  139.69    8.60
   5   0  -3  151.38    8.80
  -5   0   3  155.68    8.60
   5   0  -3  149.09    8.60
  -4   0   3  443.76   24.90
   4   0  -3  435.36   24.90
   4   0  -3  441.36   24.90
  -4   0   3  434.26   24.80
   4   0  -3  433.36   25.00
  -4   0   3  428.76   25.00
  -3   0   3  966.60   55.69
  -3   0   3  993.80   55.59
   3   0  -3  985.90   55.69
   3   0  -3 1021.50   55.69
   3   0  -3  970.20   55.69
  -3   0   3  956.70   55.69
  -2   0   3 2390.26  132.49
   2   0  -3 2334.37  132.49
   2   0  -3 2418.16  132.49
  -2   0   3 2335.47  132.49
  -2   0   3 2253.67  132.39
   2   0  -3 2325.77  132.49
  -1   0   3 1662.83   95.29
   1   0  -3 1755.12   95.29
   1   0  -3 1685.43   95.29
  -1   0   3 1653.23   95.29
  -1   0   3 1652.43   95.29
   1   0  -3 1700.83   95.29
   0   0  -3  409.06   22.30
   0   0   3  382.66   22.30
   0   0  -3  391.96   22.30
   0   0  -3  397.96   22.30
   0   0   3  387.66   22.30
   0   0   3  381.46   22.30
  -1   0  -3  936.71   50.39
   1   0   3  875.51   50.39
  -1   0  -3  881.21   50.39
  -1   0  -3  901.21   50.39
   1   0   3  885.31   50.39
   1   0   3  890.71   50.39
  -1   0  -3  865.81   50.39
   1   0   3  876.01   50.39
   2   0   3  765.92   42.80
  -2   0  -3  752.72   42.80
  -2   0  -3  734.93   42.80
   2   0   3  745.13   42.80
  -2   0  -3  765.32   42.80
  -2   0  -3  751.12   42.80
   2   0   3  757.12   42.80
  -3   0  -3  223.48   13.40
   3   0   3  230.58   13.40
   3   0   3  241.48   13.50
   3   0   3  230.68   13.40
  -3   0  -3  233.68   13.50
  -3   0  -3  231.68   13.40
  -4   0  -3   69.09    4.60
   4   0   3   67.79    4.50
   4   0   3   69.09    4.60
  -4   0  -3   67.49    4.50
  -4   0  -3   69.29    4.50
  -4   0  -3   75.29    4.60
   4   0   3   72.99    4.50
  -5   0  -3    2.30    1.20
   5   0   3    1.10    1.20
  -5   0  -3    3.50    1.30
  -5   0  -3    3.60    1.40
  -5   0  -3    1.10    1.30
   5   0   3    4.00    1.20
   5   0   3    2.30    1.50
   6   0   3   -0.90    1.60
  -6   0  -3   -0.90    1.40
   6   0   3    1.40    1.40
  -6   0  -3    0.10    1.30
  -6   0  -3   -0.60    1.40
   6   0   3    0.70    1.40
  -6   0  -3    0.90    1.50
   7   0   3    9.90    2.30
  -7   0  -3    8.00    1.90
   7   0   3   10.80    2.00
  -7   0  -3    8.40    1.90
  -7   0  -3    7.50    2.20
  -8   0  -3    7.10    2.50
   8   0   3    8.40    2.10
   8   0   3    8.60    2.60
  -8   0  -3    5.20    2.30
   9   0   3    8.70    2.90
  -9   0  -3    4.00    2.40
  10   0   3    1.10    3.30
 -10   0  -3    1.60    3.10
 -11   0  -3   15.70    4.00
 -12   0  -3   12.20    4.30
 -14  -1   3   51.29    6.90
 -14   1   3   54.59    6.70
 -13  -1   3    3.50    4.20
 -13   1   3    2.70    3.90
  13   1  -3    6.60    4.20
 -12  -1   3   42.90    5.00
 -12   1   3   40.10    4.70
  12   1  -3   54.49    5.40
 -11  -1   3   26.80    4.00
 -11   1   3   27.80    3.70
  11   1  -3   31.30    4.10
 -10  -1   3   33.30    4.00
 -10   1   3   29.30    3.60
  10   1  -3   37.80    4.00
  -9  -1   3   44.70    4.30
   9  -1  -3   51.49    4.10
   9  -1  -3   42.30    4.30
   9  -1  -3   42.90    4.30
  -9  -1   3   54.99    5.10
  -9  -1   3   48.60    4.80
  -9   1   3   55.79    4.10
   9   1  -3   41.80    4.50
  -9   1   3   48.00    4.50
  -8  -1   3  147.09    9.00
   8  -1  -3  140.19    9.40
  -8  -1   3  148.79    9.20
   8  -1  -3  149.69    9.00
  -8  -1   3  141.19    9.30
   8  -1  -3  151.78    9.20
   8   1  -3  147.79    9.00
  -8   1   3  139.39    9.00
   8   1  -3  152.08    9.30
  -8   1   3  158.38    9.30
   7  -1  -3   21.40    2.20
  -7  -1   3   24.40    2.40
  -7  -1   3   19.90    2.40
   7  -1  -3   16.50    2.40
   7  -1  -3   19.80    1.80
   7  -1  -3   21.10    2.10
  -7  -1   3   22.20    2.00
  -7  -1   3   21.30    2.10
  -7   1   3   18.80    2.10
   7   1  -3   20.40    2.30
  -7   1   3   24.40    2.60
   7   1  -3   21.60    2.00
  -7   1   3   20.70    2.20
  -7   1   3   22.20    1.80
   7   1  -3   23.30    2.20
   7   1  -3   17.00    2.30
   6  -1  -3  129.99    7.90
   6  -1  -3  138.99    8.20
   6  -1  -3  139.29    8.00
  -6  -1   3  122.09    8.00
  -6  -1   3  136.49    7.90
  -6  -1   3  136.19    8.10
  -6   1   3  144.59    8.10
   6   1  -3  121.19    8.10
   6   1  -3  132.39    8.10
  -6   1   3  135.39    7.70
  -6   1   3  132.59    8.10
   6   1  -3  129.29    7.80
   6   1  -3  127.59    7.90
  -6   1   3  128.59    8.00
  -5  -1   3  281.87   16.70
   5  -1  -3  294.07   16.70
  -5  -1   3  288.87   16.80
   5  -1  -3  310.67   16.80
   5  -1  -3  300.67   16.60
  -5  -1   3  296.17   16.60
  -5   1   3  290.47   16.70
  -5   1   3  295.67   16.50
   5   1  -3  285.37   16.50
  -5   1   3  274.17   16.60
   5   1  -3  281.67   16.60
   5   1  -3  287.07   16.70
  -5   1   3  266.37   16.70
   5   1  -3  290.27   16.70
  -4  -1   3  114.09    7.00
   4  -1  -3  112.99    7.00
  -4  -1   3  113.09    7.00
   4  -1  -3  115.99    7.10
  -4  -1   3  109.69    7.00
   4   1  -3  120.89    6.90
   4   1  -3  124.69    7.10
   4   1  -3  126.29    7.10
  -4   1   3  108.49    7.00
   4   1  -3  123.69    7.00
  -4   1   3  122.59    6.80
  -4   1   3  115.09    7.00
  -4   1   3  124.69    7.00
  -3  -1   3  512.55   28.90
   3  -1  -3  504.05   28.90
  -3  -1   3  500.55   28.90
   3  -1  -3  516.55   28.90
  -3  -1   3  507.65   28.90
   3  -1  -3  494.55   28.90
   3   1  -3  510.55   28.90
   3   1  -3  527.05   28.90
  -3   1   3  507.95   28.80
  -3   1   3  499.35   28.90
  -3   1   3  500.65   28.90
   3   1  -3  510.75   28.80
  -3   1   3  501.35   28.90
   2  -1  -3  855.41   47.60
   2  -1  -3  840.22   47.60
  -2  -1   3  824.52   47.60
   2  -1  -3  858.01   47.60
  -2  -1   3  830.62   47.60
  -2  -1   3  833.12   47.60
  -2   1   3  854.31   47.50
  -2   1   3  785.72   47.60
   2   1  -3  875.01   47.60
   2   1  -3  833.52   47.50
   1  -1  -3  165.28    9.30
   1  -1  -3  165.38    9.40
  -1  -1   3  156.78    9.30
  -1  -1   3  155.58    9.30
  -1  -1   3  156.48    9.30
   1   1  -3  171.48    9.40
   1   1  -3  163.78    9.40
  -1   1   3  160.58    9.40
  -1   1   3  169.88    9.30
   1   1  -3  156.28    9.30
   0  -1  -3 1230.48   68.39
   0  -1   3 1190.78   68.39
   0  -1  -3 1185.88   68.39
   0  -1   3 1217.28   68.39
   0   1   3 1162.68   68.39
   0   1   3 1248.18   68.39
   0   1  -3 1245.88   68.39
   0   1   3 1216.18   68.39
   0   1  -3 1180.88   68.39
   0   1  -3 1199.28   68.39
  -1  -1  -3  603.44   34.90
  -1  -1  -3  627.74   34.90
  -1  -1  -3  616.44   34.90
   1  -1   3  611.24   34.90
   1  -1   3  630.34   34.90
  -1  -1  -3  629.04   34.90
   1  -1   3  610.04   34.90
  -1   1  -3  635.94   34.90
  -1   1  -3  607.54   34.90
   1   1   3  613.34   34.90
  -1   1  -3  620.64   34.90
  -1   1  -3  611.44   34.80
   1   1   3  581.34   34.90
   1   1   3  602.54   34.90
   2  -1   3   45.40    3.10
   2  -1   3   45.80    3.10
   2  -1   3   48.70    3.00
  -2  -1  -3   48.30    3.10
  -2  -1  -3   47.20    3.10
  -2  -1  -3   49.60    3.00
  -2  -1  -3   49.20    3.10
   2   1   3   47.40    3.10
  -2   1  -3   48.70    3.10
  -2   1  -3   50.99    2.90
   2   1   3   49.00    3.00
  -2   1  -3   43.80    3.10
  -2   1  -3   42.10    3.00
   2   1   3   44.90    3.10
  -3  -1  -3   34.50    2.40
  -3  -1  -3   33.90    2.40
   3  -1   3   32.50    2.40
  -3  -1  -3   27.90    2.50
   3  -1   3   33.30    2.50
   3  -1   3   33.60    2.40
  -3  -1  -3   30.90    2.30
  -3   1  -3   34.00    2.50
  -3   1  -3   28.30    2.40
   3   1   3   36.60    2.50
   3   1   3   37.50    2.50
  -3   1  -3   32.80    2.30
  -3   1  -3   34.20    2.40
   3   1   3   32.80    2.50
  -4  -1  -3  113.79    6.90
   4  -1   3  113.19    6.90
  -4  -1  -3  107.89    7.00
  -4  -1  -3  116.89    7.00
   4  -1   3  113.99    7.00
  -4  -1  -3  124.69    7.00
   4  -1   3  111.19    6.90
   4   1   3  115.59    7.00
  -4   1  -3  106.59    6.90
  -4   1  -3  123.19    7.00
   4   1   3  118.89    6.90
   4   1   3  101.89    6.90
  -4   1  -3  120.29    6.90
  -4   1  -3  110.69    6.90
  -5  -1  -3   89.19    6.10
   5  -1   3   96.99    6.00
   5  -1   3   99.09    6.20
  -5  -1  -3   96.19    6.10
   5  -1   3   95.09    5.90
  -5  -1  -3  102.79    6.20
  -5  -1  -3   90.89    5.90
   5   1   3   92.69    6.10
  -5   1  -3   92.19    6.00
  -5   1  -3   89.79    6.10
  -5   1  -3  108.69    6.10
  -5   1  -3   88.49    6.00
   5   1   3  104.49    6.10
   5   1   3   97.59    6.00
  -6  -1  -3   60.59    4.10
  -6  -1  -3   60.99    4.40
  -6  -1  -3   61.49    4.30
  -6  -1  -3   65.69    4.40
   6  -1   3   57.89    4.60
   6  -1   3   56.89    4.20
   6  -1   3   61.09    4.30
  -6   1  -3   57.49    4.30
   6   1   3   53.99    4.40
  -6   1  -3   62.09    4.20
   6   1   3   51.09    4.10
  -6   1  -3   55.19    4.10
   7  -1   3   29.90    2.90
  -7  -1  -3   27.10    2.70
  -7  -1  -3   40.50    3.20
  -7  -1  -3   28.90    3.10
   7  -1   3   26.90    3.10
   7  -1   3   32.30    2.90
   7   1   3   28.50    2.90
  -7   1  -3   30.50    3.10
   7   1   3   33.80    3.20
  -7   1  -3   26.80    2.80
   8  -1   3  293.67   18.20
  -8  -1  -3  307.97   18.10
  -8   1  -3  308.67   17.90
   8   1   3  321.77   18.20
  -8   1  -3  307.67   18.10
   8   1   3  285.17   17.90
  -9  -1  -3   47.20    4.80
   9   1   3   45.30    4.60
  -9   1  -3   45.80    4.60
   9   1   3   44.60    4.80
 -10  -1  -3    6.80    3.10
  10   1   3    2.00    3.00
 -10   1  -3    5.30    3.00
 -11  -1  -3    9.20    4.00
 -11   1  -3   11.30    3.80
  11   1   3    9.60    3.80
 -12  -1  -3    4.50    4.10
 -12   1  -3    2.40    4.50
  12   1   3    2.40    4.30
 -14  -2   3   11.80    5.00
  14   2  -3   21.40    5.40
 -14   2   3   15.80    5.20
 -13  -2   3   -3.10    3.70
 -13   2   3    3.10    3.60
  13   2  -3    0.60    3.90
 -12  -2   3    6.40    3.40
 -12   2   3   11.70    3.20
  12   2  -3    5.50    3.40
 -11  -2   3   12.50    3.20
  11   2  -3   17.20    3.30
 -11   2   3   16.90    3.10
 -10  -2   3   45.10    4.30
 -10   2   3   41.70    4.00
  10   2  -3   36.90    4.00
  -9  -2   3   33.70    3.70
   9  -2  -3   31.90    3.30
  -9  -2   3   34.70    3.30
  -9  -2   3   40.20    4.10
   9   2  -3   37.00    3.40
   9   2  -3   37.60    3.60
  -9   2   3   30.80    3.40
  -9   2   3   36.10    3.50
  -8  -2   3  325.27   19.70
   8  -2  -3  351.36   19.70
  -8  -2   3  338.97   19.60
  -8  -2   3  348.27   19.80
   8   2  -3  332.97   19.60
   8   2  -3  312.57   19.70
  -8   2   3  332.27   19.70
  -8   2   3  346.17   19.60
  -7  -2   3  126.39    7.50
   7  -2  -3  111.89    7.60
  -7  -2   3  125.99    7.30
   7  -2  -3  118.89    7.40
  -7  -2   3  111.09    7.40
   7   2  -3  114.09    7.30
  -7   2   3  118.29    7.40
  -7   2   3  123.39    7.40
   7   2  -3  112.69    7.40
   6  -2  -3  211.98   12.60
  -6  -2   3  202.88   12.50
  -6  -2   3  215.08   12.50
   6  -2  -3  214.58   12.40
  -6  -2   3  216.08   12.40
  -6   2   3  200.18   12.10
   6   2  -3  208.68   12.50
  -6   2   3  206.18   12.50
  -6   2   3  225.58   12.50
  -6   2   3  216.88   12.50
   6   2  -3  196.88   12.40
   6   2  -3  221.38   12.10
   6   2  -3  214.78   12.50
   5  -2  -3  664.63   36.40
   5  -2  -3  662.83   36.40
  -5  -2   3  633.44   36.40
   5  -2  -3  626.24   36.30
  -5  -2   3  592.44   36.40
  -5  -2   3  634.14   36.30
  -5   2   3  618.64   36.40
   5   2  -3  636.14   36.40
  -5   2   3  637.54   36.40
   5   2  -3  644.44   36.30
   5   2  -3  648.94   36.30
   5   2  -3  658.43   36.10
  -5   2   3  619.74   36.10
  -5   2   3  640.14   36.30
   4  -2  -3  103.39    6.10
  -4  -2   3  102.49    6.10
  -4  -2   3   94.79    6.10
   4  -2  -3  102.99    6.20
  -4  -2   3   93.39    6.10
   4  -2  -3  104.19    6.10
   4   2  -3  100.79    6.10
   4   2  -3  100.19    6.10
   4   2  -3  101.39    6.10
  -4   2   3   98.99    6.10
   4   2  -3  103.39    5.90
  -4   2   3   99.69    6.20
  -4   2   3  105.09    5.80
   3  -2  -3  160.28    9.10
  -3  -2   3  141.19    9.00
  -3  -2   3  146.89    9.00
  -3  -2   3  156.18    9.00
  -3   2   3  154.28    9.10
  -3   2   3  155.68    9.10
  -3   2   3  164.58    8.90
   3   2  -3  153.38    9.10
   3   2  -3  162.58    8.90
   3   2  -3  149.69    9.00
   2  -2  -3  116.69    7.00
  -2  -2   3  117.59    7.00
   2  -2  -3  118.79    6.90
  -2  -2   3  118.79    6.90
  -2  -2   3  115.59    6.90
  -2   2   3  116.19    7.00
   2   2  -3  123.39    6.90
  -2   2   3  124.79    6.90
  -2   2   3  113.19    7.00
   2   2  -3  115.89    6.90
   1  -2  -3   72.89    4.50
  -1  -2   3   72.89    4.40
   1  -2  -3   74.49    4.50
  -1  -2   3   76.09    4.50
  -1  -2   3   68.49    4.50
  -1   2   3   82.39    4.50
   1   2  -3   75.09    4.50
   1   2  -3   82.99    4.50
  -1   2   3   75.89    4.60
   0  -2   3  145.69    8.50
   0  -2  -3  139.69    8.50
   0  -2   3  145.09    8.60
   0  -2  -3  144.89    8.50
   0   2   3  152.28    8.60
   0   2   3  151.58    8.60
   0   2  -3  140.39    8.50
   0   2   3  155.78    8.50
   0   2  -3  147.79    8.60
  -1  -2  -3  879.81   49.20
   1  -2   3  860.71   49.10
  -1  -2  -3  872.01   49.10
   1  -2   3  836.22   49.00
  -1  -2  -3  860.21   49.00
  -1   2  -3  864.11   49.10
   1   2   3  838.62   49.10
   1   2   3  877.41   49.00
  -1   2  -3  862.31   48.90
  -1   2  -3  887.81   49.10
   1   2   3  874.81   49.10
   2  -2   3  342.67   19.40
  -2  -2  -3  332.17   19.30
   2  -2   3  341.77   19.30
   2  -2   3  330.67   19.30
  -2  -2  -3  326.87   19.40
  -2  -2  -3  341.07   19.30
   2   2   3  327.57   19.40
  -2   2  -3  326.37   19.50
  -2   2  -3  343.77   19.40
   2   2   3  340.37   19.30
   2   2   3  327.57   19.30
  -2   2  -3  346.57   19.30
  -2   2  -3  350.76   19.20
  -3  -2  -3  277.77   16.10
  -3  -2  -3  275.37   16.00
  -3  -2  -3  279.77   16.10
   3  -2   3  298.67   16.10
   3  -2   3  279.37   16.00
  -3  -2  -3  281.87   16.00
   3  -2   3  277.07   16.00
   3   2   3  260.87   16.00
  -3   2  -3  274.67   15.90
   3   2   3  261.67   16.00
  -3   2  -3  276.97   16.10
  -3   2  -3  283.37   16.00
  -3   2  -3  282.07   16.00
  -4  -2  -3  311.07   17.10
   4  -2   3  298.97   17.00
  -4  -2  -3  303.37   17.10
  -4  -2  -3  297.87   17.10
   4  -2   3  307.87   17.10
   4  -2   3  289.27   17.00
  -4  -2  -3  295.07   17.00
   4   2   3  284.87   17.00
  -4   2  -3  284.47   17.10
  -4   2  -3  295.67   17.00
  -4   2  -3  315.87   17.00
   4   2   3  269.17   17.00
   4   2   3  281.67   17.00
  -4   2  -3  285.67   17.00
   5  -2   3   92.19    5.80
  -5  -2  -3   86.99    5.90
   5  -2   3   92.49    6.00
  -5  -2  -3   84.89    6.00
  -5  -2  -3   88.09    5.90
  -5  -2  -3   91.39    5.70
   5  -2   3   89.59    5.70
  -5   2  -3   96.99    5.80
  -5   2  -3  100.29    5.90
  -5   2  -3   88.59    5.80
   5   2   3   92.59    5.90
  -5   2  -3  102.59    6.00
   5   2   3   89.49    5.90
   6  -2   3   65.29    4.60
   6  -2   3   70.59    5.20
  -6  -2  -3   64.59    4.60
  -6  -2  -3   68.99    5.50
  -6  -2  -3   72.19    5.00
  -6  -2  -3   77.09    4.90
   6  -2   3   71.39    4.80
  -6   2  -3   72.69    4.70
  -6   2  -3   63.79    4.70
   6   2   3   67.29    4.80
   6   2   3   68.19    4.80
   7  -2   3    6.00    1.70
  -7  -2  -3    5.60    2.00
   7  -2   3    8.10    2.80
  -7  -2  -3    4.20    2.00
   7  -2   3    7.10    1.90
   7   2   3    4.20    1.90
  -7   2  -3    6.80    1.90
   7   2   3    7.00    2.00
  -7   2  -3    6.50    1.90
   8  -2   3   35.20    5.00
  -8  -2  -3   32.70    3.60
  -8  -2  -3   39.10    3.90
  -8   2  -3   34.30    3.70
   8   2   3   42.00    3.90
  -8   2  -3   37.70    3.60
   8   2   3   46.00    4.20
  -9  -2  -3   -1.20    2.90
   9   2   3    0.10    2.40
   9   2   3   -0.40    2.40
  -9   2  -3    0.70    2.40
  -9   2  -3    4.30    2.60
 -10  -2  -3    3.70    3.00
 -10   2  -3    4.60    3.00
  10   2   3    1.40    2.90
 -11  -2  -3   17.80    3.90
 -11   2  -3   23.10    4.20
  11   2   3   24.50    4.20
 -12  -2  -3   30.10    5.80
 -12   2  -3   39.40    5.40
  12   2   3   38.50    5.30
 -14  -3   3   33.20    8.60
  14   3  -3   34.20    5.70
 -14   3   3   29.80    5.90
 -13  -3   3    2.00    4.50
 -13   3   3    6.50    4.20
  13   3  -3    1.10    3.80
 -12  -3   3   40.80    5.00
  12   3  -3   41.80    4.70
 -12   3   3   36.90    4.50
 -11  -3   3  111.09    8.10
  11   3  -3  113.09    7.90
 -11   3   3   94.89    7.30
 -10  -3   3   74.79    6.50
  10  -3  -3   87.69    6.30
 -10  -3   3   77.99    6.40
 -10  -3   3   76.79    6.10
  10   3  -3   70.59    6.20
 -10   3   3   83.29    6.20
 -10   3   3   77.69    6.00
  10   3  -3   79.69    6.30
  -9  -3   3  249.58   14.30
   9  -3  -3  227.58   14.10
  -9  -3   3  245.48   14.20
  -9  -3   3  233.48   14.00
   9   3  -3  230.18   14.10
  -9   3   3  234.28   14.10
   9   3  -3  226.98   14.10
  -9   3   3  220.48   14.00
  -8  -3   3  204.08   12.80
  -8  -3   3  217.58   12.70
  -8  -3   3  239.28   13.10
   8  -3  -3  198.48   12.70
   8   3  -3  205.98   12.80
  -8   3   3  213.78   12.80
   8   3  -3  211.88   12.80
  -8   3   3  210.88   12.80
  -7  -3   3   18.10    2.20
   7  -3  -3   15.00    2.10
  -7  -3   3   22.70    2.30
  -7  -3   3   19.30    2.60
   7   3  -3   12.50    2.30
  -7   3   3   19.70    2.30
  -7   3   3   17.20    2.30
   7   3  -3   14.90    2.10
   6  -3  -3    0.50    1.70
  -6  -3   3    3.50    1.30
  -6  -3   3    1.90    1.30
  -6  -3   3    2.20    1.50
   6  -3  -3    1.90    1.20
   6   3  -3    2.60    1.30
  -6   3   3    2.50    1.50
  -6   3   3   -0.70    1.40
   6   3  -3    0.20    1.50
  -5  -3   3  145.29    9.00
  -5  -3   3  140.39    9.00
   5  -3  -3  155.28    9.20
   5  -3  -3  158.28    9.00
  -5  -3   3  150.48    9.00
   5   3  -3  145.99    9.10
  -5   3   3  156.28    9.10
   5   3  -3  151.58    8.60
  -5   3   3  156.38    9.10
   5   3  -3  148.99    9.00
  -4  -3   3  194.48   10.80
   4  -3  -3  193.28   10.70
  -4  -3   3  173.88   10.80
  -4  -3   3  179.58   10.70
   4  -3  -3  185.88   10.80
   4   3  -3  184.88   10.50
   4   3  -3  173.78   10.70
   4   3  -3  178.98   10.80
  -4   3   3  186.18   10.90
  -4   3   3  191.08   10.90
  -3  -3   3  179.68   10.70
  -3  -3   3  177.48   10.80
   3  -3  -3  180.88   10.70
   3  -3  -3  175.88   10.80
  -3  -3   3  173.68   10.70
  -3   3   3  192.08   10.60
   3   3  -3  177.38   10.80
  -3   3   3  191.38   10.80
  -3   3   3  198.88   10.90
  -3   3   3  192.18   10.70
   3   3  -3  192.68   10.70
   3   3  -3  182.18   10.60
  -2  -3   3  186.38   10.80
   2  -3  -3  178.08   10.80
  -2  -3   3  179.58   10.80
  -2  -3   3  185.18   10.90
   2  -3  -3  174.38   10.80
   2  -3  -3  191.78   10.90
  -2   3   3  194.18   10.70
   2   3  -3  189.08   10.80
   2   3  -3  192.78   10.80
  -2   3   3  195.88   10.80
  -2   3   3  190.28   10.90
  -2   3   3  195.68   10.90
  -1  -3   3  176.68   10.20
   1  -3  -3  174.68   10.30
  -1  -3   3  166.28   10.20
  -1  -3   3  170.48   10.30
   1  -3  -3  162.88   10.20
   1  -3  -3  174.78   10.20
   1   3  -3  192.68   10.30
   1   3  -3  181.58   10.20
  -1   3   3  181.38   10.40
  -1   3   3  180.98   10.10
  -1   3   3  187.98   10.10
  -1   3   3  183.48   10.30
   0  -3  -3  139.29    8.20
   0  -3   3  135.59    8.20
   0  -3   3  131.09    8.30
   0  -3  -3  134.99    8.20
   0  -3  -3  148.59    8.30
   0   3   3  140.79    8.10
   0   3   3  141.59    8.40
   0   3   3  144.09    8.10
   0   3   3  143.79    8.30
   0   3  -3  152.58    8.20
   0   3  -3  145.69    8.30
  -1  -3  -3  273.37   16.30
   1  -3   3  290.07   16.10
  -1  -3  -3  271.97   16.10
   1  -3   3  277.77   16.20
  -1  -3  -3  282.17   16.20
  -1   3  -3  265.67   16.00
  -1   3  -3  279.77   16.10
  -1   3  -3  295.07   16.20
   1   3   3  280.77   16.30
   1   3   3  294.97   16.10
   1   3   3  292.27   16.20
   1   3   3  277.87   16.00
   2  -3   3   11.90    1.30
  -2  -3  -3   13.80    1.60
  -2  -3  -3   10.50    1.20
   2  -3   3   12.00    1.20
  -2  -3  -3    9.70    1.20
   2   3   3    9.30    1.40
   2   3   3   13.40    1.30
  -2   3  -3    9.80    1.30
  -2   3  -3   11.50    1.10
  -2   3  -3   13.30    1.20
   2   3   3   11.80    1.20
   2   3   3   10.60    1.40
   3  -3   3  650.23   35.80
  -3  -3  -3  620.54   35.80
  -3  -3  -3  600.24   36.00
  -3  -3  -3  620.14   35.80
   3  -3   3  659.73   35.90
   3  -3   3  638.54   35.80
  -3   3  -3  654.93   35.70
   3   3   3  619.54   35.90
  -3   3  -3  622.94   35.80
   3   3   3  598.24   35.80
   4  -3   3  123.69    7.80
   4  -3   3  125.99    7.50
  -4  -3  -3  129.29    7.50
  -4  -3  -3  131.09    7.80
  -4  -3  -3  126.39    7.60
   4  -3   3  133.19    7.60
  -4  -3  -3  125.39    7.80
   4   3   3  122.19    7.70
  -4   3  -3  130.69    7.50
  -4   3  -3  121.09    7.70
   4   3   3  115.29    7.60
  -5  -3  -3   11.80    1.60
  -5  -3  -3   12.90    1.80
   5  -3   3   15.40    2.20
   5  -3   3   15.30    1.70
   5  -3   3   12.80    1.70
  -5  -3  -3   13.00    2.20
   5   3   3   12.20    1.70
   5   3   3   16.20    1.90
  -5   3  -3   16.80    1.80
  -5   3  -3   15.40    2.00
   6  -3   3   21.00    2.20
  -6  -3  -3   25.00    2.60
   6  -3   3   26.60    2.40
  -6  -3  -3   25.40    2.80
  -6   3  -3   20.90    2.50
   6   3   3   21.70    2.50
   6   3   3   20.10    2.40
  -6   3  -3   23.10    2.40
  -7  -3  -3    1.90    1.80
  -7  -3  -3    2.80    2.30
   7  -3   3    1.50    1.60
   7   3   3    3.00    1.80
  -7   3  -3    1.60    1.80
   7   3   3    2.10    1.90
  -7   3  -3    1.50    1.80
   8  -3   3   78.59    6.10
  -8  -3  -3   87.89    6.50
  -8  -3  -3   82.39    6.20
  -8   3  -3   81.69    6.10
   8   3   3   81.79    6.00
   8   3   3   95.69    6.20
  -8   3  -3   85.59    6.00
  -9  -3  -3    7.50    2.90
  -9  -3  -3    8.20    2.90
  -9   3  -3    6.60    2.60
   9   3   3    8.30    2.80
   9   3   3    3.50    2.50
  -9   3  -3    9.10    2.80
 -10  -3  -3    8.50    3.20
  10   3   3    6.10    3.00
 -10   3  -3   12.10    3.40
  10   3   3    9.10    3.40
 -11  -3  -3   13.90    4.10
  11   3   3   12.70    3.70
 -11   3  -3   11.60    3.90
 -12  -3  -3   -1.00    4.50
  12   3   3    4.00    4.20
 -13  -4   3    1.10    4.20
  13   4  -3    8.70    3.90
 -13   4   3    4.50    4.30
 -12  -4   3    2.00    3.60
  12   4  -3    3.20    3.10
 -12   4   3    5.70    3.60
 -11  -4   3    8.80    3.30
  11  -4  -3    5.90    3.00
  11   4  -3    3.00    2.80
 -11   4   3    8.80    2.80
 -10  -4   3   37.60    4.00
  10  -4  -3   40.20    4.00
 -10  -4   3   33.90    4.50
 -10  -4   3   38.80    4.20
 -10   4   3   44.00    4.30
  10   4  -3   32.60    3.80
 -10   4   3   40.70    4.20
  10   4  -3   44.60    4.30
  -9  -4   3  290.97   17.20
   9  -4  -3  291.27   17.10
  -9  -4   3  278.57   17.30
  -9  -4   3  283.97   17.10
   9   4  -3  262.77   17.00
  -9   4   3  322.47   17.20
  -9   4   3  274.67   17.10
   9   4  -3  293.77   17.20
   8  -4  -3  546.45   30.60
  -8  -4   3  543.55   30.70
  -8  -4   3  555.24   30.80
  -8  -4   3  530.95   30.70
  -8   4   3  544.75   30.80
   8   4  -3  516.25   30.60
   8   4  -3  504.25   30.70
  -8   4   3  503.35   30.70
  -7  -4   3  536.35   31.20
  -7  -4   3  551.14   31.10
   7  -4  -3  565.84   31.10
  -7  -4   3  562.54   31.20
   7   4  -3  535.85   31.20
   7   4  -3  487.25   31.00
  -7   4   3  567.34   31.20
  -7   4   3  523.25   31.20
  -6  -4   3  166.88    9.10
  -6  -4   3  153.78    9.00
   6  -4  -3  157.28    8.90
  -6  -4   3  141.69    9.00
  -6   4   3  146.19    9.00
   6   4  -3  138.19    9.00
  -6   4   3  146.39    9.10
   6   4  -3  135.49    8.80
   5  -4  -3  143.89    8.50
  -5  -4   3  137.09    8.50
  -5  -4   3  135.79    8.60
  -5  -4   3  143.49    8.60
  -5   4   3  144.69    8.70
  -5   4   3  149.99    8.50
   5   4  -3  137.39    8.70
  -5   4   3  147.19    8.70
   5   4  -3  135.29    8.40
   5   4  -3  145.09    8.50
   4  -4  -3  481.75   28.00
  -4  -4   3  488.75   28.10
  -4  -4   3  482.35   28.10
  -4  -4   3  507.35   28.20
  -4   4   3  498.45   28.00
  -4   4   3  492.15   28.20
   4   4  -3  490.95   28.20
   4   4  -3  485.15   27.90
   4   4  -3  503.15   28.00
  -4   4   3  483.75   28.20
   3  -4  -3   80.29    5.10
   3  -4  -3   82.59    5.30
  -3  -4   3   90.49    5.40
  -3  -4   3   85.39    5.20
   3  -4  -3   80.89    5.10
  -3  -4   3   81.89    5.10
  -3   4   3   82.99    5.00
  -3   4   3   80.59    5.30
   3   4  -3   84.89    5.30
   3   4  -3   90.39    5.10
  -3   4   3   82.29    5.30
  -3   4   3   87.99    5.00
   3   4  -3   88.19    5.00
  -2  -4   3  236.38   14.70
   2  -4  -3  266.07   14.90
   2  -4  -3  263.77   14.70
   2  -4  -3  249.28   14.70
  -2  -4   3  249.18   14.90
  -2  -4   3  251.77   14.70
  -2  -4   3  256.87   14.70
  -2   4   3  267.07   14.90
  -2   4   3  261.57   14.90
  -2   4   3  261.17   14.70
   2   4  -3  266.87   14.90
   2   4  -3  253.97   14.70
   2   4  -3  258.47   14.60
   1  -4  -3  371.56   21.60
   1  -4  -3  365.46   21.40
   1  -4  -3  365.96   21.40
  -1  -4   3  374.96   21.60
  -1  -4   3  383.36   21.50
  -1  -4   3  390.66   21.40
  -1  -4   3  361.86   21.50
   1   4  -3  390.16   21.60
  -1   4   3  380.76   21.60
   1   4  -3  371.86   21.40
  -1   4   3  394.06   21.50
  -1   4   3  376.16   21.70
   0  -4   3   62.39    4.00
   0  -4  -3   67.79    4.20
   0  -4   3   67.59    4.10
   0  -4  -3   60.49    4.00
   0  -4  -3   68.09    4.00
   0  -4   3   67.19    3.90
   0  -4   3   61.49    4.20
   0   4  -3   71.29    3.90
   0   4  -3   65.09    3.90
   0   4   3   70.89    4.20
   0   4   3   75.29    4.40
   0   4  -3   69.09    4.20
   1  -4   3  133.99    8.10
  -1  -4  -3  140.99    8.10
   1  -4   3  141.19    8.20
  -1  -4  -3  126.59    8.40
  -1  -4  -3  141.19    8.20
  -1  -4  -3  132.69    8.10
   1   4   3  150.58    8.40
   1   4   3  137.89    8.30
  -1   4  -3  141.99    8.00
  -1   4  -3  142.49    8.00
   2  -4   3   17.90    2.00
  -2  -4  -3   19.20    1.80
  -2  -4  -3   22.40    2.00
  -2  -4  -3   18.80    2.00
  -2  -4  -3   24.70    2.40
   2  -4   3   23.80    1.90
  -2   4  -3   25.20    1.80
   2   4   3   23.50    1.70
  -2   4  -3   26.80    1.70
   2   4   3   25.10    1.70
   2   4   3   23.40    2.30
   2   4   3   24.00    2.20
  -2   4  -3   26.10    2.10
   3  -4   3   63.99    4.10
  -3  -4  -3   64.89    4.40
   3  -4   3   61.19    4.10
  -3  -4  -3   71.69    4.20
  -3  -4  -3   62.69    4.10
   3   4   3   63.39    4.00
   3   4   3   69.89    4.10
  -3   4  -3   63.99    4.00
   3   4   3   62.49    4.30
  -3   4  -3   61.09    4.20
   4  -4   3  340.37   19.60
  -4  -4  -3  337.37   19.50
  -4  -4  -3  307.77   19.60
  -4  -4  -3  330.47   19.80
   4  -4   3  345.07   19.50
  -4   4  -3  340.97   19.70
  -4   4  -3  354.56   19.50
   4   4   3  365.46   19.60
   4   4   3  339.17   19.50
   4   4   3  328.57   19.70
  -5  -4  -3   32.80    2.80
   5  -4   3   32.80    2.80
   5  -4   3   33.90    2.60
  -5  -4  -3   31.60    3.00
  -5  -4  -3   32.60    2.60
  -5   4  -3   28.30    2.90
  -5   4  -3   36.20    2.70
   5   4   3   28.00    2.90
   5   4   3   27.20    2.60
  -6  -4  -3   49.60    4.30
   6  -4   3   58.49    4.20
  -6  -4  -3   59.19    4.20
   6   4   3   59.99    4.10
   6   4   3   52.19    4.20
  -6   4  -3   54.39    4.20
  -6   4  -3   48.30    4.00
   7  -4   3  133.69    7.90
  -7  -4  -3  120.39    8.30
  -7  -4  -3  110.99    8.00
   7   4   3  120.69    7.80
  -7   4  -3  124.19    7.80
  -7   4  -3  128.19    8.00
   7   4   3  121.89    8.00
   8  -4   3    4.90    2.10
  -8  -4  -3    5.00    2.20
  -8  -4  -3    5.60    2.60
  -8   4  -3    5.80    2.30
   8   4   3    2.80    2.50
   8   4   3    4.20    2.10
  -8   4  -3    3.80    2.30
  -9  -4  -3   49.70    4.80
   9  -4   3   48.10    5.10
  -9  -4  -3   53.29    5.40
   9   4   3   43.10    4.60
  -9   4  -3   50.79    4.70
  -9   4  -3   60.49    5.10
   9   4   3   47.70    4.70
 -10  -4  -3   -1.20    3.60
 -10   4  -3    1.40    3.10
  10   4   3   -0.70    2.70
  10   4   3    0.70    3.10
 -11  -4  -3   30.80    5.10
  11   4   3   41.10    4.80
 -12  -4  -3   15.80    5.60
  12   4   3   22.40    4.70
 -13  -5   3   23.50    5.90
 -13   5   3   16.80    4.60
  13   5  -3   16.00    4.10
 -12  -5   3    2.40    4.40
 -12   5   3   -0.70    3.40
  12   5  -3    2.00    3.00
 -11  -5   3   22.30    4.50
 -11  -5   3   20.30    3.90
  11  -5  -3   16.60    3.60
 -11  -5   3   22.30    3.90
  11   5  -3   27.50    4.20
  11   5  -3   15.90    3.10
 -11   5   3   27.10    4.20
 -11   5   3   21.50    3.60
 -10  -5   3    4.70    2.90
  10  -5  -3    7.30    2.70
 -10  -5   3    9.70    3.00
 -10  -5   3    6.40    2.90
  10   5  -3    4.70    2.20
  10   5  -3    6.20    3.10
 -10   5   3    7.50    3.10
 -10   5   3    6.60    2.80
  -9  -5   3   84.79    6.20
  -9  -5   3   78.99    6.30
   9  -5  -3   83.99    6.00
  -9  -5   3   79.69    6.20
   9   5  -3   76.99    6.30
   9   5  -3   80.29    5.70
  -9   5   3   70.79    5.90
  -9   5   3   77.69    6.30
  -8  -5   3    9.90    2.40
  -8  -5   3   14.00    2.70
  -8  -5   3   14.70    2.70
   8  -5  -3    9.70    2.20
  -8   5   3   11.90    2.70
   8   5  -3    3.30    2.60
   8   5  -3   13.10    2.10
  -8   5   3   15.00    2.40
  -7  -5   3   71.39    5.00
  -7  -5   3   61.09    4.70
   7  -5  -3   67.59    4.60
  -7  -5   3   57.59    4.80
  -7   5   3   64.99    4.60
   7   5  -3   57.49    4.80
  -7   5   3   53.49    4.70
   7   5  -3   59.89    4.30
  -6  -5   3  103.49    6.00
  -6  -5   3   83.89    6.00
   6  -5  -3   87.59    5.80
  -6  -5   3   99.29    6.10
  -6   5   3   87.59    6.10
   6   5  -3   86.69    5.70
  -6   5   3   98.89    6.00
   6   5  -3   83.89    6.20
  -5  -5   3   61.99    4.50
   5  -5  -3   64.79    4.30
  -5  -5   3   60.79    4.60
  -5  -5   3   75.99    4.50
   5   5  -3   53.99    4.60
   5   5  -3   64.99    4.20
  -5   5   3   66.79    4.70
  -5   5   3   70.79    4.50
   5   5  -3   64.59    4.30
  -5   5   3   71.29    4.30
  -4  -5   3  392.76   23.00
   4  -5  -3  403.46   22.90
  -4  -5   3  399.76   23.10
   4  -5  -3  382.66   22.80
  -4  -5   3  397.76   22.90
  -4   5   3  418.16   22.70
   4   5  -3  393.76   23.10
   4   5  -3  400.56   22.70
  -4   5   3  399.36   23.10
  -4   5   3  388.26   23.10
   4   5  -3  394.46   22.70
  -4   5   3  404.06   22.70
   4   5  -3  403.16   22.80
   3  -5  -3  153.58    8.80
  -3  -5   3  137.09    8.80
   3  -5  -3  153.18    9.00
  -3  -5   3  147.19    8.80
  -3  -5   3  134.39    9.00
  -3  -5   3  149.09    8.90
   3  -5  -3  142.09    8.70
   3   5  -3  153.88    8.60
  -3   5   3  151.68    9.00
   3   5  -3  155.58    9.10
   3   5  -3  151.68    8.60
  -3   5   3  158.28    8.70
   3   5  -3  155.88    8.70
  -3   5   3  153.08    9.00
  -2  -5   3   40.10    2.70
  -2  -5   3   36.00    2.60
  -2  -5   3   35.90    2.90
   2  -5  -3   38.40    2.40
  -2  -5   3   41.20    2.70
   2  -5  -3   35.70    2.90
   2  -5  -3   37.70    2.50
   2   5  -3   40.00    2.90
   2   5  -3   39.40    2.60
  -2   5   3   39.50    2.90
  -2   5   3   36.30    2.60
  -2   5   3   40.10    3.00
  -1  -5   3   60.49    3.60
  -1  -5   3   61.79    3.50
   1  -5  -3   54.29    3.40
   1  -5  -3   55.29    3.40
  -1  -5   3   54.99    3.80
   1  -5  -3   50.29    3.70
  -1  -5   3   55.19    3.50
  -1   5   3   58.79    3.80
  -1   5   3   59.49    3.80
  -1   5   3   56.79    3.60
   1   5  -3   60.29    3.60
   0  -5  -3  199.08   11.40
   0  -5  -3  190.08   11.10
   0  -5   3  202.08   11.20
   0  -5   3  199.88   11.20
   0  -5   3  187.98   11.20
   0  -5   3  189.68   11.40
   0  -5  -3  188.38   11.10
   0   5  -3  199.98   11.10
   0   5   3  189.48   11.50
   0   5  -3  195.58   11.30
   0   5   3  191.18   11.30
   1  -5   3  324.97   18.50
  -1  -5  -3  312.37   18.50
   1  -5   3  311.57   18.40
   1  -5   3  333.27   18.40
  -1  -5  -3  317.67   18.30
  -1  -5  -3  320.87   18.30
  -1  -5  -3  322.47   18.70
  -1   5  -3  331.27   18.50
  -1   5  -3  317.87   18.30
   1   5   3  312.37   18.70
   1   5   3  325.47   18.50
   2  -5   3    5.80    1.00
   2  -5   3    4.70    1.20
  -2  -5  -3    4.10    1.00
   2  -5   3    5.10    1.40
  -2  -5  -3    7.10    1.60
  -2  -5  -3    4.00    0.90
  -2  -5  -3    4.40    1.10
  -2   5  -3    3.00    1.20
   2   5   3    6.90    1.50
   2   5   3    3.90    1.20
  -2   5  -3    6.60    0.90
  -3  -5  -3  164.28   10.10
   3  -5   3  182.78   10.20
  -3  -5  -3  161.88   10.40
  -3  -5  -3  172.38   10.10
   3  -5   3  173.98   10.10
   3   5   3  175.38    9.90
   3   5   3  166.58    9.90
  -3   5  -3  175.48   10.00
   3   5   3  164.78   10.30
  -3   5  -3  183.38   10.30
   4  -5   3    0.60    1.20
  -4  -5  -3    2.00    1.10
   4  -5   3    0.40    1.00
  -4  -5  -3    0.70    1.60
  -4  -5  -3    0.70    1.10
   4   5   3    1.00    1.10
  -4   5  -3    1.40    1.20
   4   5   3   -0.10    1.40
  -4   5  -3    0.70    1.30
   4   5   3    1.10    0.90
  -5  -5  -3   72.89    5.00
   5  -5   3   80.09    5.00
   5  -5   3   66.89    4.90
  -5  -5  -3   78.89    5.30
   5   5   3   76.99    5.20
   5   5   3   71.29    4.80
  -5   5  -3   65.19    5.10
  -5   5  -3   85.89    4.90
   6  -5   3   18.20    2.20
  -6  -5  -3   16.30    2.20
  -6  -5  -3   13.80    2.50
  -6   5  -3   22.10    2.40
   6   5   3   17.60    2.10
   6   5   3   19.60    2.70
  -6   5  -3   19.20    2.60
  -7  -5  -3   78.19    6.00
  -7  -5  -3   69.89    5.60
   7  -5   3   78.49    5.50
   7   5   3   70.99    5.30
  -7   5  -3   79.09    5.30
  -7   5  -3   83.99    5.70
   7   5   3   77.29    5.70
  -8  -5  -3  224.78   13.80
  -8  -5  -3  222.88   13.50
   8  -5   3  212.28   13.40
  -8   5  -3  223.48   13.50
   8   5   3  210.68   13.30
   8   5   3  233.28   13.70
  -9  -5  -3   59.69    6.00
   9  -5   3   62.29    5.60
  -9   5  -3   60.69    5.40
   9   5   3   56.79    5.70
   9   5   3   60.79    5.20
 -10  -5  -3    3.50    3.50
 -10  -5  -3    6.50    3.30
  10   5   3    7.60    3.60
 -10   5  -3    5.90    3.40
  10   5   3    5.70    2.90
 -11  -5  -3    0.80    4.70
  11   5   3    0.60    3.20
 -11   5  -3   -0.10    4.30
  11   5   3   -0.40    3.70
 -12  -5  -3    9.90    5.20
  12   5   3    2.80    4.00
 -13  -6   3    3.90    5.10
 -13   6   3    2.40    4.60
  13   6  -3   -1.40    3.30
 -12  -6   3   11.20    5.10
 -12  -6   3   12.20    5.00
  12  -6  -3   13.70    4.50
 -12  -6   3   16.40    5.40
  12  -6  -3    7.70    3.80
  12   6  -3    8.00    3.00
 -12   6   3   15.60    4.70
 -12   6   3    6.00    3.90
 -11  -6   3   19.80    4.00
  11  -6  -3   15.50    3.50
 -11  -6   3   22.20    4.60
 -11  -6   3   23.20    4.20
  11   6  -3   10.60    2.80
  11   6  -3   22.30    4.20
 -11   6   3   15.00    4.20
 -11   6   3   19.70    3.70
 -10  -6   3   10.30    3.70
 -10  -6   3    8.70    3.20
 -10  -6   3    7.60    3.00
  10  -6  -3    6.30    2.70
  10   6  -3    9.00    3.30
  10   6  -3    7.80    2.20
 -10   6   3    7.00    3.20
 -10   6   3    6.70    3.10
  -9  -6   3   16.20    3.10
  -9  -6   3   16.50    3.30
  -9  -6   3   12.80    2.90
   9  -6  -3   15.50    2.60
   9   6  -3    8.80    2.20
   9   6  -3    8.80    3.10
  -9   6   3   11.40    3.10
  -9   6   3   19.70    2.90
  -8  -6   3  297.97   16.50
   8  -6  -3  279.07   16.20
  -8  -6   3  291.37   16.50
  -8  -6   3  270.87   16.30
  -8   6   3  248.68   16.20
   8   6  -3  290.87   16.50
  -8   6   3  282.97   16.50
   8   6  -3  244.08   16.00
  -7  -6   3   63.29    4.80
  -7  -6   3   63.39    4.70
   7  -6  -3   60.79    4.40
  -7  -6   3   68.49    5.00
  -7   6   3   59.49    4.50
   7   6  -3   54.09    5.00
  -7   6   3   58.99    4.90
   7   6  -3   50.59    4.10
   6  -6  -3   42.80    3.40
  -6  -6   3   49.90    3.90
  -6  -6   3   47.70    3.70
  -6  -6   3   41.40    4.00
  -6   6   3   44.90    3.90
  -6   6   3   44.80    3.90
   6   6  -3   45.30    3.20
   6   6  -3   46.50    4.00
  -5  -6   3  225.58   13.10
  -5  -6   3  212.18   13.20
   5  -6  -3  229.18   13.00
  -5  -6   3  229.38   13.30
   5   6  -3  226.48   12.80
   5   6  -3  202.28   13.30
   5   6  -3  221.58   12.80
  -5   6   3  215.48   13.30
  -5   6   3  234.98   13.30
  -4  -6   3   31.80    2.50
  -4  -6   3   25.30    2.70
  -4  -6   3   28.40    2.70
   4  -6  -3   28.20    2.30
  -4   6   3   33.60    2.70
   4   6  -3   25.40    2.80
   4   6  -3   34.90    2.30
  -4   6   3   28.10    2.70
  -3  -6   3   19.80    2.00
   3  -6  -3   17.10    1.60
   3  -6  -3   17.10    1.80
  -3  -6   3   15.30    1.60
  -3  -6   3   21.70    2.30
   3  -6  -3   18.20    2.20
  -3  -6   3   21.40    2.00
  -3   6   3   18.60    1.80
   3   6  -3   24.00    2.30
  -3   6   3   22.60    2.20
  -3   6   3   20.90    2.10
   3   6  -3   18.50    1.80
   2  -6  -3  192.18   11.20
  -2  -6   3  182.28   11.30
   2  -6  -3  196.78   11.30
  -2  -6   3  204.78   11.50
   2  -6  -3  191.18   11.60
  -2  -6   3  198.48   11.40
  -2  -6   3  181.28   11.60
   2   6  -3  202.08   11.40
  -2   6   3  200.68   11.40
  -2   6   3  197.58   11.70
   2   6  -3  208.78   11.70
  -2   6   3  201.58   11.70
  -1  -6   3   86.39    5.60
  -1  -6   3   93.39    5.70
  -1  -6   3   91.19    5.90
  -1  -6   3   93.39    5.60
   1  -6  -3   94.39    5.90
  -1   6   3  102.79    5.80
   1   6  -3   89.49    5.70
  -1   6   3  100.89    5.90
  -1   6   3   96.69    6.00
   0  -6  -3    3.60    1.20
   0  -6   3    5.20    1.10
   0  -6   3    3.50    1.00
   0  -6   3    2.30    1.30
   0  -6   3    3.00    0.80
   0   6   3    5.40    1.40
   0   6   3    4.80    1.30
   0   6   3    5.90    1.50
   0   6  -3    5.20    1.20
   0   6  -3    7.40    1.10
  -1  -6  -3   33.50    3.20
   1  -6   3   42.60    2.90
  -1  -6  -3   39.40    2.60
   1  -6   3   39.20    3.10
  -1  -6  -3   35.30    2.60
  -1  -6  -3   35.20    3.00
   1  -6   3   37.70    2.70
  -1   6  -3   46.60    3.10
  -1   6  -3   44.10    2.70
   1   6   3   42.70    3.20
   1   6   3   42.20    3.10
   2  -6   3   28.70    2.40
  -2  -6  -3   30.50    3.20
  -2  -6  -3   29.50    2.60
  -2  -6  -3   31.60    2.40
   2  -6   3   31.80    2.70
  -2  -6  -3   29.50    2.40
  -2   6  -3   35.80    2.40
  -2   6  -3   37.90    2.80
   2   6   3   31.30    2.80
   2   6   3   36.40    3.10
   3  -6   3   31.10    2.90
  -3  -6  -3   32.10    2.60
  -3  -6  -3   28.90    3.20
  -3  -6  -3   31.80    2.70
   3  -6   3   33.30    2.60
  -3   6  -3   33.40    2.60
   3   6   3   37.30    3.00
  -3   6  -3   36.20    2.90
   4  -6   3   28.00    2.60
  -4  -6  -3   30.20    3.20
   4  -6   3   32.10    2.80
  -4  -6  -3   34.50    2.70
  -4   6  -3   30.90    2.70
   4   6   3   31.10    3.10
  -4   6  -3   33.30    3.00
   4   6   3   30.40    2.10
   5  -6   3   47.40    3.60
  -5  -6  -3   43.00    4.20
  -5  -6  -3   50.89    3.60
  -5   6  -3   48.50    3.80
   5   6   3   41.30    3.10
  -5   6  -3   44.80    4.60
   5   6   3   38.90    3.90
  -6  -6  -3   55.29    4.40
  -6  -6  -3   48.60    4.10
   6  -6   3   48.90    4.10
  -6   6  -3   56.59    4.30
   6   6   3   47.30    3.60
   6   6   3   52.89    4.60
  -7  -6  -3   36.80    3.50
  -7  -6  -3   39.10    4.30
   7  -6   3   41.10    3.80
   7   6   3   42.10    4.00
   7   6   3   35.80    3.30
  -7   6  -3   27.50    3.50
   8  -6   3    8.50    2.40
  -8  -6  -3    7.70    2.40
  -8  -6  -3    9.40    3.10
   8   6   3    9.20    2.10
   8   6   3    8.20    2.90
  -8   6  -3    7.20    2.70
  -9  -6  -3   12.50    3.00
  -9  -6  -3   11.70    3.50
   9  -6   3   17.00    3.10
   9   6   3   14.70    2.60
   9   6   3   19.00    3.60
  -9   6  -3   17.20    3.20
 -10  -6  -3    1.20    3.20
 -10  -6  -3    5.70    4.00
  10  -6   3    2.20    3.10
 -10   6  -3    8.30    3.50
  10   6   3    1.00    2.60
  10   6   3    4.70    3.40
 -11  -6  -3    1.20    4.20
 -11  -6  -3    7.60    4.60
  11   6   3    8.70    3.30
 -11   6  -3    8.20    4.30
  11   6   3    7.60    4.20
  12  -7  -3    4.40    3.90
 -12  -7   3    5.80    4.70
 -12  -7   3    1.10    5.20
  12  -7  -3    3.10    4.40
 -12  -7   3    0.40    4.30
 -12   7   3   -1.00    4.20
 -12   7   3    4.20    4.30
  12   7  -3   -0.10    3.10
  12   7  -3    1.50    4.50
 -11  -7   3   14.80    4.10
  11  -7  -3   15.50    3.60
 -11  -7   3   17.30    4.00
 -11  -7   3   19.40    4.90
  11   7  -3   15.50    4.50
 -11   7   3   19.40    4.00
 -11   7   3   13.50    4.20
  11   7  -3    7.20    2.80
 -10  -7   3   10.00    3.40
  10  -7  -3   12.70    3.00
 -10  -7   3   10.60    3.20
 -10  -7   3   13.10    3.80
  10   7  -3   20.40    4.00
 -10   7   3   16.80    3.60
  10   7  -3    9.60    2.30
 -10   7   3    9.30    3.40
  -9  -7   3    3.80    2.60
   9  -7  -3    3.30    2.20
  -9  -7   3    6.10    2.90
  -9  -7   3    3.50    3.00
  -9   7   3    5.60    2.90
   9   7  -3    1.60    1.90
   9   7  -3    2.50    3.00
  -9   7   3    3.40    2.80
  -8  -7   3   42.00    4.40
  -8  -7   3   63.19    5.10
   8  -7  -3   39.10    4.10
  -8  -7   3   44.70    4.50
  -8   7   3   45.10    4.50
   8   7  -3   39.10    3.50
   8   7  -3   33.30    4.40
  -8   7   3   42.80    4.30
   7  -7  -3   12.70    2.10
  -7  -7   3   24.90    3.40
  -7  -7   3   13.00    2.30
  -7  -7   3   14.80    2.70
   7   7  -3    8.00    2.80
  -7   7   3   18.60    3.10
   7   7  -3   11.00    1.60
  -7   7   3   15.40    2.70
  -6  -7   3   31.50    3.20
   6  -7  -3   28.60    2.90
  -6  -7   3   39.50    3.70
  -6  -7   3   30.70    3.50
   6   7  -3   30.20    2.30
  -6   7   3   32.20    3.30
  -6   7   3   34.00    3.40
   6   7  -3   36.00    3.50
  -5  -7   3  157.68    9.80
  -5  -7   3  159.78   10.00
  -5  -7   3  166.98   10.20
   5  -7  -3  157.18    9.70
  -5   7   3  166.68   10.00
  -5   7   3  168.08   10.10
   5   7  -3  166.78   10.20
  -4  -7   3   70.39    5.40
  -4  -7   3   81.19    5.40
  -4  -7   3   77.39    5.00
   4  -7  -3   78.59    4.90
  -4   7   3   80.19    5.50
  -4   7   3   83.39    5.30
   4   7  -3   71.59    5.40
   3  -7  -3   38.00    3.70
   3  -7  -3   44.40    3.20
  -3  -7   3   44.30    3.20
  -3  -7   3   47.70    3.80
   3  -7  -3   45.50    3.10
  -3  -7   3   47.70    3.60
   3   7  -3   53.89    3.40
  -3   7   3   56.99    3.30
   3   7  -3   48.40    3.80
  -3   7   3   48.00    3.60
  -3   7   3   46.80    3.80
   2  -7  -3   24.90    2.40
  -2  -7   3   20.20    2.00
  -2  -7   3   21.00    2.20
  -2  -7   3   18.60    1.70
   2  -7  -3   19.00    1.50
   2  -7  -3   18.20    1.60
  -2  -7   3   15.20    2.20
  -2   7   3   21.10    2.00
   2   7  -3   17.80    1.90
  -2   7   3   16.50    2.20
  -2   7   3   20.10    2.20
   2   7  -3   20.90    2.30
  -1  -7   3  127.29    8.00
  -1  -7   3  137.39    8.00
  -1  -7   3  131.09    8.40
   1  -7  -3  130.29    8.30
  -1  -7   3  139.29    8.20
   1   7  -3  140.99    8.30
  -1   7   3  145.29    8.30
  -1   7   3  147.39    8.40
  -1   7   3  132.59    8.40
   0  -7   3   10.40    1.40
   0  -7   3   11.90    1.80
   0  -7   3    8.70    1.20
   0  -7   3   12.00    1.60
   0  -7  -3   10.40    1.70
   0   7   3   12.70    1.90
   0   7   3    9.00    1.70
   0   7  -3   14.30    1.50
   0   7  -3   11.50    1.70
   0   7   3   11.40    1.90
   1  -7   3    6.90    1.60
  -1  -7  -3    9.70    1.10
   1  -7   3    7.90    1.10
  -1  -7  -3    7.50    1.00
  -1  -7  -3    7.80    2.00
  -1  -7  -3    7.80    1.60
  -1   7  -3   10.90    1.40
   1   7   3    7.20    1.70
   1   7   3    8.40    1.90
  -1   7  -3    9.50    1.70
  -2  -7  -3   20.40    2.00
  -2  -7  -3   24.40    2.50
   2  -7   3   28.00    2.70
  -2  -7  -3   23.10    2.80
  -2  -7  -3   26.50    2.70
   2  -7   3   20.70    2.10
  -2   7  -3   29.20    2.60
   2   7   3   23.50    2.50
   2   7   3   25.90    2.70
   3  -7   3    2.40    1.60
  -3  -7  -3    0.50    1.40
  -3  -7  -3    1.30    2.10
  -3  -7  -3    1.30    1.10
   3  -7   3    0.90    1.10
  -3   7  -3    0.60    1.50
   3   7   3    0.80    1.90
   3   7   3    2.80    1.70
  -4  -7  -3    5.60    1.40
  -4  -7  -3    8.20    2.30
   4  -7   3    6.60    1.40
   4   7   3    8.60    2.10
  -4   7  -3    3.80    1.60
   5  -7   3   47.70    3.90
  -5  -7  -3   49.20    3.90
  -5  -7  -3   55.69    4.50
   5   7   3   48.10    4.30
  -5   7  -3   51.29    4.20
   6  -7   3   50.99    4.00
  -6  -7  -3   46.30    4.30
  -6  -7  -3   43.50    4.00
   6   7   3   43.90    3.10
  -6   7  -3   43.70    4.20
   6   7   3   48.00    4.60
  -7  -7  -3   51.09    4.50
  -7  -7  -3   49.00    5.20
   7  -7   3   48.70    4.40
  -7   7  -3   54.09    4.80
   7   7   3   49.00    3.80
   7   7   3   60.69    5.00
  -8  -7  -3   76.29    6.40
   8  -7   3   78.89    6.00
  -8  -7  -3   74.69    5.90
   8   7   3   70.59    5.30
   8   7   3   91.69    6.60
  -8   7  -3   76.59    6.20
  -9  -7  -3   48.10    5.50
   9  -7   3   45.70    4.50
  -9  -7  -3   51.29    4.90
   9   7   3   44.80    4.30
  -9   7  -3   50.49    5.00
   9   7   3   49.90    5.20
  10  -7   3    7.40    3.40
 -10  -7  -3    6.70    3.60
 -10  -7  -3    7.40    4.40
  10   7   3    4.90    2.60
  10   7   3    3.10    3.80
 -10   7  -3    0.20    3.70
 -11  -7  -3    4.10    4.30
 -11  -7  -3   -2.40    4.70
 -11   7  -3    3.90    4.40
  11   7   3    4.50    4.60
  11   7   3    2.10    3.20
  12  -8  -3    4.60    5.20
 -12  -8   3    0.40    4.50
  12  -8  -3    2.90    4.00
 -12  -8   3    6.70    5.00
 -12  -8   3    2.80    5.50
 -12   8   3    1.50    4.60
 -12   8   3    4.40    4.70
  12   8  -3   -0.20    2.90
  12   8  -3    2.50    5.00
 -11  -8   3   23.50    5.00
  11  -8  -3   26.70    4.10
 -11  -8   3   30.40    4.70
 -11  -8   3   17.80    4.80
 -11   8   3   26.40    4.50
 -11   8   3   24.10    4.80
  11   8  -3   25.90    5.10
  11   8  -3   17.80    3.00
  10  -8  -3    5.30    2.90
 -10  -8   3   10.40    3.90
 -10  -8   3    1.90    3.40
 -10  -8   3    5.50    3.20
 -10   8   3    3.00    3.30
 -10   8   3    6.30    3.50
  10   8  -3    4.50    2.00
  10   8  -3    1.30    3.70
   9  -8  -3    8.10    2.50
  -9  -8   3   16.90    4.10
  -9  -8   3    6.70    2.90
  -9  -8   3   20.70    3.50
   9   8  -3    6.00    3.50
  -9   8   3   14.60    3.30
  -9   8   3   10.20    3.40
   9   8  -3    6.00    1.80
  -8  -8   3   78.49    6.30
  -8  -8   3   70.59    5.70
  -8  -8   3   68.79    6.10
   8  -8  -3   62.79    5.30
  -8   8   3   70.79    5.50
   8   8  -3   66.69    4.40
  -8   8   3   61.89    5.80
   8   8  -3   74.29    6.10
  -7  -8   3   49.60    4.80
  -7  -8   3   41.00    4.00
  -7  -8   3   35.60    4.10
   7  -8  -3   40.60    3.60
   7   8  -3   38.80    4.10
  -7   8   3   41.90    4.10
  -7   8   3   32.20    3.90
  -6  -8   3   55.29    4.10
  -6  -8   3   37.90    4.20
  -6  -8   3   45.80    4.50
   6  -8  -3   48.50    3.70
  -6   8   3   46.60    4.30
  -6   8   3   51.59    4.50
   6   8  -3   45.10    4.50
  -5  -8   3   61.79    5.20
  -5  -8   3   68.49    5.20
   5  -8  -3   68.99    4.50
  -5  -8   3   68.09    4.70
   5   8  -3   71.79    5.30
  -5   8   3   61.09    5.20
  -5   8   3   66.49    4.90
  -4  -8   3   62.19    4.30
  -4  -8   3   73.29    5.00
   4  -8  -3   67.09    4.10
  -4  -8   3   56.69    4.80
   4   8  -3   67.59    5.10
  -4   8   3   61.09    4.80
  -4   8   3   56.19    4.90
  -3  -8   3   23.80    2.60
  -3  -8   3   24.50    2.80
  -3  -8   3   19.10    2.10
   3  -8  -3   24.90    1.90
   3  -8  -3   23.40    2.60
   3   8  -3   20.80    2.30
   3   8  -3   28.90    2.90
  -3   8   3   24.50    2.80
  -3   8   3   23.00    2.80
  -2  -8   3   39.70    4.10
  -2  -8   3   45.80    3.30
   2  -8  -3   40.40    3.90
  -2  -8   3   46.10    3.80
   2   8  -3   57.09    4.00
   2   8  -3   51.49    3.70
  -2   8   3   53.79    4.00
  -2   8   3   62.99    3.80
  -2   8   3   48.70    4.00
   1  -8  -3   17.40    2.30
  -1  -8   3   18.20    2.50
  -1  -8   3   18.40    1.80
  -1  -8   3   25.00    2.30
  -1   8   3   18.50    2.40
  -1   8   3   21.90    2.30
   1   8  -3   21.90    2.30
  -1   8   3   20.30    2.50
   0  -8   3   40.30    3.60
   0  -8   3   38.60    2.90
   0  -8  -3   42.40    3.40
   0   8   3   49.20    3.80
   0   8   3   44.30    3.50
   0   8  -3   45.00    3.50
   0   8   3   41.80    3.60
  -1  -8  -3  123.49    7.70
  -1  -8  -3  107.39    8.00
   1  -8   3  122.59    7.40
   1  -8   3  124.19    7.80
   1   8   3  130.39    8.00
   1   8   3  130.49    7.90
  -1   8  -3  126.69    7.70
   2  -8   3  123.99    8.00
   2  -8   3  125.79    7.70
  -2  -8  -3  143.99    8.40
  -2  -8  -3  131.69    7.60
  -2  -8  -3  125.99    8.00
   2   8   3  123.49    8.10
   2   8   3  123.59    8.20
  -2   8  -3  131.19    8.10
   3  -8   3   46.20    4.10
  -3  -8  -3   60.19    4.80
   3  -8   3   48.10    3.70
  -3  -8  -3   57.09    3.70
   3   8   3   48.30    4.40
  -3   8  -3   53.09    4.10
   3   8   3   49.00    4.30
   4  -8   3   11.30    1.70
  -4  -8  -3    8.40    1.50
  -4  -8  -3    8.60    2.60
  -4   8  -3    7.60    1.90
   4   8   3    6.80    2.30
  -5  -8  -3   49.99    4.10
   5  -8   3   51.39    4.00
  -5  -8  -3   55.59    5.10
  -5   8  -3   51.99    4.50
   5   8   3   54.59    4.60
  -6  -8  -3   17.10    3.50
  -6  -8  -3   11.90    2.30
   6  -8   3   17.20    2.30
  -6   8  -3   14.90    2.60
   6   8   3   16.60    3.00
  -7  -8  -3   10.50    2.50
   7  -8   3    9.00    2.20
  -7  -8  -3    8.00    3.40
   7   8   3    8.00    3.10
  -7   8  -3    7.50    2.80
  -8  -8  -3    2.70    2.50
  -8  -8  -3    5.20    3.80
   8  -8   3    5.40    2.40
   8   8   3    2.10    3.00
  -8   8  -3    1.40    2.80
   8   8   3    1.30    1.30
  -9  -8  -3    3.40    4.30
   9  -8   3    6.60    3.00
  -9  -8  -3    1.30    3.00
   9   8   3    2.20    3.70
  -9   8  -3    6.90    3.60
   9   8   3    3.30    1.80
 -10  -8  -3   -0.50    4.40
 -10  -8  -3    0.70    3.70
  10  -8   3   -1.20    3.50
  10   8   3   -0.20    2.20
 -10   8  -3    1.70    3.80
  10   8   3    0.50    4.10
 -11  -9   3   10.70    5.70
 -11  -9   3   12.40    5.00
  11  -9  -3   16.00    5.00
 -11  -9   3   14.80    4.50
  11  -9  -3   16.90    4.00
 -11   9   3   15.50    4.60
 -11   9   3    8.50    4.70
  11   9  -3   22.50    5.40
 -10  -9   3   25.00    4.20
 -10  -9   3   18.20    4.70
 -10  -9   3   23.10    5.30
  10  -9  -3   25.30    3.80
 -10   9   3   29.60    4.90
 -10   9   3   27.30    4.70
  10   9  -3   22.80    4.70
  -9  -9   3   17.50    3.40
   9  -9  -3   16.60    2.90
  -9  -9   3   19.50    4.60
  -9  -9   3   14.50    3.90
  -9   9   3   20.20    3.80
  -9   9   3    8.60    3.70
   9   9  -3    8.50    3.80
   8  -9  -3   25.80    3.10
  -8  -9   3   23.40    4.00
  -8  -9   3   27.60    3.40
  -8  -9   3   28.60    4.60
  -8   9   3   25.20    3.90
   8   9  -3   20.20    3.80
  -8   9   3   27.90    4.00
  -7  -9   3   -4.20    2.60
  -7  -9   3    2.50    3.20
  -7  -9   3    2.10    2.20
   7  -9  -3    1.70    1.80
   7   9  -3    0.70    3.00
  -7   9   3   -2.30    2.50
  -7   9   3    3.50    2.50
  -6  -9   3   27.80    3.80
  -6  -9   3   45.90    4.50
   6  -9  -3   30.20    3.30
  -6  -9   3   34.80    3.60
  -6   9   3   37.60    4.00
  -6   9   3   42.70    4.10
   6   9  -3   34.20    4.00
  -5  -9   3   65.39    5.60
   5  -9  -3   66.79    4.70
  -5  -9   3   70.29    5.50
  -5  -9   3   70.29    4.90
   5   9  -3   67.89    5.80
  -5   9   3   70.89    5.60
  -5   9   3   70.09    5.40
  -4  -9   3   38.80    3.00
   4  -9  -3   29.80    2.70
   4  -9  -3   35.50    3.70
  -4  -9   3   34.00    3.70
  -4  -9   3   30.80    3.40
   4   9  -3   39.30    3.80
  -4   9   3   31.10    3.40
  -4   9   3   32.10    3.50
  -3  -9   3    5.10    2.20
  -3  -9   3    6.60    2.40
  -3  -9   3    4.80    1.30
   3  -9  -3    7.80    2.30
   3  -9  -3    6.50    1.10
   3   9  -3    3.90    2.10
  -3   9   3    4.90    2.20
  -3   9   3    6.20    2.10
  -2  -9   3  137.99    7.70
  -2  -9   3  114.49    6.90
   2  -9  -3  108.99    7.60
  -2   9   3   98.79    7.40
   2   9  -3  115.59    7.60
  -2   9   3  107.99    7.60
  -2   9   3  123.99    7.40
   2   9  -3  118.59    7.30
  -1  -9   3   79.39    5.90
  -1  -9   3   86.89    5.10
   1  -9  -3   80.99    5.80
  -1   9   3   88.49    5.80
  -1   9   3   90.59    5.80
  -1   9   3   75.89    5.80
   1   9  -3   75.09    5.50
   0  -9   3   14.40    1.60
   0  -9   3   10.10    2.30
   0  -9  -3   15.90    2.40
   0   9   3   19.30    2.80
   0   9   3   16.70    2.40
   0   9   3   13.80    2.40
   0   9  -3   16.40    2.30
  -1  -9  -3   10.40    2.10
   1  -9   3    9.00    1.40
   1  -9   3    9.80    2.20
  -1  -9  -3   11.40    2.90
   1   9   3   10.40    2.30
   1   9   3   17.10    2.80
  -1   9  -3   11.80    2.10
  -2  -9  -3   32.40    3.40
  -2  -9  -3   41.70    4.00
   2  -9   3   39.70    3.70
  -2  -9  -3   35.90    2.80
   2  -9   3   36.00    2.90
   2   9   3   30.30    3.50
  -2   9  -3   34.50    3.40
   2   9   3   36.80    3.80
  -3  -9  -3   26.10    2.40
   3  -9   3   23.30    2.30
  -3  -9  -3   19.30    3.40
  -3   9  -3   26.30    3.00
   3   9   3   24.30    3.00
   4  -9   3   26.90    2.80
  -4  -9  -3   26.90    2.50
  -4  -9  -3   25.50    3.70
  -4   9  -3   31.70    3.30
   4   9   3   16.40    3.10
   5  -9   3   11.90    2.00
  -5  -9  -3    8.80    2.00
  -5  -9  -3   10.10    3.10
   5   9   3   11.10    2.80
  -5   9  -3    7.00    2.50
  -6  -9  -3   -1.90    3.20
  -6  -9  -3   -1.60    1.90
   6  -9   3   -0.40    1.80
  -6   9  -3    1.40    2.50
   6   9   3   -1.10    2.50
  -7  -9  -3    8.20    2.40
   7  -9   3    7.50    2.30
  -7  -9  -3    6.90    3.30
   7   9   3    5.50    3.00
  -7   9  -3    6.00    3.00
  -8  -9  -3   31.80    3.90
  -8  -9  -3   34.90    5.30
   8  -9   3   34.70    3.80
  -8   9  -3   33.90    4.40
   8   9   3   40.20    4.70
  -9  -9  -3    1.90    4.40
   9  -9   3    2.10    3.10
  -9  -9  -3   -0.80    3.20
  -9   9  -3    2.30    3.70
   9   9   3    5.70    4.20
 -10  -9  -3    3.80    5.00
 -10  -9  -3    1.80    4.00
  10  -9   3    4.30    3.90
  10   9   3    0.20    4.60
 -10   9  -3    0.30    4.20
 -10 -10   3    1.40    4.50
 -10 -10   3    6.30    3.80
  10 -10  -3    2.90    4.50
  10 -10  -3    4.20    3.30
 -10 -10   3    1.90    5.00
  10  10  -3    5.40    4.70
 -10  10   3    4.60    4.10
  -9 -10   3   16.70    4.20
   9 -10  -3   17.20    3.10
  -9 -10   3   12.70    4.90
  -9 -10   3   18.70    3.60
  -9  10   3   19.10    4.20
  -9  10   3   21.40    4.50
   9  10  -3   11.90    4.10
  -8 -10   3   85.29    7.10
   8 -10  -3   89.29    6.80
  -8 -10   3  100.09    7.90
  -8 -10   3  109.79    8.20
  -8  10   3   93.89    7.40
  -8  10   3  106.79    7.80
   8  10  -3   84.29    8.00
   7 -10  -3   51.09    4.60
  -7 -10   3   47.30    5.30
  -7 -10   3   59.29    5.90
  -7 -10   3   51.59    4.80
   7  10  -3   55.59    5.60
  -7  10   3   56.19    5.50
  -7  10   3   66.09    5.60
   6 -10  -3    2.60    1.70
  -6 -10   3    2.00    1.90
  -6 -10   3    2.00    3.30
  -6 -10   3    0.20    2.80
   6  10  -3   -1.50    2.70
  -6  10   3   -2.50    2.70
  -6  10   3    2.10    2.80
   5 -10  -3   11.70    3.00
  -5 -10   3    7.70    4.60
  -5 -10   3    8.50    1.90
   5 -10  -3    8.80    1.70
  -5 -10   3   13.50    3.10
  -5  10   3   15.70    3.00
   5  10  -3   13.50    3.10
  -5  10   3    9.30    2.70
  -4 -10   3   14.40    2.00
   4 -10  -3   13.80    2.90
  -4 -10   3    7.90    3.00
   4 -10  -3   13.60    1.70
  -4  10   3   13.80    3.10
  -4  10   3   15.90    2.70
   4  10  -3   12.60    3.00
  -3 -10   3   17.20    1.90
  -3 -10   3   15.40    3.00
   3 -10  -3   12.20    2.80
   3 -10  -3   15.30    1.60
  -3  10   3   18.70    2.90
   3  10  -3   18.80    2.90
  -3  10   3    9.70    2.80
   2 -10  -3   -1.50    2.20
  -2 -10   3   -1.20    2.40
  -2 -10   3    0.10    1.10
  -2  10   3    2.10    2.20
  -2  10   3   -0.70    2.20
   2  10  -3    1.10    2.20
  -1 -10   3   83.79    5.40
   1 -10  -3   95.19    6.40
  -1 -10   3   86.89    6.40
  -1  10   3   85.89    6.20
   1  10  -3   92.49    6.10
  -1  10   3   74.79    6.20
  -1  10   3   91.49    6.20
   0 -10  -3   45.20    4.40
   0 -10   3   31.30    2.80
   0 -10  -3   41.60    3.70
   0 -10   3   34.60    3.60
   0  10   3   43.00    3.90
   0  10   3   37.70    4.00
   0  10  -3   31.80    3.40
   0  10   3   33.60    3.60
   1 -10   3   72.29    4.80
  -1 -10  -3   88.89    5.90
  -1 -10  -3   70.79    5.50
   1 -10   3   71.99    5.60
   1  10   3   68.89    5.50
   1  10   3   70.09    5.70
  -1  10  -3   78.59    5.50
  -2 -10  -3   47.70    3.40
   2 -10   3   54.69    5.10
  -2 -10  -3   44.40    4.60
   2 -10   3   49.90    3.60
   2  10   3   48.10    4.30
   2  10   3   41.80    4.30
  -2  10  -3   42.20    4.30
  -3 -10  -3   28.30    4.10
  -3 -10  -3   26.20    2.50
   3 -10   3   29.90    2.90
   3  10   3   22.30    3.40
  -3  10  -3   33.40    3.50
   4 -10   3    0.30    1.60
  -4 -10  -3    2.70    3.00
  -4 -10  -3    1.20    1.60
  -4  10  -3    0.60    2.40
   4  10   3   -0.60    2.60
   5 -10   3    2.00    1.80
  -5 -10  -3   -0.90    3.30
  -5 -10  -3   -0.10    1.80
  -5  10  -3    0.70    2.60
   5  10   3    1.30    2.70
   6 -10   3    4.80    2.10
  -6 -10  -3    4.30    3.30
  -6 -10  -3    4.80    2.20
   6  10   3    7.10    3.20
  -6  10  -3    5.80    3.00
  -7 -10  -3    2.40    2.50
   7 -10   3   -0.60    2.30
  -7 -10  -3    3.00    4.00
  -7  10  -3   -1.80    3.00
   7  10   3    0.20    3.30
  -8 -10  -3    1.00    3.00
  -8 -10  -3    0.40    4.60
   8 -10   3    0.00    2.80
   8  10   3   -0.60    3.80
  -8  10  -3    1.30    3.60
  -9 -10  -3   -0.80    3.60
   9 -10   3    0.90    3.50
  -9 -10  -3    1.10    4.90
  -9  10  -3    1.20    4.30
   9  10   3    2.50    4.70
  10 -11  -3    3.30    3.50
 -10 -11   3    2.90    3.80
  10 -11  -3    5.50    5.10
 -10 -11   3    3.10    5.90
 -10 -11   3    3.80    5.10
  10  11  -3    3.10    5.30
 -10  11   3    0.80    5.00
  -9 -11   3   10.70    3.60
   9 -11  -3   13.00    4.70
   9 -11  -3    8.40    3.30
  -9 -11   3   17.00    4.90
  -9 -11   3   12.20    6.00
  -9  11   3   11.00    4.30
   9  11  -3    9.30    4.60
   8 -11  -3   -0.30    2.30
  -8 -11   3    0.80    2.60
  -8 -11   3   -0.10    3.90
   8 -11  -3    1.70    3.90
  -8  11   3   -1.00    3.60
   8  11  -3    1.50    3.90
   7 -11  -3    9.60    2.30
  -7 -11   3   12.90    4.00
  -7 -11   3    9.90    2.60
   7 -11  -3    9.10    3.80
  -7  11   3   10.20    3.80
  -7  11   3   13.10    3.70
   7  11  -3    2.70    3.80
   6 -11  -3   -0.10    1.80
  -6 -11   3    2.70    2.00
   6 -11  -3    0.40    3.30
  -6 -11   3   -2.70    3.30
   6  11  -3   -0.50    3.30
  -6  11   3    1.10    3.30
  -6  11   3    4.20    3.00
  -5 -11   3    8.20    2.00
   5 -11  -3    6.40    3.10
  -5 -11   3    8.90    3.20
   5 -11  -3    6.00    1.80
  -5  11   3    4.70    3.00
   5  11  -3    6.80    3.30
  -5  11   3   10.30    3.30
  -4 -11   3    4.90    1.80
  -4 -11   3    2.00    3.10
   4 -11  -3    3.40    1.50
   4 -11  -3    2.60    2.90
  -4  11   3    2.70    2.90
  -4  11   3    5.30    3.00
   4  11  -3    3.30    2.80
  -3 -11   3   32.70    3.90
   3 -11  -3   26.80    2.40
  -3 -11   3   26.80    2.80
   3 -11  -3   29.70    3.90
  -3  11   3   29.90    3.50
  -3  11   3   25.80    3.60
   3  11  -3   22.20    3.50
   2 -11  -3   46.60    4.40
  -2 -11   3   48.40    4.50
  -2 -11   3   39.40    3.20
  -2  11   3   37.90    4.20
  -2  11   3   32.40    4.00
   1 -11  -3   26.60    3.40
  -1 -11   3   24.00    2.40
  -1 -11   3   22.80    3.40
  -1  11   3   23.20    3.50
  -1  11   3   18.80    3.30
   1  11  -3   31.60    3.40
   0 -11  -3    4.40    3.10
   0 -11   3    6.70    2.70
   0 -11   3    6.00    1.40
   0 -11  -3    5.70    2.50
   0  11   3    3.10    2.50
   0  11   3    5.00    2.70
   0  11  -3    4.50    2.50
   0  11   3    4.80    2.80
  -1 -11  -3    9.40    3.50
   1 -11   3   10.10    2.80
   1 -11   3   11.40    1.70
   1  11   3   14.80    3.30
   1  11   3    9.60    2.70
  -1  11  -3   10.10    2.80
  -2 -11  -3    9.70    1.60
   2 -11   3   11.80    1.80
  -2 -11  -3   12.10    3.30
   2  11   3   10.50    3.00
  -2  11  -3   10.10    2.80
   2  11   3    8.30    3.00
   3 -11   3    3.40    1.60
  -3 -11  -3    1.60    1.60
  -3 -11  -3    1.90    3.50
  -3  11  -3    2.60    2.50
   3  11   3    4.00    2.90
  -4 -11  -3   14.90    2.20
   4 -11   3   16.50    2.30
  -4 -11  -3   12.50    4.00
  -4  11  -3   18.00    3.20
   4  11   3   15.70    3.50
  -5 -11  -3   19.80    3.90
   5 -11   3   14.90    2.50
  -5 -11  -3   18.40    2.60
  -5  11  -3   16.50    3.50
   5  11   3   22.40    3.80
  -6 -11  -3    9.20    2.60
   6 -11   3    7.70    2.40
  -6 -11  -3    6.40    4.30
   6  11   3    5.70    3.80
  -6  11  -3    6.80    3.10
  -7 -11  -3    8.60    2.90
  -7 -11  -3   12.00    4.90
   7 -11   3    9.20    2.90
  -7  11  -3    9.10    3.50
   7  11   3    8.40    4.20
  -8 -11  -3    7.90    5.40
   8 -11   3    7.40    3.30
  -8 -11  -3    5.60    3.40
  -8  11  -3    8.00    4.40
   8  11   3    6.90    4.90
  -8 -12   3   35.80    4.50
   8 -12  -3   34.70    4.20
   8 -12  -3   56.79    6.30
  -8 -12   3   39.00    5.90
   8  12  -3   40.80    6.00
  -8  12   3   35.00    5.60
   7 -12  -3   13.10    2.80
  -7 -12   3   18.30    3.20
  -7 -12   3   17.10    4.70
   7 -12  -3   12.20    4.40
   7  12  -3   12.70    4.50
  -7  12   3    9.50    4.20
   6 -12  -3    2.40    3.70
  -6 -12   3    4.60    3.80
   6 -12  -3    7.20    2.20
  -6 -12   3    4.60    2.40
  -6  12   3    7.10    3.50
   6  12  -3   10.30    3.80
  -5 -12   3    2.30    2.10
   5 -12  -3    2.50    1.80
   5 -12  -3    1.10    3.50
  -5 -12   3    2.70    3.70
  -5  12   3   -2.10    3.00
   5  12  -3    3.00    3.40
  -5  12   3    1.30    3.60
   4 -12  -3    1.30    1.60
  -4 -12   3    0.90    3.20
  -4 -12   3    0.20    1.80
   4 -12  -3    2.90    3.20
  -4  12   3   -0.10    3.00
  -4  12   3   -0.60    3.00
   4  12  -3   -0.90    3.00
  -3 -12   3    5.30    3.30
  -3 -12   3    6.90    1.70
   3 -12  -3    8.40    3.20
  -3  12   3    4.10    3.20
   3  12  -3    7.50    3.10
  -3  12   3    9.00    3.40
   2 -12  -3   22.60    3.70
  -2 -12   3   17.90    3.60
  -2 -12   3   17.70    2.10
  -2  12   3   18.50    3.70
  -2  12   3   24.20    3.90
   1 -12  -3   10.30    3.80
   1 -12  -3    7.40    3.20
  -1 -12   3    9.40    3.10
  -1 -12   3   10.00    1.70
  -1  12   3   13.20    3.50
  -1  12   3    7.80    3.10
   0 -12  -3   -0.70    3.10
   0 -12  -3   -0.50    4.40
   0 -12   3    0.30    1.40
   0 -12   3   -0.30    3.00
   0  12  -3   -1.40    2.90
   0  12   3    3.10    3.20
   0  12   3    4.50    3.10
   0  12   3    2.10    2.90
   1 -12   3    8.30    1.80
  -1 -12  -3   16.50    4.10
   1  12   3    9.80    3.30
   1  12   3   13.00    3.50
  -1  12  -3   13.50    3.20
  -2 -12  -3   15.10    3.70
   2 -12   3   16.20    2.20
   2  12   3   19.50    3.60
  -2  12  -3   22.50    3.60
   2  12   3   18.30    3.50
  -3 -12  -3    6.90    3.90
   3 -12   3    4.80    1.80
  -3 -12  -3    8.20    1.90
   3  12   3    8.50    3.30
  -3  12  -3    4.70    3.10
   4 -12   3    3.50    2.10
  -4 -12  -3    3.20    2.10
  -4 -12  -3    0.90    3.60
   4  12   3    4.10    3.30
  -4  12  -3    4.00    3.00
   5 -12   3    8.80    2.50
  -5 -12  -3    7.50    4.50
  -5 -12  -3    6.90    2.50
  -5  12  -3    9.00    3.70
   5  12   3    7.10    3.90
   6 -12   3    9.50    2.80
  -6 -12  -3   12.20    5.10
  -6 -12  -3   13.50    3.00
   6  12   3   11.60    4.40
  -6  12  -3   11.80    4.10
  -7 -12  -3    1.60    5.00
  -7 -12  -3    1.60    3.00
   7 -12   3    2.10    2.90
   7  12   3   -3.80    4.50
  -7  12  -3   -3.20    4.10
   7 -13  -3   -0.50    2.70
   7 -13  -3   -3.00    4.60
  -7 -13   3    1.00    3.00
  -7 -13   3   -3.00    4.70
   7  13  -3   -1.10    4.50
  -7  13   3   -4.70    4.40
  -6 -13   3   25.00    3.40
  -6 -13   3   24.00    5.20
   6 -13  -3   19.40    2.90
   6 -13  -3   16.00    4.90
  -6  13   3    8.10    4.50
   6  13  -3   18.80    4.80
   5 -13  -3   43.10    3.60
  -5 -13   3   38.80    3.60
  -5 -13   3   40.30    5.50
   5 -13  -3   27.60    5.30
   5  13  -3   30.90    5.00
  -5  13   3   37.00    5.20
   4 -13  -3   55.39    4.20
  -4 -13   3   50.29    4.40
  -4 -13   3   60.59    6.00
   4 -13  -3   51.09    5.80
  -4  13   3   48.90    5.50
   4  13  -3   42.90    5.60
   3 -13  -3   15.60    4.00
  -3 -13   3   12.00    3.90
  -3 -13   3   13.80    2.20
  -3  13   3   13.50    4.00
  -3  13   3    7.40    3.80
  -2 -13   3    5.60    3.50
   2 -13  -3    5.30    3.30
  -2 -13   3    2.80    1.70
  -2  13   3    6.10    3.70
  -2  13   3    5.30    3.40
   1 -13  -3   18.10    4.00
  -1 -13   3   13.00    3.80
   1 -13  -3   21.80    4.60
  -1 -13   3   16.30    2.10
  -1  13   3   25.20    4.10
  -1  13   3   13.60    3.60
   0 -13   3   10.20    1.80
   0 -13  -3    6.50    3.80
   0  13   3    6.70    3.70
  -1 -13  -3    2.80    4.00
   1 -13   3   -0.70    1.70
   1  13   3    1.60    3.30
   1  13   3   -1.00    3.50
  -1  13  -3   -0.70    3.10
   2 -13   3    3.20    2.00
  -2 -13  -3    2.80    4.20
  -2  13  -3    3.50    3.50
   2  13   3    4.40    3.70
   2  13   3    1.10    3.40
   3 -13   3   -0.10    2.00
  -3 -13  -3   -2.30    4.20
  -3 -13  -3    1.20    2.00
  -3  13  -3   -1.00    3.40
   3  13   3   -1.30    3.60
  -4 -13  -3   -2.10    4.80
   4 -13   3    3.50    2.40
  -4 -13  -3    4.10    2.30
  -4  13  -3    5.70    3.80
   4  13   3    3.70    4.20
   5 -13   3    1.30    2.60
  -5 -13  -3    4.50    2.60
  -5 -13  -3    1.90    5.00
  -5  13  -3    1.80    4.10
   5  13   3    0.70    4.40
   6 -13   3   -1.20    2.80
  -6 -13  -3    0.80    3.00
  -6 -13  -3    2.60    4.90
   6  13   3    1.80    4.80
  -6  13  -3    0.80    4.40
  -5 -14   3    0.20    4.70
   5 -14  -3    5.20    2.40
  -5 -14   3    7.40    2.70
   5 -14  -3    7.50    4.80
  -5  14   3    4.30    4.50
   5  14  -3    2.30    4.90
   4 -14  -3    8.80    4.60
  -4 -14   3    3.80    2.40
  -4 -14   3    9.20    4.80
  -4  14   3    5.10    4.50
  -3 -14   3    5.90    2.20
  -3 -14   3   14.00    4.60
   3 -14  -3    9.90    4.50
  -3  14   3    9.30    4.40
  -2 -14   3    4.20    3.90
  -2 -14   3    3.80    1.90
   2 -14  -3    4.10    4.00
  -2  14   3    6.50    4.30
  -1 -14   3    3.50    1.80
  -1 -14   3    6.40    5.30
   0  14   3   10.40    4.40
   1 -14   3   18.60    2.60
  -1 -14  -3   25.10    5.50
   1  14   3   17.00    4.60
  -2 -14  -3   18.30    4.70
   2 -14   3   19.30    2.70
  -2 -14  -3   17.00    5.50
  -2  14  -3   17.90    4.50
   2  14   3   24.60    5.00
  -3 -14  -3   13.80    5.70
  -3 -14  -3    8.40    2.30
   3 -14   3    8.20    2.50
   3  14   3   10.60    4.70
  -3  14  -3    7.00    4.50
  -4 -14  -3    3.00    5.20
   4 -14   3    6.90    2.80
  -4 -14  -3    6.70    2.80
   4  14   3    1.80    4.60
  -4  14  -3    4.20    4.60
  -2 -15   3    2.60    2.20
  -2 -15   3    1.80    5.00
 -14   0   4   21.90    5.50
 -13   0   4    8.90    4.10
 -12   0   4  106.49    8.10
 -11   0   4   96.09    7.60
  11   0  -4  117.29    8.90
 -10   0   4   97.39    6.90
  10   0  -4   88.29    7.20
  -9   0   4   51.59    4.40
   9   0  -4   46.30    4.60
  -8   0   4   75.69    5.50
  -8   0   4   61.79    5.00
   8   0  -4   78.49    5.60
   8   0  -4   81.49    5.10
   8   0  -4   79.19    5.70
  -8   0   4   75.19    5.10
  -8   0   4   91.09    5.50
   7   0  -4    4.30    1.30
   7   0  -4    1.30    1.60
  -7   0   4    4.40    1.40
  -7   0   4    2.50    1.50
   7   0  -4    4.30    1.50
  -7   0   4    3.20    1.60
  -7   0   4    2.90    1.20
  -6   0   4  953.90   53.29
  -6   0   4  909.91   53.39
   6   0  -4  948.91   53.29
   6   0  -4  948.41   53.29
  -6   0   4  932.31   53.09
   6   0  -4  921.61   53.09
  -5   0   4 1614.14   94.19
   5   0  -4 1685.03   94.29
  -5   0   4 1655.73   94.39
  -5   0   4 1682.23   94.29
   5   0  -4 1699.63   94.39
   5   0  -4 1648.24   94.19
   4   0  -4  232.98   13.30
   4   0  -4  229.08   13.40
  -4   0   4  232.08   13.40
  -4   0   4  223.78   13.40
   4   0  -4  234.38   13.30
  -4   0   4  227.88   13.20
  -3   0   4   23.10    1.90
   3   0  -4   23.90    1.70
  -3   0   4   20.90    1.70
   3   0  -4   18.80    1.80
   3   0  -4   22.80    1.90
  -3   0   4   24.80    1.70
   2   0  -4 1624.24   89.49
   2   0  -4 1533.25   89.39
  -2   0   4 1597.04   89.39
  -2   0   4 1540.75   89.39
  -2   0   4 1571.34   89.39
   2   0  -4 1611.14   89.39
  -1   0   4   61.99    3.70
  -1   0   4   56.79    3.60
   1   0  -4   57.79    3.70
   1   0  -4   62.79    3.70
   1   0  -4   59.29    3.70
  -1   0   4   62.09    3.70
   0   0  -4  417.46   23.00
   0   0   4  397.36   23.00
   0   0   4  395.76   23.00
   0   0  -4  396.36   23.00
   0   0  -4  409.06   23.00
   1   0   4 1142.49   64.59
   1   0   4 1109.19   64.49
  -1   0  -4 1139.39   64.59
   1   0   4 1193.48   64.59
  -1   0  -4 1130.19   64.59
  -1   0  -4 1080.69   64.59
  -1   0  -4 1179.78   64.59
   2   0   4   36.70    2.80
  -2   0  -4   40.20    2.70
  -2   0  -4   38.70    2.80
  -2   0  -4   41.70    2.80
   2   0   4   36.70    2.80
   2   0   4   45.60    2.80
  -2   0  -4   42.20    2.80
   3   0   4   53.79    3.90
  -3   0  -4   56.09    3.90
  -3   0  -4   56.29    3.80
   3   0   4   62.39    3.90
  -3   0  -4   56.99    3.80
  -3   0  -4   65.49    3.90
  -4   0  -4    0.00    1.10
  -4   0  -4    0.80    1.10
   4   0   4   -0.10    1.00
   4   0   4    0.90    1.10
  -4   0  -4    0.20    1.20
   4   0   4    0.00    1.20
  -4   0  -4    0.60    1.20
   5   0   4   31.60    2.80
   5   0   4   24.60    2.70
  -5   0  -4   29.50    2.70
   5   0   4   26.80    2.80
  -5   0  -4   33.10    2.70
  -5   0  -4   31.90    3.00
  -5   0  -4   27.00    2.80
   6   0   4    9.50    2.10
  -6   0  -4    4.00    1.90
  -6   0  -4   10.60    2.00
   6   0   4    5.30    1.80
  -6   0  -4   14.80    2.20
  -6   0  -4    8.30    1.80
   7   0   4    4.20    2.20
  -7   0  -4    1.50    1.70
   7   0   4    1.30    1.90
  -7   0  -4    2.20    2.00
  -7   0  -4   -0.40    2.00
   8   0   4   61.99    5.30
  -8   0  -4   63.79    5.10
  -8   0  -4   52.69    5.80
   8   0   4   60.19    4.90
   9   0   4   -0.70    2.80
  -9   0  -4    1.80    2.80
  10   0   4   -0.40    3.40
 -10   0  -4    3.00    3.30
 -11   0  -4   27.70    4.70
 -12   0  -4    5.40    4.90
 -14  -1   4   14.70    5.40
 -14   1   4   15.80    5.30
 -13  -1   4    0.40    3.70
  13   1  -4    0.30    4.30
 -13   1   4   -0.90    3.40
 -12  -1   4    4.00    3.10
  12   1  -4    1.10    3.50
 -12   1   4    7.20    3.10
 -11  -1   4    4.60    2.80
  11   1  -4    0.10    3.00
 -11   1   4    2.70    2.60
 -10  -1   4    4.60    2.80
 -10   1   4    2.00    2.20
  10   1  -4    3.20    2.60
  -9  -1   4   36.10    3.90
   9  -1  -4   47.50    3.80
   9  -1  -4   47.30    4.30
  -9   1   4   40.40    3.70
  -9   1   4   40.10    3.70
   9   1  -4   38.40    3.90
   8  -1  -4  191.88   11.80
  -8  -1   4  194.38   12.10
   8  -1  -4  214.58   12.30
  -8  -1   4  195.68   11.80
  -8  -1   4  206.18   12.10
  -8   1   4  208.58   12.10
   8   1  -4  196.88   12.10
  -8   1   4  189.08   11.80
   8   1  -4  200.38   11.90
  -7  -1   4   15.40    2.10
  -7  -1   4   12.80    2.00
   7  -1  -4   13.10    1.70
   7  -1  -4   12.10    2.20
  -7  -1   4   12.30    1.70
   7  -1  -4   14.30    2.00
   7   1  -4   11.60    1.50
   7   1  -4   12.00    1.90
   7   1  -4    9.90    1.70
  -7   1   4    9.60    1.70
  -7   1   4    9.70    2.10
  -7   1   4   15.50    2.10
   7   1  -4   11.90    2.10
  -7   1   4   12.80    1.40
  -6  -1   4  470.45   25.70
   6  -1  -4  453.55   25.70
  -6  -1   4  407.96   25.80
  -6  -1   4  449.76   25.80
   6  -1  -4  473.05   25.90
   6  -1  -4  455.75   25.80
  -6   1   4  457.35   25.80
  -6   1   4  437.06   25.70
   6   1  -4  453.15   25.60
   6   1  -4  457.35   25.80
  -6   1   4  448.76   25.80
   6   1  -4  410.66   25.80
  -6   1   4  447.26   25.50
  -5  -1   4  522.35   29.30
   5  -1  -4  540.25   29.30
   5  -1  -4  518.45   29.20
  -5  -1   4  523.65   29.30
   5  -1  -4  508.65   29.20
  -5  -1   4  497.55   29.20
  -5   1   4  534.45   29.20
  -5   1   4  531.05   29.20
   5   1  -4  507.55   29.20
   5   1  -4  512.15   29.10
  -5   1   4  475.45   29.30
  -5   1   4  487.15   29.00
   5   1  -4  489.55   29.30
   4  -1  -4 1569.04   83.89
  -4  -1   4 1388.36   83.89
   4  -1  -4 1476.75   83.89
   4  -1  -4 1480.65   83.89
  -4  -1   4 1529.15   83.89
  -4  -1   4 1466.35   83.79
  -4   1   4 1526.95   83.89
   4   1  -4 1491.75   83.89
  -4   1   4 1462.55   83.69
   4   1  -4 1470.35   83.89
   4   1  -4 1491.75   83.79
  -4   1   4 1402.06   83.89
   3  -1  -4    8.00    1.00
   3  -1  -4    8.40    1.20
   3  -1  -4    7.60    1.00
  -3  -1   4    7.00    1.00
  -3  -1   4    7.00    1.00
  -3  -1   4    7.70    1.10
   3   1  -4    8.80    1.10
  -3   1   4    8.50    1.00
  -3   1   4    7.90    1.20
  -3   1   4    7.50    1.10
   3   1  -4    8.00    1.00
   3   1  -4    7.60    1.00
  -2  -1   4  988.60   58.09
   2  -1  -4 1039.20   58.09
   2  -1  -4 1025.60   58.19
   2  -1  -4 1079.89   58.19
  -2  -1   4 1054.79   58.09
  -2  -1   4 1006.00   58.09
   2   1  -4 1042.20   58.19
  -2   1   4 1015.30   58.09
  -2   1   4 1027.30   58.09
  -2   1   4  967.30   58.09
   2   1  -4 1020.70   58.09
   2   1  -4 1036.20   58.09
   1  -1  -4  547.35   30.60
   1  -1  -4  557.34   30.60
  -1  -1   4  530.25   30.60
  -1  -1   4  532.85   30.50
  -1  -1   4  534.55   30.40
   1  -1  -4  525.45   30.50
  -1   1   4  524.75   30.50
   1   1  -4  533.35   30.60
   1   1  -4  530.95   30.50
   1   1  -4  552.54   30.60
  -1   1   4  533.85   30.60
   0  -1  -4    3.50    0.70
   0  -1   4    3.00    0.70
   0  -1  -4    3.60    0.90
   0  -1  -4    2.80    0.80
   0  -1   4    4.10    0.90
   0  -1   4    4.80    0.70
   0   1   4    4.00    0.90
   0   1  -4    4.40    0.80
   0   1  -4    4.30    0.80
   0   1   4    4.70    1.10
   0   1   4    2.30    0.70
   0   1  -4    3.40    0.80
   0   1   4    4.30    0.90
   1  -1   4   78.09    4.80
  -1  -1  -4   78.69    4.80
   1  -1   4   81.59    4.80
  -1  -1  -4   75.89    4.80
   1  -1   4   84.79    4.80
  -1  -1  -4   80.19    4.80
  -1  -1  -4   79.79    4.80
  -1   1  -4   80.39    4.80
  -1   1  -4   78.19    4.80
   1   1   4   74.99    4.80
   1   1   4   79.89    4.80
  -1   1  -4   70.79    4.80
  -1   1  -4   82.19    4.70
   1   1   4   76.99    4.80
   1   1   4   72.79    4.80
  -2  -1  -4  245.18   13.80
  -2  -1  -4  235.78   13.80
   2  -1   4  236.28   13.80
  -2  -1  -4  233.58   13.80
   2  -1   4  245.08   13.80
   2  -1   4  218.78   13.80
  -2  -1  -4  234.98   13.80
   2   1   4  229.48   13.80
  -2   1  -4  225.68   13.80
  -2   1  -4  243.58   13.70
   2   1   4  252.67   13.80
   2   1   4  232.28   13.80
  -2   1  -4  253.37   13.80
  -2   1  -4  244.98   13.80
  -3  -1  -4   69.69    4.40
  -3  -1  -4   68.09    4.40
   3  -1   4   70.69    4.40
  -3  -1  -4   65.69    4.40
  -3  -1  -4   70.49    4.50
   3  -1   4   60.89    4.50
  -3   1  -4   71.49    4.40
  -3   1  -4   73.99    4.40
  -3   1  -4   62.39    4.40
  -3   1  -4   64.99    4.30
   3   1   4   65.79    4.40
   3   1   4   70.29    4.50
   3   1   4   74.09    4.40
   4  -1   4  719.13   40.90
  -4  -1  -4  706.43   40.90
   4  -1   4  704.03   40.90
  -4  -1  -4  745.23   41.00
   4  -1   4  716.53   41.00
  -4  -1  -4  702.43   40.90
  -4  -1  -4  716.53   41.00
  -4   1  -4  732.33   40.90
   4   1   4  708.83   41.00
   4   1   4  731.43   40.90
   4   1   4  706.13   40.90
  -4   1  -4  719.43   40.90
  -4   1  -4  722.63   41.00
  -4   1  -4  711.03   41.00
   5  -1   4  359.36   20.10
  -5  -1  -4  328.17   20.00
   5  -1   4  333.77   20.20
  -5  -1  -4  351.76   20.20
   5  -1   4  342.37   20.00
  -5  -1  -4  349.87   20.20
  -5  -1  -4  352.56   20.10
  -5   1  -4  344.27   20.10
   5   1   4  361.06   20.10
   5   1   4  337.07   20.20
  -5   1  -4  367.36   20.10
   5   1   4  327.07   20.10
  -5   1  -4  342.97   20.10
  -5   1  -4  348.17   20.10
  -6  -1  -4    5.90    1.70
   6  -1   4    8.80    2.20
  -6  -1  -4    5.10    2.00
   6  -1   4    8.30    1.80
  -6  -1  -4    8.60    1.90
   6  -1   4    8.50    1.80
  -6  -1  -4   10.50    1.90
  -6   1  -4    5.80    1.70
  -6   1  -4    6.10    1.80
   6   1   4    7.30    1.90
   6   1   4    7.20    1.80
  -6   1  -4   10.70    2.00
  -7  -1  -4   58.59    4.70
   7  -1   4   46.40    4.30
   7  -1   4   51.69    4.90
  -7  -1  -4   64.99    4.70
  -7  -1  -4   59.59    4.30
  -7   1  -4   52.89    4.40
   7   1   4   46.50    4.40
  -7   1  -4   57.89    4.40
   7   1   4   56.69    4.60
   8  -1   4   76.49    6.30
   8  -1   4   69.49    6.20
  -8  -1  -4   79.39    6.00
   8   1   4   86.59    6.20
  -8   1  -4   73.59    5.70
   8   1   4   80.19    5.70
  -8   1  -4   75.39    5.80
  -9  -1  -4    9.60    3.20
   9   1   4    3.80    2.70
   9   1   4   12.90    3.10
  -9   1  -4    6.60    2.90
 -10  -1  -4    2.30    3.30
  10   1   4    2.50    3.20
 -10   1  -4    6.40    3.40
 -11  -1  -4    2.40    4.20
 -11   1  -4    3.40    3.90
  11   1   4    0.50    3.60
 -12  -1  -4   12.60    5.30
  12   1   4   13.00    4.90
 -12   1  -4   11.20    4.40
 -14  -2   4   14.10    4.90
 -14   2   4   11.80    4.80
  14   2  -4   10.90    5.00
 -13  -2   4    3.00    4.30
 -13   2   4    3.70    3.50
  13   2  -4    1.30    3.80
 -12  -2   4   45.90    5.20
 -12   2   4   46.70    5.10
  12   2  -4   46.70    5.10
 -11  -2   4   58.49    5.70
  11   2  -4   62.99    5.80
 -11   2   4   61.79    5.60
 -10  -2   4   17.00    3.30
 -10   2   4   13.50    2.80
  10   2  -4   14.70    3.00
  -9  -2   4   91.69    6.30
  -9  -2   4   91.89    6.70
   9  -2  -4   94.99    6.40
  -9  -2   4   92.09    6.60
   9  -2  -4   95.39    6.60
  -9   2   4   87.29    6.40
   9   2  -4   91.39    6.40
   9   2  -4   95.89    6.60
  -9   2   4  102.79    6.60
   8  -2  -4   17.20    2.30
  -8  -2   4   17.70    2.70
   8  -2  -4   19.30    2.40
  -8  -2   4   19.10    2.30
  -8  -2   4   17.50    2.40
   8   2  -4   13.80    2.40
   8   2  -4   15.50    2.50
  -8   2   4   15.70    2.40
  -8   2   4   23.10    2.50
  -7  -2   4    8.40    1.70
  -7  -2   4    8.40    1.70
   7  -2  -4    9.40    1.70
   7  -2  -4    7.70    1.60
   7  -2  -4    9.10    2.10
  -7  -2   4    8.30    2.00
  -7   2   4    7.60    1.70
  -7   2   4    7.90    1.80
   7   2  -4    8.70    1.80
   7   2  -4    6.40    1.70
   6  -2  -4   26.60    2.60
  -6  -2   4   26.50    2.40
  -6  -2   4   23.00    2.40
   6  -2  -4   24.30    2.40
  -6  -2   4   25.90    2.60
   6   2  -4   25.90    2.60
  -6   2   4   29.40    2.50
  -6   2   4   23.70    1.80
   6   2  -4   22.80    2.30
   6   2  -4   23.40    2.50
  -6   2   4   25.60    2.60
   6   2  -4   26.60    2.00
  -6   2   4   24.90    2.40
   5  -2  -4   98.09    5.80
  -5  -2   4   87.39    5.90
  -5  -2   4   93.89    5.80
  -5  -2   4   95.49    5.90
   5  -2  -4   96.69    5.80
   5  -2  -4   99.99    6.00
   5   2  -4   94.39    5.90
   5   2  -4   89.29    5.80
  -5   2   4   92.99    5.90
  -5   2   4   88.79    5.90
  -5   2   4   95.59    5.50
   5   2  -4   89.49    5.90
  -5   2   4   96.09    5.90
   5   2  -4   95.89    5.60
  -4  -2   4  665.23   37.80
   4  -2  -4  662.03   37.80
   4  -2  -4  681.73   37.80
  -4  -2   4  651.43   37.80
   4  -2  -4  710.13   37.90
  -4  -2   4  662.63   37.80
   4   2  -4  657.73   37.70
  -4   2   4  639.74   37.90
   4   2  -4  667.53   37.80
  -4   2   4  630.34   37.80
  -4   2   4  672.83   37.60
   4   2  -4  659.33   37.80
  -3  -2   4   11.70    1.20
   3  -2  -4   11.00    1.20
  -3  -2   4    9.00    1.20
   3  -2  -4   15.60    1.90
   3  -2  -4   12.50    1.30
  -3  -2   4   11.10    1.20
  -3   2   4   11.00    1.10
   3   2  -4    8.80    1.20
   3   2  -4   10.80    1.20
   3   2  -4   11.90    1.10
  -3   2   4    8.90    1.30
  -2  -2   4  317.77   18.10
   2  -2  -4  317.67   18.00
   2  -2  -4  331.47   18.10
  -2  -2   4  308.37   18.00
  -2  -2   4  328.97   18.10
  -2   2   4  321.97   18.00
  -2   2   4  284.77   18.10
   2   2  -4  310.77   18.10
   2   2  -4  318.17   18.00
   1  -2  -4  208.88   11.90
  -1  -2   4  200.68   11.90
  -1  -2   4  204.18   11.70
   1  -2  -4  210.38   11.80
  -1  -2   4  214.68   11.80
  -1   2   4  200.58   11.80
   1   2  -4  200.98   11.80
  -1   2   4  192.48   11.90
   1   2  -4  209.48   11.90
   0  -2   4  121.29    6.70
   0  -2   4  107.09    6.70
   0  -2  -4  110.99    6.80
   0  -2  -4  113.39    6.70
   0   2   4  107.89    6.60
   0   2  -4  115.99    6.80
   0   2   4  115.59    6.70
   0   2  -4  110.19    6.70
   0   2   4  121.99    6.80
   1  -2   4  610.34   34.50
  -1  -2  -4  604.24   34.50
  -1  -2  -4  612.04   34.60
   1  -2   4  603.54   34.60
  -1  -2  -4  616.24   34.60
  -1   2  -4  596.64   34.50
  -1   2  -4  614.94   34.50
  -1   2  -4  603.44   34.40
   1   2   4  591.84   34.50
  -1   2  -4  600.04   34.60
   1   2   4  610.64   34.60
   1   2   4  616.64   34.60
  -2  -2  -4  233.98   13.30
  -2  -2  -4  231.88   13.40
  -2  -2  -4  235.58   13.40
   2  -2   4  236.48   13.30
   2  -2   4  231.08   13.30
   2  -2   4  235.38   13.40
  -2  -2  -4  227.88   13.30
   2   2   4  213.88   13.40
  -2   2  -4  229.98   13.40
  -2   2  -4  235.18   13.30
   2   2   4  222.78   13.40
   2   2   4  224.28   13.30
  -2   2  -4  226.18   13.20
  -2   2  -4  233.68   13.30
  -3  -2  -4   36.80    2.80
  -3  -2  -4   34.90    2.70
   3  -2   4   35.00    2.70
  -3  -2  -4   35.70    2.80
   3  -2   4   36.70    3.00
   3  -2   4   37.90    2.70
  -3  -2  -4   35.50    3.00
  -3   2  -4   37.70    2.80
  -3   2  -4   41.70    2.90
   3   2   4   34.10    2.80
  -3   2  -4   37.90    2.80
  -3   2  -4   40.80    2.60
   3   2   4   33.40    2.80
   4  -2   4    1.20    1.00
  -4  -2  -4    1.50    1.10
  -4  -2  -4    0.40    1.40
  -4  -2  -4    1.10    1.20
   4  -2   4    0.10    1.30
   4  -2   4    1.10    1.20
  -4  -2  -4    0.20    1.10
   4   2   4   -0.40    1.20
  -4   2  -4    1.30    1.10
   4   2   4    0.00    1.20
  -4   2  -4    1.10    1.20
  -4   2  -4    0.00    1.20
   4   2   4   -0.10    1.20
  -4   2  -4    0.10    1.20
   5  -2   4  195.48   11.30
  -5  -2  -4  187.88   11.10
  -5  -2  -4  193.28   11.20
  -5  -2  -4  194.08   11.30
  -5  -2  -4  178.08   11.20
   5  -2   4  178.78   11.10
   5  -2   4  187.08   11.10
   5   2   4  185.98   11.20
  -5   2  -4  180.28   11.10
   5   2   4  181.58   11.20
  -5   2  -4  194.18   11.10
  -5   2  -4  184.18   11.20
   6  -2   4   53.49    4.40
   6  -2   4   54.99    4.00
   6  -2   4   44.30    3.70
  -6  -2  -4   53.69    4.10
  -6  -2  -4   50.79    3.80
  -6  -2  -4   52.49    4.20
  -6   2  -4   45.80    3.90
  -6   2  -4   51.99    3.80
   6   2   4   45.70    3.90
   6   2   4   49.30    3.90
  -6   2  -4   41.20    3.90
   7  -2   4   90.49    6.00
  -7  -2  -4   79.09    6.10
  -7  -2  -4   82.89    6.10
   7  -2   4   73.09    5.80
  -7   2  -4   86.29    5.90
  -7   2  -4   83.79    5.80
   7   2   4   92.19    6.10
   7   2   4   89.19    6.00
  -8  -2  -4  201.98   13.10
  -8   2  -4  218.48   12.90
   8   2   4  214.48   12.90
  -8   2  -4  198.28   12.80
   8   2   4  218.48   13.00
  -9  -2  -4   35.40    4.20
   9   2   4   34.20    3.90
  -9   2  -4   33.70    3.80
  -9   2  -4   32.00    4.00
   9   2   4   47.20    4.60
 -10  -2  -4    6.20    3.60
  10   2   4    4.80    3.10
 -10   2  -4    5.20    3.20
 -11  -2  -4   27.90    4.70
  11   2   4   21.70    4.30
 -11   2  -4   23.00    4.50
 -12  -2  -4   31.40    5.70
  12   2   4   37.90    5.50
 -14  -3   4   17.00    5.70
  14   3  -4   15.40    5.00
 -14   3   4   16.50    5.00
 -13  -3   4   10.10    4.20
  13   3  -4   15.70    4.20
 -13   3   4   10.00    4.30
 -12  -3   4   -2.20    3.20
 -12   3   4    1.60    3.30
  12   3  -4    1.10    3.20
 -11  -3   4   36.00    4.60
 -11   3   4   43.20    4.40
  11   3  -4   41.60    4.40
  10  -3  -4   12.20    2.80
 -10  -3   4   18.10    3.10
  10  -3  -4   10.80    2.80
 -10  -3   4    9.50    2.80
 -10  -3   4   16.00    3.40
 -10   3   4    4.20    2.80
 -10   3   4   10.50    2.70
  10   3  -4   12.20    3.00
  10   3  -4    7.50    2.70
   9  -3  -4  106.19    7.30
  -9  -3   4  105.49    7.20
   9  -3  -4  111.79    7.30
  -9  -3   4  113.09    7.40
  -9  -3   4  109.99    7.40
   9   3  -4  102.49    7.30
  -9   3   4  113.19    7.40
  -9   3   4  105.99    7.30
   9   3  -4   98.29    7.20
  -8  -3   4  145.19    9.20
   8  -3  -4  147.59    9.10
  -8  -3   4  148.69    9.30
   8  -3  -4  153.88    9.20
  -8  -3   4  143.49    9.10
   8   3  -4  147.69    9.20
  -8   3   4  144.99    9.10
  -8   3   4  140.19    9.20
   8   3  -4  144.99    9.20
   7  -3  -4  124.19    7.80
  -7  -3   4  128.19    7.80
   7  -3  -4  135.69    7.80
  -7  -3   4  123.99    7.80
  -7  -3   4  104.59    7.80
  -7   3   4  129.49    7.80
   7   3  -4  115.39    7.70
  -7   3   4  131.09    7.80
   7   3  -4  127.29    7.80
   6  -3  -4   71.99    4.90
  -6  -3   4   57.19    4.40
  -6  -3   4   72.79    4.40
   6  -3  -4   72.89    4.60
   6  -3  -4   70.79    4.40
  -6  -3   4   67.59    4.50
   6   3  -4   59.19    4.50
   6   3  -4   62.09    4.40
  -6   3   4   69.09    4.50
   6   3  -4   61.29    4.00
  -6   3   4   59.39    4.40
  -5  -3   4  103.59    6.20
   5  -3  -4  108.99    6.30
  -5  -3   4   96.19    6.20
  -5  -3   4   89.49    6.20
   5  -3  -4  100.19    6.40
   5  -3  -4   92.59    6.10
   5   3  -4  106.09    5.80
  -5   3   4   92.59    6.20
   5   3  -4  100.29    6.10
   5   3  -4   94.79    6.20
  -5   3   4  100.99    6.30
  -4  -3   4   98.49    6.40
   4  -3  -4  110.89    6.40
   4  -3  -4  108.39    6.30
  -4  -3   4  100.59    6.40
  -4  -3   4  107.79    6.40
  -4   3   4   97.59    6.40
  -4   3   4   97.19    6.40
   4   3  -4   99.69    6.30
  -4   3   4  111.59    6.10
   4   3  -4  105.29    6.10
  -3  -3   4   28.60    2.20
   3  -3  -4   30.00    2.30
   3  -3  -4   29.30    2.00
  -3  -3   4   29.90    2.10
  -3  -3   4   26.90    2.00
  -3   3   4   26.10    2.10
   3   3  -4   24.30    2.00
  -3   3   4   22.40    2.20
   3   3  -4   27.60    2.00
  -3   3   4   25.60    2.30
  -3   3   4   27.00    2.00
   2  -3  -4  138.89    8.40
  -2  -3   4  139.09    8.30
  -2  -3   4  146.99    8.40
   2  -3  -4  142.39    8.50
   2   3  -4  142.49    8.40
  -2   3   4  150.48    8.40
  -2   3   4  147.89    8.40
  -2   3   4  138.89    8.50
   2   3  -4  145.99    8.40
   1  -3  -4  240.68   13.70
  -1  -3   4  230.28   13.60
  -1  -3   4  243.18   13.70
   1  -3  -4  240.28   13.80
  -1   3   4  227.38   13.60
   1   3  -4  220.88   13.70
  -1   3   4  252.87   13.80
   1   3  -4  240.08   13.80
  -1   3   4  262.37   13.70
  -1   3   4  230.18   13.80
   0  -3   4  159.38    9.80
   0  -3  -4  165.68    9.80
   0  -3   4  160.38    9.70
   0  -3  -4  166.78    9.70
   0   3  -4  172.48    9.70
   0   3   4  169.28    9.70
   0   3   4  168.18    9.80
   0   3   4  177.98    9.70
   0   3   4  158.28    9.90
   0   3  -4  173.68    9.80
   1  -3   4   69.29    4.40
  -1  -3  -4   73.19    4.50
  -1  -3  -4   73.19    4.40
  -1  -3  -4   72.79    4.30
   1  -3   4   69.29    4.30
  -1   3  -4   67.79    4.40
   1   3   4   61.59    4.50
  -1   3  -4   65.29    4.30
   1   3   4   69.79    4.20
   1   3   4   73.79    4.30
   1   3   4   71.09    4.40
   2  -3   4   83.69    5.20
   2  -3   4   83.89    5.20
  -2  -3  -4   85.39    5.20
  -2  -3  -4   85.79    5.30
   2  -3   4   93.69    5.40
  -2  -3  -4   80.39    5.20
   2   3   4   75.69    5.10
   2   3   4   80.69    5.30
   2   3   4   89.39    5.20
  -2   3  -4   79.29    5.20
  -2   3  -4   85.99    4.90
  -2   3  -4   74.69    5.10
   2   3   4   89.29    5.30
  -3  -3  -4   15.30    1.60
   3  -3   4   14.10    1.60
  -3  -3  -4   12.20    1.80
  -3  -3  -4   12.30    1.50
  -3  -3  -4   18.60    2.10
   3  -3   4   15.20    1.90
   3  -3   4   12.10    1.40
  -3   3  -4   14.80    1.50
   3   3   4   13.50    1.70
   3   3   4   14.20    1.50
  -3   3  -4   13.40    1.70
  -3   3  -4   13.70    1.60
  -4  -3  -4  102.19    5.80
   4  -3   4   90.09    5.80
  -4  -3  -4   81.99    5.90
   4  -3   4   88.59    5.80
   4  -3   4   98.49    6.10
  -4  -3  -4   88.89    7.10
  -4  -3  -4   90.29    5.70
   4   3   4   84.59    5.70
  -4   3  -4   97.29    5.60
   4   3   4   90.19    5.90
  -4   3  -4   93.79    5.80
  -4   3  -4   87.89    5.80
  -5  -3  -4   72.39    4.70
  -5  -3  -4   71.29    4.90
  -5  -3  -4   64.29    4.90
   5  -3   4   81.99    4.90
   5  -3   4   75.49    4.80
  -5   3  -4   67.09    4.90
   5   3   4   63.79    4.80
  -5   3  -4   78.69    4.70
   5   3   4   70.39    4.90
  -5   3  -4   64.49    4.70
  -6  -3  -4   37.10    3.40
   6  -3   4   32.40    3.20
  -6  -3  -4   38.70    3.40
   6  -3   4   32.00    3.30
  -6   3  -4   31.70    3.10
   6   3   4   36.30    3.40
  -6   3  -4   29.50    3.20
   6   3   4   39.60    3.60
  -7  -3  -4   75.79    5.90
   7  -3   4   77.79    5.60
  -7  -3  -4   64.69    5.60
   7   3   4   80.99    5.60
   7   3   4   69.79    5.60
  -7   3  -4   86.39    5.40
  -7   3  -4   79.99    5.70
   8  -3   4    4.10    2.30
  -8  -3  -4    4.60    2.50
  -8  -3  -4    5.20    2.60
  -8   3  -4    6.90    2.50
   8   3   4    4.50    2.40
  -8   3  -4    9.60    2.50
   8   3   4    5.00    2.40
  -9  -3  -4   -2.00    4.20
  -9  -3  -4    3.50    3.20
  -9   3  -4    4.90    2.80
   9   3   4    3.40    2.50
  -9   3  -4    6.40    2.80
   9   3   4    3.00    2.80
 -10  -3  -4    4.00    3.80
  10   3   4    5.50    3.10
  10   3   4    5.50    3.40
 -11  -3  -4   -2.90    4.30
  11   3   4    1.30    3.60
 -12  -3  -4    0.70    5.60
  12   3   4    3.10    4.50
 -13  -4   4    3.40    4.70
 -13   4   4    2.70    4.10
  13   4  -4   -0.20    3.60
 -12  -4   4   10.70    3.80
 -12   4   4   19.30    4.00
  12   4  -4   11.10    3.40
  11  -4  -4   69.29    6.20
 -11  -4   4   56.49    5.70
  11  -4  -4   65.79    6.10
 -11   4   4   60.89    5.80
 -11   4   4   66.39    6.20
  11   4  -4   62.79    5.60
  10  -4  -4   54.99    4.80
 -10  -4   4   51.39    5.20
 -10  -4   4   51.29    4.90
 -10  -4   4   45.80    4.70
  10  -4  -4   49.99    4.90
 -10   4   4   47.20    4.80
  10   4  -4   42.60    4.60
  10   4  -4   51.19    4.80
 -10   4   4   53.59    5.20
   9  -4  -4   14.60    2.80
  -9  -4   4   13.70    3.20
  -9  -4   4    5.00    2.60
  -9  -4   4   13.40    2.70
   9  -4  -4   17.50    2.60
  -9   4   4    6.10    2.70
   9   4  -4    3.20    2.10
  -9   4   4   14.20    2.80
   9   4  -4    3.40    2.70
   8  -4  -4  145.09    8.30
  -8  -4   4  119.99    8.30
  -8  -4   4  154.58    8.60
   8  -4  -4  121.49    8.20
  -8  -4   4  126.79    8.30
  -8   4   4  136.69    8.40
   8   4  -4  104.39    8.30
  -8   4   4  128.39    8.20
   8   4  -4  116.29    8.10
  -7  -4   4  143.69    9.00
   7  -4  -4  154.28    8.90
  -7  -4   4  126.69    8.90
  -7  -4   4  154.88    9.00
   7  -4  -4  159.58    9.00
   7   4  -4  132.59    8.80
  -7   4   4  138.29    9.00
  -7   4   4  153.38    9.00
   7   4  -4  135.89    9.00
  -6  -4   4   19.80    2.10
   6  -4  -4   18.90    2.30
  -6  -4   4   17.20    2.30
  -6  -4   4   17.40    2.30
   6  -4  -4   18.60    2.00
  -6   4   4   19.60    2.30
  -6   4   4   16.50    2.30
   6   4  -4   14.50    2.30
   6   4  -4   19.10    2.00
  -5  -4   4   99.49    6.30
   5  -4  -4  102.49    6.10
   5  -4  -4  105.19    6.40
  -5  -4   4   94.59    6.20
  -5  -4   4  102.59    6.30
  -5   4   4   94.69    6.40
   5   4  -4   93.59    6.10
  -5   4   4  105.59    6.20
  -5   4   4  100.29    6.40
   5   4  -4  103.99    5.90
   5   4  -4   90.29    6.30
  -4  -4   4  157.08    9.30
   4  -4  -4  156.68    9.20
   4  -4  -4  170.88    9.50
  -4  -4   4  159.18    9.40
  -4  -4   4  154.98    9.30
   4   4  -4  158.98    9.10
  -4   4   4  166.38    9.00
  -4   4   4  143.09    9.40
  -4   4   4  159.68    9.20
   4   4  -4  148.99    9.20
   4   4  -4  149.79    9.40
  -4   4   4  150.28    9.40
   3  -4  -4   71.09    4.50
  -3  -4   4   69.49    4.70
   3  -4  -4   71.39    4.50
   3  -4  -4   79.49    4.80
  -3  -4   4   69.09    4.50
  -3  -4   4   73.49    4.50
  -3   4   4   77.59    4.40
  -3   4   4   71.69    4.70
  -3   4   4   74.59    4.40
   3   4  -4   73.19    4.40
  -3   4   4   67.89    4.70
   3   4  -4   72.09    4.50
   2  -4  -4  930.81   52.79
  -2  -4   4  989.70   52.79
   2  -4  -4  902.31   52.99
  -2  -4   4  913.91   52.89
  -2  -4   4  910.51   52.99
   2  -4  -4  922.71   52.79
  -2   4   4  938.91   52.69
   2   4  -4  942.31   52.89
  -2   4   4  925.71   52.89
   2   4  -4  925.01   52.79
  -2   4   4  918.01   52.99
  -2   4   4  960.00   52.99
  -2   4   4  931.81   52.69
  -1  -4   4  104.39    6.50
   1  -4  -4  105.39    6.50
   1  -4  -4  104.09    6.50
   1  -4  -4  113.29    6.70
  -1  -4   4  104.99    6.70
  -1  -4   4  106.59    6.40
  -1   4   4  119.59    6.80
  -1   4   4  116.69    6.60
   1   4  -4  115.59    6.50
   1   4  -4  120.39    6.60
   0  -4  -4  227.28   13.70
   0  -4   4  233.18   13.70
   0  -4  -4  230.48   13.80
   0  -4  -4  236.68   13.70
   0  -4   4  230.28   13.80
   0   4   4  224.98   13.90
   0   4  -4  235.48   13.80
   0   4   4  260.67   13.60
   0   4  -4  241.88   13.70
   0   4   4  241.38   13.80
   0   4   4  242.78   13.60
   1  -4   4  210.98   12.30
  -1  -4  -4  198.58   12.20
  -1  -4  -4  201.88   12.30
   1  -4   4  208.28   12.30
  -1  -4  -4  213.68   12.50
  -1  -4  -4  213.38   12.20
  -1   4  -4  215.28   12.20
   1   4   4  194.38   12.50
   1   4   4  222.68   12.40
   1   4   4  207.58   12.10
   1   4   4  227.98   12.10
  -1   4  -4  221.28   12.40
   2  -4   4   60.99    4.10
  -2  -4  -4   68.59    4.40
   2  -4   4   64.59    4.00
  -2  -4  -4   57.09    4.00
  -2  -4  -4   60.59    4.00
   2   4   4   62.39    4.30
   2   4   4   63.49    4.20
  -2   4  -4   62.49    3.80
  -2   4  -4   60.49    3.90
   2   4   4   67.29    3.90
   2   4   4   60.19    3.80
  -2   4  -4   63.19    4.20
  -3  -4  -4   58.39    4.00
   3  -4   4   57.59    4.00
   3  -4   4   63.29    4.40
   3  -4   4   62.29    4.00
  -3  -4  -4   56.69    4.00
  -3  -4  -4   65.89    4.40
   3   4   4   63.19    3.90
  -3   4  -4   60.09    3.80
  -3   4  -4   56.09    3.90
  -3   4  -4   54.99    4.10
   3   4   4   61.79    4.00
   3   4   4   54.69    4.10
  -4  -4  -4    0.60    1.60
   4  -4   4    2.40    1.10
   4  -4   4    0.10    1.30
  -4  -4  -4    1.60    1.20
  -4  -4  -4    1.00    1.30
   4   4   4    0.50    1.40
  -4   4  -4    1.70    1.40
   4   4   4    1.40    1.10
  -4   4  -4    1.90    1.10
  -5  -4  -4    2.50    1.50
  -5  -4  -4    4.50    1.80
  -5  -4  -4    2.80    1.50
   5  -4   4    4.30    1.40
   5  -4   4    5.80    1.60
  -5   4  -4    3.90    1.50
   5   4   4    3.30    1.70
   5   4   4    2.90    1.40
  -5   4  -4    3.00    1.60
   6  -4   4   22.90    3.60
   6  -4   4   19.00    2.40
  -6  -4  -4   24.40    2.50
  -6  -4  -4   18.30    2.70
  -6   4  -4   22.70    2.50
   6   4   4   23.10    2.80
   6   4   4   19.80    2.40
  -6   4  -4   29.40    2.80
   7  -4   4   38.40    3.30
  -7  -4  -4   23.00    3.20
  -7  -4  -4   33.60    3.90
  -7   4  -4   34.20    3.50
   7   4   4   34.40    3.20
   7   4   4   27.60    3.30
  -7   4  -4   31.60    3.40
  -8  -4  -4   46.70    4.50
   8  -4   4   49.90    4.60
  -8  -4  -4   42.90    4.30
  -8   4  -4   45.30    4.40
   8   4   4   42.10    4.30
   8   4   4   45.20    4.30
  -9  -4  -4   15.50    3.20
  -9  -4  -4   15.70    3.50
   9   4   4    9.30    3.20
   9   4   4   11.70    2.80
  -9   4  -4   14.70    3.20
 -10  -4  -4   23.00    4.60
  10   4   4   17.70    4.00
 -10   4  -4   20.30    3.70
  10   4   4   25.10    3.70
 -11  -4  -4   28.40    5.60
  11   4   4   35.70    4.70
 -13  -5   4    7.70    5.10
 -13   5   4    1.00    4.10
  13   5  -4    0.00    3.40
 -12  -5   4   10.80    4.60
 -12   5   4   10.40    3.30
  12   5  -4    6.60    3.10
 -11  -5   4   20.10    3.90
 -11  -5   4   18.30    3.90
  11  -5  -4   24.70    4.10
  11  -5  -4   20.30    3.50
 -11  -5   4   20.50    3.90
 -11   5   4   14.20    3.70
  11   5  -4   16.70    3.10
  11   5  -4   23.80    4.10
 -11   5   4   20.90    3.70
  10  -5  -4   11.10    3.10
 -10  -5   4    4.00    3.00
 -10  -5   4    5.00    3.40
  10  -5  -4    7.30    2.70
 -10  -5   4    8.00    2.90
 -10   5   4   11.40    3.30
 -10   5   4    8.20    2.60
  10   5  -4   10.10    3.30
  10   5  -4    4.50    2.30
  -9  -5   4   22.10    3.40
   9  -5  -4   25.10    3.40
   9  -5  -4   22.70    2.90
  -9  -5   4   26.20    3.70
  -9  -5   4   24.30    3.20
   9   5  -4   17.10    2.60
  -9   5   4   16.10    3.30
  -9   5   4   26.60    3.40
   9   5  -4   22.00    3.50
  -8  -5   4   87.29    6.00
   8  -5  -4   76.09    5.80
   8  -5  -4   75.49    5.60
  -8  -5   4   79.39    5.90
  -8  -5   4   81.49    5.90
   8   5  -4   87.99    6.10
  -8   5   4   81.29    5.80
   8   5  -4   69.49    5.50
  -8   5   4   78.29    5.90
  -7  -5   4    2.80    2.20
  -7  -5   4   -1.00    1.90
   7  -5  -4    1.80    1.50
  -7  -5   4    2.70    1.70
   7  -5  -4    2.10    1.90
   7   5  -4   -3.00    2.00
  -7   5   4    0.80    2.00
   7   5  -4    3.40    1.50
  -7   5   4    1.10    1.80
   6  -5  -4  272.87   15.40
  -6  -5   4  254.47   15.20
   6  -5  -4  268.57   15.10
  -6  -5   4  268.67   15.40
  -6  -5   4  272.97   15.40
  -6   5   4  267.57   15.40
   6   5  -4  247.28   15.10
   6   5  -4  233.58   15.30
  -6   5   4  246.08   15.30
   5  -5  -4  272.97   15.50
  -5  -5   4  259.57   15.50
  -5  -5   4  257.77   15.30
   5  -5  -4  263.27   15.30
  -5  -5   4  272.57   15.50
  -5   5   4  275.07   15.20
  -5   5   4  242.48   15.50
   5   5  -4  262.17   15.20
  -5   5   4  270.27   15.50
   5   5  -4  249.18   15.50
  -4  -5   4  149.99    9.10
   4  -5  -4  160.18    9.80
   4  -5  -4  153.58    8.90
  -4  -5   4  148.79    9.20
   4  -5  -4  161.38    9.20
  -4  -5   4  136.19    9.00
   4   5  -4  152.48    8.80
  -4   5   4  162.78    8.80
  -4   5   4  153.08    8.80
   4   5  -4  149.19    8.90
  -4   5   4  145.39    9.20
   4   5  -4  141.79    9.10
  -4   5   4  145.69    9.10
  -3  -5   4   67.09    5.00
   3  -5  -4   76.69    4.70
   3  -5  -4   73.89    5.00
  -3  -5   4   71.09    4.70
  -3  -5   4   73.09    4.80
  -3   5   4   75.09    4.60
  -3   5   4   76.79    5.00
   3   5  -4   78.39    4.60
   3   5  -4   78.79    4.70
  -3   5   4   84.29    5.10
   2  -5  -4   54.29    3.70
   2  -5  -4   50.49    3.30
  -2  -5   4   50.39    3.60
  -2  -5   4   54.69    3.40
  -2  -5   4   53.99    3.40
  -2  -5   4   48.80    3.60
   2  -5  -4   48.10    3.30
  -2   5   4   52.59    3.70
  -2   5   4   50.49    3.40
   2   5  -4   54.19    3.40
  -2   5   4   55.29    3.70
   2   5  -4   54.39    3.20
   1  -5  -4  232.18   13.90
  -1  -5   4  221.68   14.10
   1  -5  -4  238.68   14.10
  -1  -5   4  236.18   13.90
  -1  -5   4  245.88   14.00
  -1  -5   4  252.47   13.80
   1  -5  -4  239.38   13.90
  -1   5   4  255.87   14.20
   1   5  -4  244.78   14.00
   1   5  -4  244.48   13.80
  -1   5   4  247.38   14.00
   0  -5  -4   19.50    1.70
   0  -5   4   23.10    1.90
   0  -5  -4   18.90    1.90
   0  -5   4   20.70    2.10
   0  -5  -4   19.20    1.70
   0  -5   4   23.40    1.80
   0  -5   4   20.50    1.50
   0   5   4   24.00    2.10
   0   5  -4   21.80    1.50
   0   5   4   23.50    2.20
   0   5  -4   19.90    2.00
   1  -5   4   32.40    2.30
  -1  -5  -4   27.30    2.70
  -1  -5  -4   28.80    2.30
  -1  -5  -4   30.90    2.30
  -1  -5  -4   25.90    2.50
   1  -5   4   30.50    2.60
  -1   5  -4   31.10    2.00
   1   5   4   32.10    2.70
   1   5   4   28.70    2.70
  -1   5  -4   35.40    2.60
  -1   5  -4   33.10    2.10
  -2  -5  -4   95.99    6.00
   2  -5   4  100.69    6.00
   2  -5   4   95.39    6.10
  -2  -5  -4   92.29    5.90
  -2  -5  -4   91.49    6.00
  -2  -5  -4   93.89    6.40
  -2   5  -4  101.09    5.80
  -2   5  -4   93.79    5.70
   2   5   4  103.49    5.70
   2   5   4   97.49    5.70
   2   5   4   96.69    6.30
  -2   5  -4  108.79    6.20
  -3  -5  -4    1.00    1.00
  -3  -5  -4    0.20    1.20
   3  -5   4    1.10    1.40
   3  -5   4    1.30    1.10
  -3  -5  -4    0.10    1.50
   3   5   4    0.70    0.90
  -3   5  -4    0.40    1.20
   3   5   4   -0.30    1.30
  -3   5  -4    1.10    1.00
   3   5   4    1.10    0.90
  -4  -5  -4   41.80    3.30
  -4  -5  -4   44.60    3.40
   4  -5   4   47.00    3.40
   4  -5   4   40.00    3.40
  -4  -5  -4   47.10    3.70
  -4   5  -4   44.80    3.10
   4   5   4   38.40    3.50
   4   5   4   42.60    3.10
  -4   5  -4   41.00    3.30
   5  -5   4   98.79    6.60
  -5  -5  -4  102.19    6.60
  -5  -5  -4   98.49    6.90
   5  -5   4  108.79    6.60
  -5   5  -4  103.29    6.80
   5   5   4  107.89    6.80
   5   5   4  101.79    6.40
   6  -5   4   17.00    2.20
  -6  -5  -4   14.20    2.60
  -6  -5  -4   15.80    2.20
  -6   5  -4   10.70    2.40
   6   5   4   11.40    1.90
   6   5   4   11.80    2.40
   7  -5   4   14.50    2.50
  -7  -5  -4   13.70    2.60
  -7  -5  -4   22.90    3.30
   7   5   4   20.90    3.00
   7   5   4   17.30    2.40
  -7   5  -4   21.90    2.90
   8  -5   4   19.50    2.90
  -8  -5  -4   21.20    3.90
  -8  -5  -4   25.60    3.40
   8   5   4   23.30    3.40
  -8   5  -4   27.30    3.50
   8   5   4   12.70    2.60
   9  -5   4    9.80    3.00
  -9  -5  -4    8.90    3.60
  -9  -5  -4    6.80    2.90
  -9   5  -4    4.80    2.80
   9   5   4    6.80    3.30
   9   5   4    7.30    2.60
 -10  -5  -4    5.90    4.00
 -10  -5  -4    5.20    3.60
  10   5   4    2.30    3.00
 -10   5  -4    4.30    3.50
  10   5   4    1.40    3.50
 -11  -5  -4   11.80    4.80
  11   5   4    6.40    3.70
  11   5   4    9.20    4.50
 -13  -6   4    8.40    5.80
 -13   6   4    4.30    4.70
  13   6  -4    9.00    3.70
  12  -6  -4   45.70    5.40
  12  -6  -4   49.00    6.00
 -12  -6   4   62.69    8.00
 -12  -6   4   47.90    6.50
 -12   6   4   44.40    5.60
  12   6  -4   45.90    4.80
 -12   6   4   61.69    6.00
  11  -6  -4   42.60    4.60
 -11  -6   4   59.39    5.50
 -11  -6   4   40.50    4.80
 -11  -6   4   50.79    5.70
  11  -6  -4   44.30    5.10
  11   6  -4   36.50    4.20
 -11   6   4   42.70    5.20
  11   6  -4   53.49    5.50
 -11   6   4   48.10    5.10
  10  -6  -4   28.50    4.00
 -10  -6   4   21.40    4.10
 -10  -6   4   26.50    3.60
  10  -6  -4   30.90    3.50
 -10  -6   4   25.10    3.90
 -10   6   4   28.60    4.10
 -10   6   4   25.10    3.80
  10   6  -4   20.90    3.00
  10   6  -4   24.10    4.10
  -9  -6   4    0.30    2.40
  -9  -6   4   -3.30    2.60
   9  -6  -4    0.10    2.70
   9  -6  -4   -1.30    2.10
  -9  -6   4   -0.70    3.00
   9   6  -4   -0.90    1.80
  -9   6   4   -3.10    2.50
   9   6  -4   -7.00    2.70
  -9   6   4   -0.40    2.60
   8  -6  -4   28.30    3.20
  -8  -6   4   33.20    3.40
  -8  -6   4   30.30    3.70
   8  -6  -4   29.70    3.50
  -8  -6   4   44.50    4.40
  -8   6   4   32.40    3.50
   8   6  -4   31.60    3.20
   8   6  -4   29.30    3.80
  -8   6   4   38.90    4.00
  -7  -6   4   10.40    2.10
  -7  -6   4   14.00    2.80
   7  -6  -4   15.40    2.60
   7  -6  -4   11.40    2.00
  -7  -6   4    8.30    2.50
   7   6  -4   14.00    2.70
   7   6  -4   13.00    1.80
  -7   6   4   14.10    2.40
  -7   6   4   13.00    2.60
  -6  -6   4   10.10    2.40
   6  -6  -4   15.40    2.40
   6  -6  -4   17.70    1.90
  -6  -6   4    6.20    2.10
  -6  -6   4   12.30    1.90
   6   6  -4   13.10    1.60
   6   6  -4   12.50    2.40
  -6   6   4   13.90    2.30
  -6   6   4   11.90    2.40
  -5  -6   4   19.70    2.50
  -5  -6   4   17.50    2.00
  -5  -6   4   20.20    2.50
   5  -6  -4   24.20    2.00
   5  -6  -4   21.40    2.60
  -5   6   4   13.50    2.30
  -5   6   4   21.00    1.70
   5   6  -4   22.10    1.90
  -5   6   4   18.90    2.40
   5   6  -4   13.50    2.50
  -4  -6   4   53.99    3.60
  -4  -6   4   51.99    4.00
   4  -6  -4   49.90    3.50
  -4  -6   4   50.49    3.80
   4  -6  -4   52.39    4.10
   4   6  -4   57.29    3.50
  -4   6   4   48.10    3.90
   4   6  -4   48.20    3.30
  -4   6   4   56.99    3.90
   4   6  -4   47.60    3.90
   4   6  -4   57.19    3.30
  -3  -6   4   67.69    4.50
   3  -6  -4   68.69    4.70
  -3  -6   4   62.09    4.40
  -3  -6   4   58.19    4.60
   3  -6  -4   69.59    4.40
  -3   6   4   64.79    4.60
  -3   6   4   72.19    4.80
   3   6  -4   69.19    4.40
  -3   6   4   77.59    4.40
   3   6  -4   73.79    4.70
   2  -6  -4  191.88   12.00
  -2  -6   4  187.38   11.90
  -2  -6   4  182.48   11.70
   2  -6  -4  205.78   11.60
   2  -6  -4  199.78   11.60
  -2  -6   4  202.58   11.80
  -2  -6   4  194.28   11.70
  -2   6   4  220.68   12.00
  -2   6   4  199.28   12.00
  -2   6   4  217.78   11.80
   2   6  -4  215.68   11.80
   1  -6  -4  303.37   18.10
  -1  -6   4  318.77   18.30
   1  -6  -4  312.47   18.40
   1  -6  -4  309.27   18.10
  -1  -6   4  316.47   18.40
  -1  -6   4  325.97   18.20
  -1  -6   4  301.57   18.20
  -1   6   4  341.87   18.50
   1   6  -4  325.27   18.40
  -1   6   4  328.47   18.60
  -1   6   4  321.67   18.30
   0  -6   4  100.39    6.30
   0  -6  -4   95.69    6.00
   0  -6   4   96.89    6.10
   0  -6   4  101.29    5.90
   0  -6   4  105.89    6.20
   0  -6  -4  103.09    6.00
   0  -6  -4  101.79    6.30
   0   6  -4  103.79    6.30
   0   6   4  100.29    6.20
   0   6   4  100.79    6.40
  -1  -6  -4   40.80    3.70
  -1  -6  -4   44.00    3.30
  -1  -6  -4   42.30    3.00
  -1  -6  -4   44.40    3.00
   1  -6   4   42.20    3.30
   1  -6   4   45.70    3.00
   1   6   4   44.60    3.30
   1   6   4   46.00    3.70
  -1   6  -4   43.50    3.30
  -2  -6  -4    7.40    1.90
   2  -6   4    9.60    1.70
  -2  -6  -4    5.80    1.20
   2  -6   4    8.80    1.30
  -2  -6  -4    8.70    1.50
  -2   6  -4    8.10    1.50
   2   6   4    9.30    1.70
   2   6   4   11.90    1.90
  -3  -6  -4   36.40    3.70
  -3  -6  -4   34.80    3.00
   3  -6   4   41.10    3.10
   3  -6   4   41.20    3.40
  -3  -6  -4   39.80    3.20
   3   6   4   47.00    3.50
   3   6   4   40.60    3.60
  -3   6  -4   41.20    3.30
  -4  -6  -4  131.69    8.40
  -4  -6  -4  143.69    8.90
   4  -6   4  130.69    8.40
   4  -6   4  134.69    8.40
   4   6   4  130.69    8.00
   4   6   4  139.39    8.60
   4   6   4  144.09    8.20
  -4   6  -4  150.08    8.60
  -5  -6  -4   19.90    2.30
   5  -6   4   22.80    2.40
  -5  -6  -4   17.80    2.80
  -5   6  -4   22.60    2.80
   5   6   4   17.30    2.60
   5   6   4   21.30    2.20
   6  -6   4   60.09    4.70
  -6  -6  -4   62.39    4.80
  -6  -6  -4   64.89    5.20
  -6   6  -4   57.59    4.80
   6   6   4   63.99    5.20
   6   6   4   60.99    4.30
  -7  -6  -4   63.79    5.40
   7  -6   4   63.29    5.10
  -7  -6  -4   60.69    5.20
  -7   6  -4   60.49    5.20
   7   6   4   66.69    4.70
   7   6   4   70.19    5.70
  -8  -6  -4   24.30    3.30
   8  -6   4   17.80    3.00
  -8  -6  -4   19.10    3.60
   8   6   4   23.30    3.60
   8   6   4   20.60    2.70
  -8   6  -4   23.80    3.50
  -9  -6  -4    6.90    3.40
   9  -6   4   13.60    3.10
  -9  -6  -4    5.90    2.90
   9   6   4    2.60    2.40
  -9   6  -4    9.60    3.30
   9   6   4    5.90    3.50
 -10  -6  -4   10.20    4.80
 -10  -6  -4   10.10    3.90
  10   6   4    2.40    3.90
  10   6   4    6.10    3.00
 -10   6  -4    6.30    3.80
 -11  -6  -4   34.10    6.50
 -11   6  -4   41.00    5.80
  11   6   4   53.29    5.80
  11   6   4   36.20    4.60
 -12  -7   4   12.10    4.80
  12  -7  -4   11.20    4.90
 -12  -7   4    9.10    5.40
  12  -7  -4    7.50    3.90
 -12  -7   4    4.20    4.20
 -12   7   4    6.20    4.50
  12   7  -4    8.40    4.80
 -12   7   4   11.80    4.50
  12   7  -4    4.70    3.00
  11  -7  -4   15.00    4.30
 -11  -7   4   11.00    4.00
 -11  -7   4    6.70    4.50
  11  -7  -4    7.10    3.10
 -11  -7   4   16.90    3.70
 -11   7   4   14.40    4.10
 -11   7   4    7.60    3.30
  11   7  -4    6.50    2.60
  11   7  -4   12.60    4.20
 -10  -7   4    0.80    3.40
 -10  -7   4   -0.10    3.30
  10  -7  -4   -0.80    3.20
  10  -7  -4    0.20    2.40
 -10  -7   4   -0.40    2.70
  10   7  -4   -0.80    2.10
  10   7  -4   -1.50    3.40
 -10   7   4    0.40    3.00
 -10   7   4    0.00    3.20
   9  -7  -4   30.70    3.40
  -9  -7   4   34.60    4.20
  -9  -7   4   27.60    3.50
  -9  -7   4   31.90    4.50
   9  -7  -4   36.00    4.10
  -9   7   4   30.40    4.00
   9   7  -4   24.40    4.00
   9   7  -4   27.20    2.90
  -9   7   4   34.20    4.00
   8  -7  -4   92.79    6.20
  -8  -7   4   81.39    5.70
  -8  -7   4   70.79    6.10
   8  -7  -4   71.09    5.60
  -8  -7   4   87.59    6.30
   8   7  -4   69.29    6.10
  -8   7   4   65.29    5.80
  -8   7   4   88.59    6.20
   8   7  -4   65.69    5.00
  -7  -7   4    0.90    2.40
  -7  -7   4    5.80    2.70
   7  -7  -4    3.10    1.80
   7  -7  -4    7.30    2.60
  -7  -7   4    6.90    1.90
   7   7  -4    4.70    1.40
  -7   7   4    5.50    2.50
   7   7  -4    1.00    2.50
  -7   7   4    0.70    2.30
   6  -7  -4   98.19    6.40
  -6  -7   4  105.59    7.00
  -6  -7   4  109.19    6.50
  -6  -7   4  101.89    6.80
   6  -7  -4   94.69    6.80
  -6   7   4  109.89    7.00
  -6   7   4   99.89    6.80
   6   7  -4   91.19    6.00
   6   7  -4   98.69    6.90
  -5  -7   4  266.87   16.00
   5  -7  -4  293.97   16.40
  -5  -7   4  267.27   16.30
   5  -7  -4  273.17   16.00
  -5  -7   4  271.77   16.20
   5   7  -4  258.57   16.40
  -5   7   4  291.67   16.50
  -5   7   4  277.47   16.30
  -4  -7   4  109.09    6.80
  -4  -7   4  107.39    7.00
   4  -7  -4  105.89    7.00
   4  -7  -4  105.49    6.40
  -4  -7   4  106.69    6.60
   4   7  -4  103.59    6.90
  -4   7   4  106.79    7.00
  -4   7   4   98.79    6.80
   3  -7  -4   10.00    1.20
  -3  -7   4    9.80    1.40
  -3  -7   4    8.30    1.80
   3  -7  -4   12.80    2.10
  -3  -7   4    9.40    1.90
   3   7  -4   11.60    1.60
  -3   7   4   13.10    2.20
   3   7  -4    7.50    1.80
  -3   7   4   14.00    1.60
  -3   7   4   12.20    1.90
  -2  -7   4    3.10    1.00
   2  -7  -4    4.00    0.90
   2  -7  -4    2.90    1.50
  -2  -7   4    2.70    1.60
   2  -7  -4    2.80    1.00
  -2  -7   4    4.40    1.40
  -2   7   4    4.50    1.70
   2   7  -4    2.10    1.40
  -2   7   4    6.90    1.90
  -2   7   4    3.30    1.50
  -1  -7   4   19.90    1.90
  -1  -7   4   21.30    2.30
   1  -7  -4   20.90    2.30
   1  -7  -4   21.40    1.70
   1  -7  -4   18.60    1.70
  -1   7   4   20.40    2.40
   1   7  -4   22.20    2.20
  -1   7   4   22.20    2.40
  -1   7   4   22.30    2.20
   0  -7   4   26.90    2.30
   0  -7  -4   27.70    2.20
   0  -7  -4   27.90    2.10
   0  -7  -4   28.30    2.80
   0  -7   4   29.60    2.70
   0   7   4   35.00    2.80
   0   7  -4   24.30    2.60
   0   7   4   29.80    3.00
  -1  -7  -4   34.10    2.60
   1  -7   4   30.30    2.60
  -1  -7  -4   40.30    3.70
   1  -7   4   32.20    3.20
  -1  -7  -4   33.50    3.10
   1   7   4   43.10    3.30
   1   7   4   38.70    3.50
  -1   7  -4   34.50    3.00
   2  -7   4   32.10    2.90
  -2  -7  -4   27.90    2.40
  -2  -7  -4   28.40    3.40
  -2  -7  -4   26.00    2.60
   2  -7   4   25.80    2.50
  -2   7  -4   27.60    2.80
   2   7   4   32.30    3.20
   2   7   4   30.30    2.90
  -3  -7  -4    8.50    2.20
   3  -7   4    7.10    1.40
  -3  -7  -4    7.20    1.80
  -3  -7  -4    7.90    1.40
   3  -7   4    6.00    2.00
   3   7   4    3.90    1.90
   3   7   4    6.50    2.00
  -3   7  -4    6.00    1.70
  -4  -7  -4   63.09    4.30
   4  -7   4   60.19    5.00
  -4  -7  -4   63.09    4.90
   4  -7   4   57.99    4.30
  -4   7  -4   53.89    4.40
   4   7   4   64.99    4.90
  -5  -7  -4   59.69    4.40
  -5  -7  -4   57.99    4.90
   5  -7   4   59.49    4.40
   5   7   4   50.79    4.70
  -5   7  -4   54.79    4.60
   6  -7   4    2.50    1.80
  -6  -7  -4    0.70    2.50
  -6  -7  -4   -0.10    1.80
   6   7   4    2.10    1.30
   6   7   4    0.40    2.50
  -6   7  -4    1.80    2.30
   7  -7   4   43.70    4.40
  -7  -7  -4   44.50    4.90
  -7  -7  -4   43.90    4.40
   7   7   4   51.59    4.80
   7   7   4   41.90    3.50
  -7   7  -4   43.60    4.50
  -8  -7  -4   33.80    4.70
  -8  -7  -4   49.70    4.90
   8  -7   4   46.50    4.80
   8   7   4   34.00    4.40
  -8   7  -4   51.59    4.70
   8   7   4   39.40    3.70
  -9  -7  -4    3.80    3.00
   9  -7   4    4.30    2.90
  -9  -7  -4    2.80    3.70
   9   7   4    4.20    2.30
   9   7   4    6.30    3.60
  -9   7  -4    2.00    3.30
 -10  -7  -4    5.00    3.90
 -10  -7  -4    7.20    5.10
  10  -7   4    7.00    3.80
  10   7   4    7.40    3.00
 -10   7  -4    4.70    3.80
  10   7   4    8.40    4.30
 -12  -8   4   10.70    4.70
 -12  -8   4    8.70    5.30
 -12  -8   4    8.50    5.90
  12  -8  -4    9.20    4.20
  12  -8  -4    6.40    5.40
  12   8  -4    5.20    3.10
 -12   8   4    6.30    4.80
  12   8  -4    5.70    5.00
 -12   8   4    7.30    4.80
 -11  -8   4    6.50    4.70
  11  -8  -4    7.70    3.50
 -11  -8   4    9.20    4.60
  11  -8  -4    6.00    4.30
 -11  -8   4    8.50    3.80
  11   8  -4   10.30    2.60
 -11   8   4    6.60    4.00
  11   8  -4   10.90    4.40
 -11   8   4   11.20    4.10
  10  -8  -4   23.00    3.40
 -10  -8   4   15.90    4.10
  10  -8  -4   25.30    4.30
 -10  -8   4   17.10    3.40
 -10  -8   4   20.10    4.10
  10   8  -4   14.80    2.40
 -10   8   4   20.30    3.90
 -10   8   4   17.40    4.10
  10   8  -4   18.20    4.20
   9  -8  -4    8.30    3.40
  -9  -8   4    9.60    2.80
   9  -8  -4   12.40    2.70
  -9  -8   4   10.00    4.00
  -9  -8   4   17.10    3.70
  -9   8   4   18.00    3.60
   9   8  -4   12.30    2.00
   9   8  -4    9.40    3.50
  -9   8   4   13.80    3.40
  -8  -8   4   22.00    3.00
  -8  -8   4   21.40    3.60
  -8  -8   4   28.70    4.20
   8  -8  -4   22.20    2.90
   8  -8  -4   24.50    3.60
   8   8  -4   23.20    2.40
  -8   8   4   25.10    3.80
   8   8  -4   32.90    4.10
  -8   8   4   21.30    3.50
   7  -8  -4   26.50    3.50
   7  -8  -4   26.60    2.70
  -7  -8   4   32.20    3.90
  -7  -8   4   15.70    3.20
  -7  -8   4   17.70    2.60
  -7   8   4   21.00    3.10
   7   8  -4   22.90    3.60
  -7   8   4   24.70    3.40
  -6  -8   4   25.00    3.30
   6  -8  -4   26.20    3.30
  -6  -8   4   22.60    2.60
  -6  -8   4   26.70    3.40
   6  -8  -4   28.80    2.50
  -6   8   4   20.10    2.90
  -6   8   4   18.10    3.00
   6   8  -4   22.30    3.30
   5  -8  -4   13.50    1.70
  -5  -8   4    4.70    2.50
  -5  -8   4    6.50    2.50
   5  -8  -4    7.80    2.40
  -5  -8   4   12.40    1.80
  -5   8   4    9.90    2.50
  -5   8   4    6.90    2.50
   5   8  -4    6.20    2.30
   4  -8  -4   16.70    1.80
  -4  -8   4   16.20    2.60
  -4  -8   4   19.20    2.00
   4  -8  -4   23.00    2.90
  -4  -8   4   13.40    2.50
  -4   8   4   20.50    2.80
  -4   8   4   16.00    2.50
   4   8  -4   18.70    2.60
   3  -8  -4    6.90    1.20
  -3  -8   4    7.00    2.10
  -3  -8   4    6.80    1.40
   3  -8  -4    9.40    2.20
  -3  -8   4    8.40    2.30
  -3   8   4    3.90    1.90
   3   8  -4    8.10    2.10
  -3   8   4    6.70    2.00
   3   8  -4    8.20    1.70
   2  -8  -4  181.68   11.60
  -2  -8   4  186.08   11.20
   2  -8  -4  183.98   11.00
  -2  -8   4  184.48   11.60
   2   8  -4  203.28   11.40
  -2   8   4  213.98   11.70
  -2   8   4  186.38   11.70
  -2   8   4  194.58   11.30
  -1  -8   4    3.70    1.80
   1  -8  -4    2.70    0.80
   1  -8  -4    2.80    1.70
   1  -8  -4    2.10    0.90
  -1  -8   4    2.50    1.00
   1   8  -4    3.30    1.50
  -1   8   4    0.30    1.70
  -1   8   4    3.80    1.60
  -1   8   4    2.50    1.90
   0  -8   4   48.90    4.00
   0  -8  -4   49.00    3.40
   0  -8  -4   50.49    3.40
   0  -8  -4   47.80    4.00
   0  -8   4   52.79    3.50
   0   8   4   54.59    4.10
   0   8  -4   60.69    4.00
   0   8   4   54.79    4.30
  -1  -8  -4  249.28   14.80
  -1  -8  -4  252.97   14.40
  -1  -8  -4  249.78   15.00
   1  -8   4  237.48   14.80
   1  -8   4  260.77   14.50
   1   8   4  247.28   15.00
   1   8   4  254.47   14.80
  -1   8  -4  236.58   14.70
  -2  -8  -4   23.10    2.10
   2  -8   4   22.00    2.10
   2  -8   4   19.40    2.60
  -2  -8  -4   24.30    2.60
  -2  -8  -4   22.80    3.30
  -2   8  -4   25.00    2.70
   2   8   4   24.70    3.10
   2   8   4   19.80    2.60
  -3  -8  -4   43.30    4.20
  -3  -8  -4   41.40    3.50
   3  -8   4   48.90    3.60
   3  -8   4   47.70    4.20
  -3   8  -4   53.49    4.00
   3   8   4   37.40    4.00
   3   8   4   49.10    4.10
  -4  -8  -4   20.80    3.30
  -4  -8  -4   16.00    2.20
   4  -8   4   23.80    2.40
  -4   8  -4   22.30    2.90
   4   8   4   25.40    3.10
  -5  -8  -4    0.70    3.00
   5  -8   4    0.60    1.70
  -5  -8  -4    0.40    1.70
  -5   8  -4    1.20    2.10
   5   8   4    0.70    2.30
  -6  -8  -4   14.50    2.40
   6  -8   4   14.60    2.40
  -6  -8  -4   17.60    3.70
   6   8   4   13.80    3.20
  -6   8  -4   11.00    2.80
  -7  -8  -4   34.80    4.80
   7  -8   4   44.90    4.40
   7   8   4   38.00    4.50
  -7   8  -4   49.10    4.60
  -8  -8  -4   40.70    5.20
   8  -8   4   38.90    4.10
   8   8   4   39.40    3.10
  -8   8  -4   44.90    4.80
   8   8   4   31.10    4.70
  -9  -8  -4    4.90    3.20
   9  -8   4    8.80    3.30
  -9  -8  -4    2.10    4.80
   9   8   4    5.50    2.10
   9   8   4    4.00    3.90
  -9   8  -4    1.00    3.60
 -10  -8  -4    0.30    4.70
 -10  -8  -4   -0.10    4.00
  10  -8   4    2.90    3.90
 -10   8  -4   -1.20    4.10
  10   8   4    1.10    2.50
  10   8   4    2.10    4.40
 -11  -9   4    2.40    4.60
 -11  -9   4   10.40    5.50
  11  -9  -4    5.10    3.50
 -11  -9   4    5.40    4.00
  11  -9  -4    6.20    4.80
 -11   9   4    3.50    4.60
 -11   9   4    4.80    4.20
  11   9  -4    2.70    2.00
  11   9  -4    8.70    4.90
 -10  -9   4    6.40    3.40
 -10  -9   4    0.40    4.10
 -10  -9   4    9.70    4.80
  10  -9  -4    4.80    4.10
  10  -9  -4    4.70    3.00
 -10   9   4    2.90    4.00
 -10   9   4    6.50    3.90
  10   9  -4    6.30    4.40
   9  -9  -4   22.60    4.20
  -9  -9   4   15.50    3.30
  -9  -9   4   27.70    4.90
   9  -9  -4   22.00    3.20
  -9  -9   4   22.80    4.30
  -9   9   4   20.60    4.10
  -9   9   4   20.80    4.10
   9   9  -4   17.10    4.10
  -8  -9   4   59.09    4.80
  -8  -9   4   48.60    5.50
  -8  -9   4   47.30    5.10
   8  -9  -4   44.80    4.60
   8  -9  -4   47.00    5.10
  -8   9   4   51.69    5.30
   8   9  -4   49.50    5.20
  -8   9   4   50.69    5.20
   7  -9  -4    4.80    1.90
  -7  -9   4    9.50    2.30
   7  -9  -4    5.70    3.00
  -7  -9   4    9.10    3.40
  -7  -9   4    4.80    3.00
  -7   9   4    0.50    2.40
  -7   9   4    5.10    2.60
   7   9  -4   -0.20    3.10
   6  -9  -4   35.30    4.10
  -6  -9   4   35.30    4.10
  -6  -9   4   43.10    4.40
  -6  -9   4   36.60    3.60
   6  -9  -4   31.60    3.40
  -6   9   4   45.80    4.30
  -6   9   4   38.70    4.30
   6   9  -4   40.40    4.30
   5  -9  -4   51.49    4.10
  -5  -9   4   59.79    4.30
   5  -9  -4   53.19    5.10
  -5  -9   4   58.29    5.20
   5   9  -4   60.49    5.20
  -5   9   4   55.89    5.10
  -5   9   4   61.49    5.00
   4  -9  -4   30.70    3.50
   4  -9  -4   25.10    2.40
  -4  -9   4   28.20    3.40
  -4  -9   4   28.80    2.50
  -4   9   4   22.10    3.00
   4   9  -4   24.90    3.10
  -4   9   4   21.10    3.20
  -3  -9   4   14.00    1.70
   3  -9  -4   14.90    2.60
  -3  -9   4   12.10    2.60
  -3   9   4   14.10    2.60
  -3   9   4   13.10    2.70
  -2  -9   4   14.60    1.70
  -2  -9   4   16.10    2.50
   2  -9  -4   16.40    1.50
   2  -9  -4   15.20    2.60
   2   9  -4   16.10    2.30
  -2   9   4   14.10    2.50
  -2   9   4   15.80    2.30
  -2   9   4   13.10    2.60
  -1  -9   4   80.49    5.50
   1  -9  -4   94.89    6.20
  -1  -9   4  102.29    6.40
   1   9  -4   87.29    5.90
  -1   9   4  100.09    6.40
  -1   9   4   83.09    6.00
  -1   9   4   84.89    6.30
   0  -9  -4   14.90    2.50
   0  -9   4   20.30    1.90
   0  -9   4   17.10    2.60
   0  -9  -4   19.30    1.90
   0   9   4   17.30    2.60
   0   9   4   20.10    3.00
   0   9  -4   21.50    2.50
  -1  -9  -4   38.10    3.50
  -1  -9  -4   35.10    2.90
   1  -9   4   37.70    3.10
   1  -9   4   30.70    3.50
  -1  -9  -4   40.10    4.30
  -1   9  -4   47.10    3.70
   1   9   4   36.00    3.50
   1   9   4   43.90    4.20
   2  -9   4    8.90    2.40
  -2  -9  -4    8.40    3.40
  -2  -9  -4   11.50    3.10
   2  -9   4    8.10    1.60
  -2  -9  -4    9.70    1.50
   2   9   4    8.00    2.40
   2   9   4    7.40    2.70
  -2   9  -4    8.50    2.00
   3  -9   4   12.60    2.00
  -3  -9  -4   13.70    3.20
  -3  -9  -4   14.80    1.90
  -3   9  -4   10.40    2.30
   3   9   4   13.70    2.70
   3   9   4   12.50    2.90
   4  -9   4   76.19    5.10
  -4  -9  -4   67.39    5.00
  -4  -9  -4   74.29    6.30
  -4   9  -4   70.19    5.50
   4   9   4   70.99    5.70
   5  -9   4   60.79    4.70
  -5  -9  -4   50.39    4.50
  -5  -9  -4   57.29    5.40
   5   9   4   55.79    5.30
  -5   9  -4   64.19    5.10
  -6  -9  -4    2.70    3.40
  -6  -9  -4    2.60    2.10
   6  -9   4    0.40    2.00
   6   9   4    3.90    2.80
  -6   9  -4    6.10    2.80
  -7  -9  -4    6.00    2.60
   7  -9   4    1.40    2.40
  -7  -9  -4    7.30    3.50
  -7   9  -4    2.70    2.90
   7   9   4    3.30    3.50
   8  -9   4    4.90    2.80
  -8  -9  -4    3.10    4.50
  -8  -9  -4    4.90    2.90
   8   9   4   11.00    3.80
  -8   9  -4    6.40    3.60
  -9  -9  -4   -1.00    4.50
   9  -9   4   -0.20    3.40
  -9  -9  -4    1.60    3.40
  -9   9  -4    0.30    4.00
   9   9   4    0.70    4.30
  10 -10  -4    1.80    4.60
  10 -10  -4   -1.10    3.10
 -10 -10   4   -0.30    5.20
 -10 -10   4    0.60    4.40
 -10 -10   4    3.00    3.60
  10  10  -4    1.40    4.60
 -10  10   4   -0.60    4.10
 -10  10   4    1.50    4.20
  -9 -10   4    6.00    4.40
  -9 -10   4    8.30    4.00
   9 -10  -4    4.20    4.10
   9 -10  -4    4.30    2.80
  -9 -10   4    7.80    3.20
   9  10  -4    7.90    4.20
  -9  10   4    1.50    3.20
  -9  10   4    9.60    3.90
   8 -10  -4   12.90    3.80
  -8 -10   4    9.20    3.80
  -8 -10   4   17.90    3.00
   8 -10  -4   16.20    2.70
  -8  10   4   10.00    3.60
  -8  10   4   11.20    3.80
   8  10  -4    8.10    3.90
   7 -10  -4    5.60    2.20
  -7 -10   4    9.40    3.40
  -7 -10   4    5.90    2.40
   7 -10  -4    9.40    3.50
  -7  10   4    9.10    3.40
   7  10  -4    6.10    3.20
  -7  10   4    2.70    2.90
   6 -10  -4    9.40    3.20
  -6 -10   4    9.50    2.20
  -6 -10   4   11.90    3.20
   6 -10  -4    7.00    1.90
   6  10  -4    5.00    2.90
  -6  10   4   12.80    3.20
  -6  10   4    5.60    2.90
   5 -10  -4   18.10    2.20
  -5 -10   4   15.80    3.30
   5 -10  -4   12.70    3.20
  -5 -10   4   18.20    2.40
  -5  10   4   18.80    3.30
   5  10  -4   21.50    3.30
  -5  10   4   15.90    3.30
  -4 -10   4   59.99    5.60
   4 -10  -4   66.79    5.60
  -4 -10   4   62.49    4.70
   4 -10  -4   66.39    4.50
  -4  10   4   67.79    5.60
   4  10  -4   71.99    5.60
  -4  10   4   71.29    5.60
   3 -10  -4    7.40    2.60
  -3 -10   4    5.40    2.60
  -3 -10   4    6.10    1.50
  -3  10   4    5.70    2.60
  -3  10   4    2.90    2.50
  -2 -10   4   28.40    2.60
   2 -10  -4   30.10    3.50
  -2 -10   4   31.40    3.50
  -2  10   4   24.30    3.30
  -2  10   4   26.30    3.50
  -1 -10   4   23.70    2.30
   1 -10  -4   20.20    3.10
  -1 -10   4   22.20    3.10
   1  10  -4   18.60    2.80
  -1  10   4   19.20    3.20
  -1  10   4   20.40    3.20
  -1  10   4   21.90    3.00
   0 -10  -4   17.80    3.20
   0 -10  -4   14.60    2.80
   0 -10   4   13.20    1.80
   0 -10   4   14.30    2.70
   0  10   4   15.00    2.70
   0  10   4   15.70    2.90
   0  10  -4   19.40    2.70
  -1 -10  -4    6.30    2.90
  -1 -10  -4   17.20    2.80
   1 -10   4   14.30    1.90
   1 -10   4   11.80    2.80
  -1 -10  -4   13.70    1.60
   1  10   4   14.10    2.90
   1  10   4   10.80    2.60
  -1  10  -4   14.90    2.60
   2 -10   4   23.10    2.40
  -2 -10  -4   25.70    2.30
  -2 -10  -4   21.60    3.70
   2 -10   4   34.80    3.60
   2  10   4   25.30    3.20
   2  10   4   31.10    3.70
  -2  10  -4   16.30    2.80
  -3 -10  -4    3.40    2.90
   3 -10   4    2.40    1.70
  -3 -10  -4    1.20    1.60
   3  10   4    3.40    2.40
  -3  10  -4    3.70    2.40
   3  10   4    1.80    2.40
   4 -10   4    0.80    1.70
  -4 -10  -4    2.50    3.10
  -4 -10  -4    2.80    1.70
  -4  10  -4    1.10    2.50
   4  10   4    3.00    2.60
  -5 -10  -4   -0.40    3.40
  -5 -10  -4   -1.00    1.90
   5 -10   4    0.00    1.90
   5  10   4   -1.90    2.60
  -5  10  -4    2.60    2.60
   6 -10   4    0.60    2.20
  -6 -10  -4   -1.00    2.20
  -6 -10  -4    2.90    3.80
  -6  10  -4    4.00    3.10
   6  10   4    4.30    3.10
  -7 -10  -4   21.30    4.90
   7 -10   4   16.20    3.20
  -7 -10  -4   20.70    3.40
  -7  10  -4   18.90    3.90
   7  10   4   15.90    4.10
  -8 -10  -4    5.90    3.20
  -8 -10  -4    4.60    5.10
   8 -10   4    5.80    3.10
  -8  10  -4    7.50    4.10
   8  10   4    0.90    4.00
   9 -10   4    3.30    3.90
  -9 -10  -4    2.60    5.80
  -9 -10  -4    0.50    3.70
 -10 -11   4   10.00    5.50
  10 -11  -4   14.90    5.60
 -10 -11   4   13.90    4.20
  10 -11  -4    9.00    3.60
 -10  11   4    8.70    4.80
  10  11  -4    7.90    5.20
  -9 -11   4   21.70    5.50
   9 -11  -4   32.60    4.00
   9 -11  -4   34.10    5.70
  -9 -11   4   31.20    4.40
   9  11  -4   28.80    5.40
  -9  11   4   26.70    4.90
  -9  11   4   32.50    5.40
  -8 -11   4   33.90    5.20
   8 -11  -4   33.50    3.80
   8 -11  -4   43.80    5.40
  -8 -11   4   33.60    4.00
  -8  11   4   29.60    5.00
   8  11  -4   34.70    5.10
  -8  11   4   33.30    4.90
   7 -11  -4    4.50    3.60
  -7 -11   4    3.20    2.50
   7 -11  -4    4.70    2.30
  -7 -11   4    6.90    3.80
  -7  11   4    2.40    3.40
   7  11  -4    1.00    3.50
  -7  11   4    3.40    3.60
  -6 -11   4   18.70    2.70
  -6 -11   4   15.40    3.80
   6 -11  -4   17.30    2.50
   6 -11  -4   17.60    3.80
  -6  11   4   17.30    3.70
   6  11  -4   14.50    3.70
  -6  11   4   15.10    3.70
   5 -11  -4   19.30    3.60
  -5 -11   4   20.70    2.50
  -5 -11   4   18.20    3.70
   5 -11  -4   19.50    2.30
  -5  11   4   15.70    3.50
   5  11  -4   19.10    3.50
  -5  11   4   16.50    3.70
  -4 -11   4   11.60    2.00
   4 -11  -4    4.30    2.90
   4 -11  -4   10.20    1.70
  -4 -11   4    5.50    3.20
   4  11  -4    8.50    3.00
  -4  11   4   13.90    3.50
  -4  11   4    3.90    2.90
   3 -11  -4    4.30    2.90
  -3 -11   4    2.40    1.60
  -3 -11   4    2.60    2.90
  -3  11   4    0.30    2.70
  -3  11   4    0.40    2.80
   2 -11  -4   22.80    3.60
  -2 -11   4   31.20    3.70
  -2 -11   4   26.80    2.40
  -2  11   4   28.50    3.60
  -2  11   4   16.10    3.40
  -1 -11   4   10.00    1.70
   1 -11  -4    8.60    2.80
  -1 -11   4    8.40    2.90
   1  11  -4    8.60    2.70
  -1  11   4    8.50    2.90
  -1  11   4   10.60    2.80
  -1  11   4   10.30    3.00
   0 -11   4   11.10    2.90
   0 -11   4   10.70    1.80
   0 -11  -4   13.80    3.10
   0 -11  -4   15.80    3.80
   0  11   4   18.50    3.20
   0  11   4   12.00    3.40
   0  11  -4   20.50    3.10
   1 -11   4    0.80    2.80
  -1 -11  -4   -1.50    3.20
   1 -11   4    0.50    1.50
   1  11   4    0.70    2.90
  -1  11  -4    2.50    2.50
   1  11   4   -0.90    2.70
  -2 -11  -4    3.50    3.50
  -2 -11  -4    2.80    1.50
   2 -11   4    3.20    1.70
   2  11   4    5.30    3.10
  -2  11  -4    2.90    2.60
   2  11   4    1.90    2.70
  -3 -11  -4    1.40    1.70
   3 -11   4    2.70    1.80
  -3 -11  -4    2.70    3.20
   3  11   4   -0.10    2.70
  -3  11  -4    4.30    2.60
  -4 -11  -4   11.30    4.30
   4 -11   4   11.30    2.20
  -4 -11  -4   13.90    2.30
   4  11   4   12.10    3.30
  -4  11  -4   11.80    3.10
   5 -11   4   27.50    3.20
  -5 -11  -4   31.50    5.00
  -5 -11  -4   30.90    3.20
   5  11   4   26.50    4.20
  -5  11  -4   31.80    4.20
  -6 -11  -4    3.70    4.50
  -6 -11  -4    9.60    2.80
   6 -11   4   10.40    2.80
   6  11   4   10.00    3.80
  -6  11  -4   12.40    3.70
   7 -11   4   11.70    3.20
  -7 -11  -4   12.90    5.10
  -7 -11  -4   11.20    3.20
   7  11   4   14.70    4.50
  -7  11  -4    6.80    3.80
  -8 -11  -4    9.60    5.90
   8 -11   4    4.50    3.40
  -8 -11  -4    5.10    3.40
  -8  11  -4    8.90    4.90
   8  11   4    7.50    5.00
  -8 -12   4   13.60    3.50
  -8 -12   4    9.00    4.90
   8 -12  -4    4.90    4.80
   8 -12  -4    9.50    3.10
  -8  12   4    5.10    4.50
   8  12  -4    2.90    4.50
   7 -12  -4    5.80    2.50
  -7 -12   4    3.10    4.20
  -7 -12   4    7.90    3.00
   7 -12  -4    5.30    4.30
  -7  12   4    5.00    3.90
  -7  12   4    4.20    4.10
   7  12  -4    5.70    4.10
   6 -12  -4    5.30    3.80
  -6 -12   4    4.80    3.90
   6 -12  -4    5.30    2.20
  -6 -12   4    2.60    2.40
  -6  12   4    7.70    3.90
   6  12  -4    4.30    3.70
  -6  12   4    3.40    3.40
   5 -12  -4    3.10    3.50
   5 -12  -4    6.10    1.90
  -5 -12   4    2.10    3.60
  -5 -12   4    6.70    2.20
   5  12  -4    7.10    3.60
  -5  12   4    5.50    3.50
  -5  12   4    7.80    3.80
  -4 -12   4    2.50    1.80
   4 -12  -4    0.20    3.10
  -4 -12   4    0.20    3.30
  -4  12   4    5.90    3.40
  -4  12   4   -0.90    3.20
   3 -12  -4    8.00    1.60
  -3 -12   4    5.00    1.80
   3 -12  -4    3.30    3.20
  -3 -12   4    9.60    3.30
  -3  12   4    5.10    3.40
  -3  12   4    8.60    3.20
   2 -12  -4   26.80    3.90
  -2 -12   4   23.10    2.40
  -2 -12   4   23.60    3.90
  -2  12   4   29.10    4.20
  -2  12   4   26.40    3.80
   1 -12  -4    6.30    3.20
  -1 -12   4    7.10    1.70
  -1 -12   4    9.80    3.40
  -1  12   4    4.40    3.40
  -1  12   4    9.70    3.30
   0 -12   4    4.60    1.70
   0 -12   4    5.00    3.10
   0 -12  -4   11.00    3.60
   0  12   4    4.30    3.20
   0  12   4    5.90    3.10
   0  12  -4    9.10    3.10
   1 -12   4   26.60    2.60
  -1 -12  -4   21.80    4.50
   1  12   4   22.60    3.80
  -1  12  -4   24.50    3.70
   1  12   4   24.20    4.00
  -2 -12  -4   11.10    1.90
   2 -12   4   10.10    2.20
  -2 -12  -4    8.90    4.00
   2  12   4   12.70    3.60
  -2  12  -4   10.30    3.00
   2  12   4    8.90    3.60
  -3 -12  -4    2.20    4.10
  -3 -12  -4    1.10    1.80
   3 -12   4    1.40    1.90
  -3  12  -4    1.70    3.00
   3  12   4    2.00    3.40
  -4 -12  -4   -0.90    2.10
   4 -12   4    0.40    2.20
  -4 -12  -4    2.10    4.40
   4  12   4    0.30    3.60
  -4  12  -4    0.20    3.10
  -5 -12  -4    0.70    2.50
  -5 -12  -4    3.20    4.70
   5 -12   4    0.60    2.40
  -5  12  -4   -1.90    3.40
   5  12   4    2.80    4.10
  -6 -12  -4    2.70    2.90
  -6 -12  -4   -2.40    5.00
   6 -12   4    2.70    2.90
  -6  12  -4    1.50    3.90
   6  12   4    4.30    4.40
  -7 -12  -4    3.20    4.30
  -7 -12  -4    7.90    5.70
   7 -12   4    8.20    3.70
   7  12   4   11.40    7.40
  -7 -13   4   -1.70    4.70
  -7 -13   4   -1.50    3.00
   7 -13  -4   -2.90    4.40
   7 -13  -4   -0.20    2.70
  -7  13   4   -2.80    4.50
   7  13  -4    1.50    4.60
   6 -13  -4    6.70    2.50
  -6 -13   4    5.40    2.70
   6 -13  -4    9.70    4.50
  -6 -13   4    4.40    4.50
  -6  13   4    7.30    4.10
   6  13  -4    5.00    4.50
  -5 -13   4   17.60    2.80
   5 -13  -4   21.60    4.70
  -5 -13   4   21.50    4.70
  -5  13   4   19.40    4.50
  -5  13   4   14.90    4.50
   4 -13  -4    6.30    3.80
   4 -13  -4    6.60    2.00
  -4 -13   4    3.00    4.10
  -4 -13   4    6.50    2.30
  -4  13   4    7.30    3.80
  -4  13   4   10.70    3.90
  -3 -13   4    3.00    3.60
  -3 -13   4    4.70    2.00
   3 -13  -4    2.30    3.60
  -3  13   4    4.70    3.60
  -3  13   4    3.20    3.70
  -2 -13   4    1.30    3.50
   2 -13  -4    9.30    3.80
  -2 -13   4    2.20    1.80
  -2  13   4   10.80    3.90
  -2  13   4    2.30    3.70
   1 -13  -4   12.70    3.80
  -1 -13   4    8.20    3.60
  -1 -13   4   10.30    2.00
   1 -13  -4   13.40    4.50
  -1  13   4    8.80    3.80
   0 -13  -4   23.80    4.90
   0 -13   4   20.20    2.60
   0  13   4   22.40    4.40
  -1 -13  -4    8.00    4.50
   1 -13   4    8.00    2.10
   1  13   4    7.00    3.80
   1  13   4    4.50    3.70
  -1  13  -4   10.70    3.60
   2 -13   4    2.10    2.10
  -2 -13  -4    4.30    4.00
  -2 -13  -4    1.80    1.90
  -2  13  -4   -0.60    3.60
   2  13   4    3.60    3.80
   2  13   4    1.10    3.40
  -3 -13  -4   -1.40    4.60
  -3 -13  -4    1.40    2.20
   3 -13   4   -0.20    2.20
   3  13   4    0.90    3.90
  -3  13  -4    1.50    3.80
  -4 -13  -4    1.80    2.60
  -4 -13  -4    0.60    5.00
   4 -13   4    2.70    2.60
  -4  13  -4    3.50    4.00
   4  13   4    0.60    4.20
   5 -13   4    7.10    3.00
  -5 -13  -4    3.50    3.00
  -5 -13  -4    4.60    5.40
   5  13   4    5.40    4.50
  -5  13  -4   10.50    4.30
  -5 -14   4    5.20    2.90
   5 -14  -4    1.20    4.60
   5 -14  -4    5.10    2.70
  -5 -14   4    3.30    5.10
  -5  14   4    1.50    4.70
   4 -14  -4    1.80    2.20
  -4 -14   4    2.70    4.50
  -4 -14   4    2.60    2.40
   4 -14  -4    2.30    4.30
  -4  14   4    3.40    4.50
  -3 -14   4    8.50    4.60
  -3 -14   4    8.90    2.40
   3 -14  -4   19.90    4.60
   3 -14  -4   15.40    2.20
  -3  14   4    6.40    4.60
  -2 -14   4   21.10    2.70
   2 -14  -4   21.60    7.50
   2 -14  -4   15.70    4.70
  -2 -14   4   15.00    4.60
  -2  14   4   16.70    5.10
  -2  14   4   18.60    4.80
  -1 -14   4    1.80    2.10
  -1 -14   4    4.10    4.50
   1 -14  -4    1.50    4.90
  -1  14   4    3.00    4.60
   0 -14   4   30.80    3.40
   0 -14  -4   46.20    6.30
   0  14   4   38.90    5.70
   1 -14   4   28.90    3.20
  -1 -14  -4   25.60    5.70
   1  14   4   28.20    5.30
   2 -14   4   27.80    3.20
  -2 -14  -4   15.50    5.70
   2  14   4   19.90    4.80
  -2  14  -4   20.10    4.90
  -3 -14  -4    2.70    2.50
   3 -14   4    2.50    2.60
  -3 -14  -4    5.90    5.80
  -3  14  -4    3.60    4.10
   3  14   4    4.60    4.90
 -14   0   5   17.90    5.30
 -13   0   5   14.60    4.00
 -12   0   5   59.39    5.50
 -11   0   5   28.60    3.70
  10   0  -5   14.90    3.30
 -10   0   5   14.90    2.90
   9   0  -5   20.60    3.10
  -9   0   5   23.60    3.00
   8   0  -5   56.69    4.40
   8   0  -5   51.59    4.00
  -8   0   5   53.29    4.20
   8   0  -5   50.79    4.60
  -8   0   5   52.69    3.80
   7   0  -5    5.00    1.40
   7   0  -5    4.60    1.60
  -7   0   5    5.10    1.70
  -7   0   5    5.70    1.60
  -7   0   5    3.80    1.30
   7   0  -5    3.80    1.80
  -6   0   5   82.49    5.10
  -6   0   5   80.89    5.40
   6   0  -5   86.19    5.50
   6   0  -5   86.79    5.20
  -6   0   5   85.39    5.40
   6   0  -5   75.89    5.50
  -5   0   5    0.20    1.10
   5   0  -5    0.50    1.00
   5   0  -5    1.70    1.20
   5   0  -5    1.30    1.00
  -5   0   5    1.00    1.10
  -5   0   5    1.10    0.90
  -4   0   5   24.90    2.20
   4   0  -5   20.10    2.10
   4   0  -5   21.90    2.00
   4   0  -5   26.40    2.10
  -4   0   5   20.50    2.10
  -4   0   5   23.60    1.90
   3   0  -5    2.90    0.90
  -3   0   5    3.00    0.90
  -3   0   5    3.40    1.00
  -3   0   5    3.80    0.90
   3   0  -5    2.40    1.00
   3   0  -5    3.00    0.90
  -2   0   5   42.10    2.80
   2   0  -5   42.10    2.70
   2   0  -5   38.50    2.70
  -2   0   5   44.40    2.80
  -2   0   5   37.60    2.70
   2   0  -5   35.70    2.70
  -1   0   5  285.77   16.40
   1   0  -5  290.17   16.40
  -1   0   5  278.67   16.30
   1   0  -5  279.87   16.40
  -1   0   5  281.57   16.40
   1   0  -5  290.47   16.40
   0   0  -5 1804.92   99.19
   0   0  -5 1728.43   99.19
   0   0   5 1746.23   99.09
   0   0   5 1751.52   99.19
   0   0  -5 1757.62   99.19
   0   0   5 1716.83   99.19
  -1   0  -5  365.96   20.50
  -1   0  -5  358.36   20.50
   1   0   5  359.76   20.50
  -1   0  -5  348.97   20.40
   1   0   5  339.47   20.40
  -1   0  -5  364.56   20.50
   1   0   5  361.26   20.50
  -2   0  -5  326.67   19.50
  -2   0  -5  338.97   19.40
   2   0   5  340.97   19.40
  -2   0  -5  348.87   19.50
   2   0   5  316.57   19.50
  -2   0  -5  353.06   19.50
  -3   0  -5   30.50    2.50
   3   0   5   32.80    2.50
   3   0   5   22.70    2.40
  -3   0  -5   27.00    2.20
   3   0   5   24.20    2.50
  -3   0  -5   27.60    2.40
  -4   0  -5  105.09    6.60
   4   0   5   99.19    6.60
  -4   0  -5  106.59    6.50
  -4   0  -5  102.09    6.50
   4   0   5  107.99    6.50
  -4   0  -5  103.19    6.50
   4   0   5   98.99    6.50
   5   0   5   51.69    3.80
  -5   0  -5   47.90    3.70
  -5   0  -5   50.89    3.80
  -5   0  -5   46.10    3.60
   5   0   5   45.80    3.70
  -5   0  -5   43.90    3.90
   5   0   5   44.20    3.90
  -6   0  -5   12.80    2.20
   6   0   5    8.80    2.00
  -6   0  -5   12.50    2.30
  -6   0  -5   11.80    2.30
   6   0   5   10.80    2.40
  -6   0  -5   11.60    2.30
  -7   0  -5   43.60    4.10
  -7   0  -5   41.50    4.40
   7   0   5   43.10    4.30
  -7   0  -5   38.50    3.80
   7   0   5   42.40    4.00
   8   0   5    8.70    2.90
  -8   0  -5    8.70    2.90
   8   0   5    8.20    2.60
   9   0   5   17.70    3.60
  -9   0  -5   19.00    3.50
  10   0   5    7.30    3.80
 -10   0  -5    1.00    3.30
 -11   0  -5    5.80    4.50
 -12   0  -5    0.90    5.20
 -14  -1   5    1.00    4.30
 -14   1   5   -1.80    4.80
 -13  -1   5    2.00    3.60
  13   1  -5    1.20    6.30
 -13   1   5    2.70    4.00
 -12  -1   5   15.40    3.90
  12   1  -5   12.30    3.90
 -12   1   5    7.20    3.10
 -11  -1   5   69.39    5.80
  11   1  -5   71.09    6.40
 -11   1   5   71.09    5.70
 -10  -1   5   42.60    4.40
 -10   1   5   40.60    4.20
  10   1  -5   34.40    4.00
   9  -1  -5  212.68   11.90
   9  -1  -5  208.48   12.20
   9  -1  -5  193.08   12.90
  -9  -1   5  185.38   12.10
  -9   1   5  182.08   12.00
   9   1  -5  192.38   12.10
  -9   1   5  195.28   11.90
  -8  -1   5   47.80    4.20
   8  -1  -5   50.89    4.20
   8  -1  -5   46.60    3.80
   8  -1  -5   48.00    4.40
  -8  -1   5   54.59    4.20
  -8  -1   5   43.50    3.70
  -8   1   5   56.49    4.20
   8   1  -5   44.50    4.20
  -7  -1   5   49.40    3.60
  -7  -1   5   44.60    3.90
   7  -1  -5   47.10    4.00
   7  -1  -5   48.60    3.60
   7  -1  -5   45.60    3.90
  -7  -1   5   55.59    4.00
   7   1  -5   45.20    3.90
   7   1  -5   52.29    3.90
  -7   1   5   56.79    4.80
   7   1  -5   50.29    3.50
  -7   1   5   49.20    3.30
  -7   1   5   43.20    3.70
   6  -1  -5  610.94   34.00
  -6  -1   5  613.34   34.00
  -6  -1   5  550.94   34.00
   6  -1  -5  614.54   34.10
  -6  -1   5  586.54   33.90
   6  -1  -5  606.14   34.00
  -6   1   5  583.64   33.70
  -6   1   5  544.75   34.00
   6   1  -5  585.34   34.00
   6   1  -5  608.14   33.80
   6   1  -5  599.34   34.00
  -6   1   5  617.54   34.00
   5  -1  -5  313.97   17.90
   5  -1  -5  308.77   17.90
  -5  -1   5  308.57   18.00
  -5  -1   5  313.37   17.90
   5  -1  -5  307.77   18.00
  -5  -1   5  307.57   17.80
  -5   1   5  310.57   18.00
  -5   1   5  315.37   17.70
   5   1  -5  296.27   17.90
  -5   1   5  315.17   17.90
   5   1  -5  300.07   17.90
   5   1  -5  312.57   17.80
   4  -1  -5  385.46   21.50
  -4  -1   5  374.26   21.50
   4  -1  -5  387.36   21.50
  -4  -1   5  336.07   21.40
  -4  -1   5  375.46   21.40
   4  -1  -5  375.06   21.50
   4   1  -5  372.86   21.50
   4   1  -5  382.26   21.40
   4   1  -5  390.06   21.50
  -4   1   5  371.06   21.30
  -4   1   5  344.17   21.50
  -4   1   5  386.66   21.50
  -3  -1   5  350.86   20.70
  -3  -1   5  363.86   20.70
   3  -1  -5  375.86   20.80
  -3  -1   5  368.36   20.70
   3  -1  -5  359.36   20.70
   3  -1  -5  360.76   20.70
   3   1  -5  360.26   20.70
  -3   1   5  359.26   20.80
   3   1  -5  362.16   20.80
  -3   1   5  359.56   20.70
  -3   1   5  346.97   20.60
   3   1  -5  369.36   20.70
  -2  -1   5   66.49    3.90
   2  -1  -5   57.59    4.00
  -2  -1   5   60.59    3.90
  -2  -1   5   58.59    3.80
   2  -1  -5   61.29    3.90
   2  -1  -5   62.69    4.00
   2   1  -5   61.99    3.90
  -2   1   5   64.79    3.90
  -2   1   5   59.29    3.90
   2   1  -5   63.79    4.00
   2   1  -5   62.79    3.90
  -2   1   5   62.69    3.90
  -1  -1   5  322.37   19.50
   1  -1  -5  349.17   19.50
   1  -1  -5  349.87   19.60
  -1  -1   5  342.17   19.40
  -1  -1   5  333.67   19.50
   1   1  -5  338.37   19.60
  -1   1   5  348.37   19.50
  -1   1   5  343.87   19.50
  -1   1   5  336.17   19.50
   1   1  -5  340.57   19.60
   0  -1   5  813.92   48.00
   0  -1   5  865.71   47.80
   0  -1  -5  815.42   48.00
   0  -1  -5  833.22   48.00
   0  -1  -5  889.91   48.00
   0  -1   5  853.61   48.00
   0   1   5  843.02   48.00
   0   1   5  813.22   48.00
   0   1  -5  853.61   48.00
   0   1  -5  845.22   48.00
   0   1  -5  847.82   48.00
   0   1   5  835.92   47.90
   0   1   5  860.41   48.00
   1  -1   5  752.92   43.70
  -1  -1  -5  778.72   43.70
  -1  -1  -5  759.02   43.70
  -1  -1  -5  762.62   43.70
   1  -1   5  760.12   43.70
   1  -1   5  790.52   43.70
  -1  -1  -5  787.12   43.70
  -1   1  -5  779.42   43.60
  -1   1  -5  783.92   43.70
   1   1   5  748.93   43.70
  -1   1  -5  731.93   43.70
   1   1   5  764.92   43.60
   1   1   5  778.32   43.70
  -1   1  -5  761.62   43.70
   1   1   5  773.12   43.70
   2  -1   5   54.39    3.90
  -2  -1  -5   54.09    3.80
  -2  -1  -5   52.79    3.90
  -2  -1  -5   57.39    3.70
  -2  -1  -5   52.39    3.80
   2  -1   5   53.49    3.70
   2  -1   5   54.29    3.70
   2   1   5   61.29    3.80
  -2   1  -5   55.99    3.80
   2   1   5   50.39    3.80
   2   1   5   57.59    3.80
  -2   1  -5   63.89    3.90
  -2   1  -5   61.79    3.60
  -2   1  -5   55.29    3.80
  -3  -1  -5   98.49    5.90
   3  -1   5   94.59    5.90
   3  -1   5   90.69    6.00
  -3  -1  -5   92.69    5.90
  -3  -1  -5   92.39    5.90
  -3  -1  -5   92.79    6.00
   3  -1   5  102.79    5.90
   3   1   5   93.79    5.90
  -3   1  -5   84.29    5.90
   3   1   5   92.59    5.90
  -3   1  -5  110.09    5.80
  -3   1  -5   86.29    5.90
   3   1   5   83.59    5.90
  -3   1  -5   99.09    6.00
   4  -1   5  111.19    7.40
   4  -1   5  123.29    7.30
  -4  -1  -5  106.69    7.30
  -4  -1  -5  124.39    7.50
  -4  -1  -5  118.19    7.30
   4  -1   5  110.29    7.30
  -4  -1  -5  116.09    7.40
  -4   1  -5  129.69    7.20
  -4   1  -5  128.09    7.40
  -4   1  -5  117.09    7.40
   4   1   5  116.29    7.40
   4   1   5  119.29    7.30
   4   1   5  113.99    7.30
  -4   1  -5  114.99    7.30
   5  -1   5   33.30    3.20
  -5  -1  -5   28.40    3.10
  -5  -1  -5   40.50    3.40
   5  -1   5   33.70    3.50
   5  -1   5   39.60    3.30
  -5  -1  -5   38.10    3.30
  -5  -1  -5   35.70    3.60
   5   1   5   31.80    3.40
   5   1   5   32.60    3.30
  -5   1  -5   35.00    3.40
  -5   1  -5   43.00    3.10
  -5   1  -5   37.90    3.40
  -5   1  -5   35.30    3.20
  -6  -1  -5   91.09    6.00
   6  -1   5   88.09    6.30
   6  -1   5   96.79    6.10
  -6  -1  -5   98.89    6.10
  -6  -1  -5   82.39    6.20
  -6  -1  -5   85.89    5.90
   6  -1   5   88.79    5.90
  -6   1  -5   98.99    5.90
   6   1   5   84.79    6.10
   6   1   5   70.09    5.80
  -6   1  -5   85.29    6.10
  -6   1  -5   80.99    5.90
  -7  -1  -5    1.70    2.30
  -7  -1  -5    5.20    2.50
  -7  -1  -5    6.00    2.10
   7  -1   5    5.00    2.60
   7  -1   5    6.30    2.20
  -7   1  -5    6.80    2.20
  -7   1  -5    4.60    2.30
   7   1   5    2.50    2.30
   7   1   5    7.70    2.30
  -7   1  -5    6.40    2.40
   8  -1   5   31.40    3.50
   8  -1   5   33.50    4.70
  -8  -1  -5   27.60    3.70
   8   1   5   23.70    3.40
   8   1   5   29.60    3.50
  -8   1  -5   21.70    3.30
  -8   1  -5   30.40    3.40
  -9  -1  -5   10.80    3.50
   9   1   5    6.60    3.00
  -9   1  -5   10.00    3.30
   9   1   5    6.30    2.90
 -10  -1  -5   12.90    3.60
 -10   1  -5   16.00    4.00
  10   1   5    9.60    3.60
 -11  -1  -5   53.59    6.30
 -11   1  -5   51.39    6.20
  11   1   5   55.49    6.10
 -14  -2   5    6.90    5.30
 -14   2   5    4.30    4.40
  14   2  -5   12.50    5.00
 -13  -2   5   79.09    7.70
  13   2  -5   80.39    7.80
 -13   2   5   74.69    7.40
 -12  -2   5   27.10    4.30
 -12   2   5   28.20    4.30
  12   2  -5   34.30    4.50
 -11  -2   5    4.70    3.30
 -11   2   5    4.40    2.90
  11   2  -5    3.50    3.00
 -10  -2   5   16.50    3.10
  10   2  -5   18.40    3.20
 -10   2   5   19.90    3.00
  -9  -2   5   -2.10    1.90
   9  -2  -5   -0.70    2.00
   9  -2  -5    0.00    1.90
  -9  -2   5    1.10    2.40
  -9  -2   5    2.40    2.10
  -9   2   5    4.10    2.10
   9   2  -5    3.20    2.20
  -9   2   5    2.50    2.10
  -8  -2   5   47.00    3.90
  -8  -2   5   35.70    3.50
   8  -2  -5   38.50    3.60
  -8  -2   5   41.40    3.80
   8  -2  -5   41.70    3.80
  -8   2   5   39.40    3.60
   8   2  -5   40.20    3.80
  -8   2   5   38.30    3.60
   7  -2  -5    7.00    2.10
   7  -2  -5    5.50    1.60
  -7  -2   5    2.60    1.50
  -7  -2   5    4.30    1.70
  -7  -2   5    5.40    1.70
   7  -2  -5    3.90    1.60
   7   2  -5    6.60    1.40
   7   2  -5    2.80    1.50
  -7   2   5    4.30    1.70
  -7   2   5    4.50    1.70
  -6  -2   5  294.27   17.20
   6  -2  -5  293.57   17.10
   6  -2  -5  311.17   17.10
   6  -2  -5  298.77   17.20
  -6  -2   5  300.37   17.10
  -6  -2   5  285.87   17.00
  -6   2   5  286.77   17.10
  -6   2   5  284.37   16.80
   6   2  -5  305.07   16.90
  -6   2   5  271.77   17.20
  -6   2   5  322.07   17.80
   6   2  -5  300.47   17.10
   6   2  -5  271.67   17.10
   5  -2  -5   98.29    6.10
   5  -2  -5   97.19    6.30
  -5  -2   5   98.69    6.10
  -5  -2   5   94.39    6.20
   5  -2  -5   92.89    6.10
  -5  -2   5   97.49    6.20
  -5   2   5   98.19    6.30
  -5   2   5   98.79    5.90
  -5   2   5  101.29    6.20
   5   2  -5  104.99    5.90
   5   2  -5  100.39    6.20
   4  -2  -5  333.27   19.20
   4  -2  -5  355.16   19.30
  -4  -2   5  330.57   19.20
  -4  -2   5  333.17   19.20
  -4  -2   5  325.07   19.20
   4  -2  -5  347.37   19.20
  -4   2   5  330.57   19.00
  -4   2   5  313.27   19.20
   4   2  -5  329.57   19.20
   4   2  -5  331.27   19.10
  -3  -2   5  379.16   21.70
   3  -2  -5  394.26   21.80
  -3  -2   5  378.86   21.80
   3  -2  -5  374.56   21.80
   3  -2  -5  404.16   21.80
  -3  -2   5  382.96   21.80
  -3   2   5  370.66   21.70
  -3   2   5  374.46   21.80
   3   2  -5  370.56   21.70
   3   2  -5  382.36   21.80
   3   2  -5  361.66   21.80
   2  -2  -5  336.87   18.10
  -2  -2   5  318.37   18.10
  -2  -2   5  310.57   18.00
   2  -2  -5  317.17   18.10
  -2  -2   5  314.27   18.10
   2  -2  -5  310.47   18.10
   2   2  -5  324.37   18.10
  -2   2   5  315.57   18.00
   2   2  -5  312.77   18.10
  -2   2   5  292.17   18.10
   2   2  -5  308.47   18.10
  -1  -2   5   50.59    3.30
   1  -2  -5   46.60    3.40
   1  -2  -5   64.69    4.10
  -1  -2   5   50.89    3.10
   1  -2  -5   52.39    3.30
  -1  -2   5   45.00    3.40
  -1   2   5   52.89    3.50
   1   2  -5   54.09    3.40
   1   2  -5   48.60    3.30
  -1   2   5   55.89    3.40
   0  -2  -5  616.44   34.60
   0  -2  -5  642.64   34.70
   0  -2   5  599.64   34.60
   0  -2   5  611.14   34.60
   0  -2   5  613.44   34.40
   0   2  -5  601.34   34.40
   0   2  -5  597.74   34.60
   0   2   5  609.44   34.60
   0   2  -5  615.94   34.70
   0   2   5  570.34   34.60
   0   2  -5  626.84   34.60
   0   2   5  585.24   34.70
  -1  -2  -5   43.90    3.00
   1  -2   5   40.20    3.00
  -1  -2  -5   42.90    3.20
  -1  -2  -5   45.20    3.10
   1  -2   5   42.70    2.90
  -1  -2  -5   45.00    3.00
   1   2   5   36.30    3.00
   1   2   5   37.50    2.90
  -1   2  -5   44.80    3.10
  -1   2  -5   41.30    3.00
  -1   2  -5   42.80    2.60
  -1   2  -5   41.80    3.00
   1   2   5   46.80    3.10
   2  -2   5   63.69    4.30
  -2  -2  -5   69.19    4.50
   2  -2   5   69.49    4.30
  -2  -2  -5   64.89    4.30
   2  -2   5   66.19    4.50
  -2  -2  -5   71.69    4.30
  -2  -2  -5   65.99    4.50
   2   2   5   61.49    4.40
  -2   2  -5   70.99    4.10
   2   2   5   57.79    4.30
  -2   2  -5   66.19    4.40
  -2   2  -5   66.99    4.30
  -3  -2  -5    1.70    1.20
   3  -2   5    0.50    1.00
   3  -2   5    0.60    1.40
  -3  -2  -5   -0.10    1.30
   3  -2   5    3.90    1.20
  -3  -2  -5    0.10    1.40
  -3  -2  -5    2.00    1.20
  -3   2  -5    0.20    0.90
  -3   2  -5    0.50    1.20
   3   2   5    0.60    1.10
   3   2   5   -0.90    1.30
   3   2   5    1.40    1.20
  -3   2  -5    1.50    1.20
  -3   2  -5    0.50    1.10
   4  -2   5  128.29    7.60
  -4  -2  -5  110.49    7.40
  -4  -2  -5  122.49    7.60
  -4  -2  -5  115.69    7.40
  -4  -2  -5  118.39    7.30
   4  -2   5  116.99    7.30
   4   2   5  123.19    7.40
  -4   2  -5  112.19    7.40
  -4   2  -5  107.29    7.30
  -4   2  -5  133.99    7.50
   4   2   5  109.49    7.40
  -4   2  -5  126.99    7.20
  -5  -2  -5   90.79    5.40
   5  -2   5   79.69    5.20
   5  -2   5   71.69    5.50
  -5  -2  -5   74.99    5.20
  -5  -2  -5   83.29    5.40
   5  -2   5   85.69    5.30
   5   2   5   77.99    5.40
   5   2   5   70.89    5.30
  -5   2  -5   73.99    5.10
  -5   2  -5   67.09    5.20
  -5   2  -5   74.39    5.20
   6  -2   5   72.69    5.40
   6  -2   5   83.39    5.60
  -6  -2  -5   76.59    5.40
  -6  -2  -5   75.49    5.70
   6  -2   5   81.89    5.90
  -6  -2  -5   79.69    5.70
  -6   2  -5   76.69    5.30
   6   2   5   85.99    5.70
   6   2   5   78.69    5.70
  -6   2  -5   80.79    5.50
  -6   2  -5   79.09    5.60
   7  -2   5   67.19    5.40
  -7  -2  -5   64.59    5.30
  -7  -2  -5   75.79    5.70
   7   2   5   79.69    5.60
   7   2   5   78.99    5.50
  -7   2  -5   65.29    5.20
  -7   2  -5   69.69    5.30
  -8  -2  -5   22.60    3.60
  -8   2  -5   15.60    2.90
   8   2   5   13.20    2.70
   8   2   5   12.90    2.90
  -8   2  -5   15.40    3.10
  -9  -2  -5    9.10    3.20
   9   2   5   12.10    3.10
   9   2   5   12.60    3.20
  -9   2  -5   16.50    3.20
  -9   2  -5   16.50    3.50
 -10  -2  -5    3.80    3.50
  10   2   5    3.20    3.30
 -11  -2  -5    4.00    4.70
  11   2   5    6.30    3.90
 -14  -3   5    2.20    5.30
 -14   3   5    1.40    4.40
  14   3  -5    5.40    4.60
 -13  -3   5    9.40    4.20
 -13   3   5    8.90    4.30
  13   3  -5    4.90    3.80
 -12  -3   5    7.60    3.90
  12   3  -5    8.10    3.30
 -12   3   5   17.30    3.60
 -11  -3   5   50.79    4.90
  11   3  -5   32.20    4.00
 -11   3   5   36.50    4.20
 -10  -3   5    8.40    3.10
  10  -3  -5    6.00    2.60
 -10  -3   5    0.30    2.50
 -10  -3   5    2.70    2.50
  10   3  -5    7.60    2.70
 -10   3   5    6.80    2.70
  10   3  -5    5.70    2.50
 -10   3   5    4.70    2.50
  -9  -3   5  155.08    9.70
  -9  -3   5  140.89    9.80
  -9  -3   5  151.08    9.80
   9  -3  -5  153.48    9.70
  -9   3   5  156.68    9.90
   9   3  -5  147.69    9.70
   9   3  -5  155.78    9.80
  -9   3   5  169.98    9.80
   8  -3  -5   92.69    6.00
  -8  -3   5   90.39    6.00
  -8  -3   5   81.89    6.10
  -8  -3   5   80.29    6.00
  -8   3   5   91.29    6.00
   8   3  -5   85.89    6.00
   8   3  -5   82.79    6.00
  -8   3   5   92.39    6.10
  -7  -3   5   40.60    3.40
  -7  -3   5   39.40    3.40
   7  -3  -5   45.40    3.50
   7  -3  -5   40.20    3.40
  -7  -3   5   43.70    3.50
  -7   3   5   38.30    3.30
   7   3  -5   36.90    3.30
   7   3  -5   35.20    3.40
  -7   3   5   32.50    3.40
  -6  -3   5   44.30    3.60
  -6  -3   5   47.80    3.50
   6  -3  -5   52.79    3.50
   6  -3  -5   50.19    3.50
  -6  -3   5   47.60    3.60
   6   3  -5   44.50    3.00
  -6   3   5   43.60    3.50
   6   3  -5   37.20    3.50
  -6   3   5   42.30    3.50
  -5  -3   5   20.00    2.00
   5  -3  -5   22.50    2.20
  -5  -3   5   22.20    2.00
   5  -3  -5   20.00    2.30
  -5  -3   5   18.20    2.10
   5  -3  -5   18.30    2.00
  -5   3   5   19.10    2.20
   5   3  -5   19.60    1.80
   5   3  -5   18.00    2.00
  -5   3   5   18.80    1.70
   5   3  -5   22.70    2.40
  -5   3   5   21.60    2.30
  -4  -3   5  217.08   12.40
  -4  -3   5  212.48   12.40
  -4  -3   5  203.98   12.30
   4  -3  -5  227.28   12.70
   4  -3  -5  223.18   12.50
   4  -3  -5  226.08   12.30
  -4   3   5  199.38   12.40
   4   3  -5  195.18   12.30
   4   3  -5  203.38   12.20
  -4   3   5  213.48   12.20
  -3  -3   5   84.79    5.60
  -3  -3   5   88.39    5.50
   3  -3  -5   84.79    5.60
  -3  -3   5  100.59    5.70
   3  -3  -5   88.49    5.50
   3   3  -5   91.29    5.50
  -3   3   5   97.19    5.60
   3   3  -5   90.29    5.50
  -3   3   5   86.49    5.60
  -3   3   5   93.09    5.50
  -2  -3   5  283.47   16.70
  -2  -3   5  299.27   16.60
   2  -3  -5  293.67   16.60
   2  -3  -5  265.77   16.70
  -2  -3   5  285.47   16.50
   2   3  -5  278.47   16.60
  -2   3   5  276.47   16.70
  -2   3   5  318.77   16.60
   2   3  -5  290.17   16.60
  -2   3   5  286.67   16.60
   1  -3  -5   15.00    1.50
  -1  -3   5   14.70    1.60
   1  -3  -5   14.50    1.60
  -1  -3   5   12.70    1.20
  -1  -3   5   12.20    1.40
   1   3  -5   13.00    1.40
  -1   3   5   15.70    1.50
  -1   3   5   16.30    1.60
  -1   3   5   13.90    1.70
  -1   3   5   13.70    1.40
   1   3  -5   13.90    1.50
   0  -3   5  144.89    8.60
   0  -3   5  144.29    8.50
   0  -3  -5  146.09    8.50
   0  -3  -5  135.99    8.60
   0   3  -5  133.49    8.40
   0   3   5  144.99    8.40
   0   3   5  141.29    8.60
   0   3   5  141.59    8.50
   0   3  -5  152.08    8.60
   0   3   5  151.28    8.40
  -1  -3  -5   26.50    2.40
   1  -3   5   18.00    1.90
  -1  -3  -5   17.90    1.90
   1  -3   5   17.90    1.90
  -1  -3  -5   19.50    1.90
   1   3   5   23.50    2.10
  -1   3  -5   19.70    1.40
  -1   3  -5   21.00    2.00
  -1   3  -5   15.90    1.80
   1   3   5   22.40    2.10
   1   3   5   18.50    1.70
   1   3   5   22.30    2.00
   2  -3   5   46.90    3.20
  -2  -3  -5   48.50    3.50
   2  -3   5   42.10    3.20
  -2  -3  -5   44.00    3.20
   2  -3   5   43.80    3.40
  -2  -3  -5   42.30    3.30
  -2  -3  -5   46.20    3.20
   2   3   5   36.50    3.00
   2   3   5   38.50    3.20
  -2   3  -5   42.90    3.10
  -2   3  -5   46.80    2.80
  -2   3  -5   45.00    3.30
   2   3   5   47.10    3.30
   3  -3   5   40.00    3.20
  -3  -3  -5   41.60    3.50
  -3  -3  -5   47.40    3.20
   3  -3   5   47.50    3.20
  -3  -3  -5   40.10    3.20
  -3  -3  -5   41.50    3.40
   3  -3   5   41.70    3.50
  -3   3  -5   41.00    2.80
   3   3   5   37.60    3.20
   3   3   5   42.10    3.10
  -3   3  -5   36.80    3.10
  -3   3  -5   37.70    3.10
  -4  -3  -5   37.10    2.90
   4  -3   5   34.40    2.90
   4  -3   5   30.60    2.90
   4  -3   5   36.60    3.40
  -4  -3  -5   30.60    3.20
  -4  -3  -5   37.80    3.10
  -4   3  -5   30.60    3.00
  -4   3  -5   26.50    2.80
   4   3   5   29.60    2.80
  -4   3  -5   39.10    2.70
   4   3   5   31.50    3.00
  -5  -3  -5   33.00    3.30
  -5  -3  -5   36.20    3.20
   5  -3   5   32.90    3.20
  -5  -3  -5   35.60    3.20
   5  -3   5   32.30    3.10
   5   3   5   38.50    3.30
  -5   3  -5   31.40    3.20
  -5   3  -5   35.30    2.90
  -5   3  -5   28.60    3.00
   5   3   5   39.30    3.20
  -6  -3  -5    1.10    2.20
   6  -3   5    0.30    1.80
  -6  -3  -5    2.30    1.80
   6  -3   5    0.00    1.70
   6   3   5   -0.10    1.70
   6   3   5    1.70    2.00
  -6   3  -5    2.90    1.90
  -6   3  -5    1.20    1.70
   7  -3   5   11.70    2.40
  -7  -3  -5   13.50    2.60
  -7  -3  -5    9.70    2.70
   7   3   5   12.10    2.40
  -7   3  -5   11.90    2.50
   7   3   5    9.20    2.40
  -7   3  -5   10.50    2.50
  -8  -3  -5    1.60    2.60
  -8  -3  -5    0.30    2.50
  -8   3  -5    2.00    2.50
   8   3   5    1.80    2.50
   8   3   5    3.80    2.40
  -9  -3  -5   19.00    4.00
   9   3   5    6.50    3.00
  -9   3  -5   13.40    3.10
   9   3   5   12.10    3.10
 -10  -3  -5   22.20    4.30
  10   3   5   15.90    4.00
  10   3   5   24.20    3.90
 -11  -3  -5   30.50    5.40
  11   3   5   30.10    4.80
 -13  -4   5   17.90    5.20
 -13   4   5   14.90    4.00
  13   4  -5   18.30    4.10
 -12  -4   5   18.70    4.40
  12   4  -5   12.40    3.40
 -12   4   5   12.90    3.50
  11  -4  -5    6.40    3.30
 -11  -4   5    2.40    3.10
  11   4  -5    2.80    2.60
 -11   4   5    7.20    3.00
 -11   4   5    2.10    3.40
 -10  -4   5   -1.70    2.60
  10  -4  -5    1.40    2.60
 -10  -4   5    0.10    2.60
 -10  -4   5    1.10    3.10
 -10   4   5    0.00    2.70
  10   4  -5    0.00    2.70
 -10   4   5    3.70    2.40
  10   4  -5    1.90    2.20
  -9  -4   5   37.90    3.70
  -9  -4   5   40.20    4.20
  -9  -4   5   34.20    3.50
   9  -4  -5   37.30    3.80
   9   4  -5   29.50    3.30
   9   4  -5   39.20    3.80
  -9   4   5   32.70    3.70
  -9   4   5   37.80    3.90
   8  -4  -5    9.10    2.30
  -8  -4   5    8.10    2.10
  -8  -4   5    7.60    2.60
  -8  -4   5    3.20    2.10
  -8   4   5    1.80    2.20
  -8   4   5    4.60    2.10
   8   4  -5    7.90    2.00
   8   4  -5    3.80    2.20
  -7  -4   5   42.20    3.80
  -7  -4   5   45.60    3.60
   7  -4  -5   37.10    3.60
  -7  -4   5   38.00    3.70
  -7   4   5   47.70    3.80
  -7   4   5   38.20    3.70
   7   4  -5   30.30    3.40
   7   4  -5   45.90    3.60
  -6  -4   5  361.56   20.00
   6  -4  -5  350.76   20.00
  -6  -4   5  353.86   20.10
   6  -4  -5  363.46   20.10
  -6  -4   5  352.56   20.10
  -6   4   5  324.37   20.10
   6   4  -5  335.97   20.00
   6   4  -5  323.87   19.90
  -6   4   5  332.77   20.10
  -5  -4   5  373.36   21.10
   5  -4  -5  369.46   21.10
   5  -4  -5  381.56   21.20
  -5  -4   5  362.36   21.10
  -5  -4   5  355.66   21.20
  -5   4   5  372.86   20.80
  -5   4   5  357.46   21.20
  -5   4   5  372.56   21.30
   5   4  -5  353.36   20.90
   5   4  -5  354.86   21.10
  -4  -4   5  184.18   10.40
  -4  -4   5  166.68   10.20
   4  -4  -5  182.08   10.20
   4  -4  -5  166.78   10.40
  -4  -4   5  171.08   10.20
  -4   4   5  165.58   10.30
  -4   4   5  179.08   10.00
  -4   4   5  180.58   10.10
   4   4  -5  166.08   10.20
   4   4  -5  173.98   10.10
  -4   4   5  162.48   10.30
   3  -4  -5   17.60    1.70
  -3  -4   5   17.30    1.70
  -3  -4   5   19.60    1.90
  -3  -4   5   17.80    1.70
   3  -4  -5   15.90    1.80
  -3   4   5   18.40    1.70
   3   4  -5   18.50    1.80
   3   4  -5   17.90    1.80
  -3   4   5   17.70    1.80
  -3   4   5   21.80    2.20
  -2  -4   5  869.51   51.49
   2  -4  -5  903.41   51.59
   2  -4  -5  910.21   51.39
   2  -4  -5  873.21   51.39
  -2  -4   5  952.60   51.29
  -2  -4   5  931.11   51.49
  -2   4   5  952.40   51.29
   2   4  -5  873.11   51.39
   2   4  -5  917.21   51.49
  -2   4   5  892.61   51.29
  -2   4   5  863.11   51.59
  -2   4   5  917.11   51.39
   1  -4  -5   18.40    1.90
   1  -4  -5   21.70    2.10
  -1  -4   5   21.50    2.20
   1  -4  -5   20.60    1.80
  -1  -4   5   25.40    2.00
  -1   4   5   23.70    1.70
  -1   4   5   15.70    2.10
  -1   4   5   21.60    1.60
   1   4  -5   22.00    1.80
   1   4  -5   24.90    2.00
  -1   4   5   20.30    2.00
   0  -4   5  160.58    9.70
   0  -4  -5  127.19    9.60
   0  -4  -5  161.58    9.50
   0  -4   5  169.98    9.60
   0  -4  -5  159.88    9.60
   0   4  -5  174.38    9.70
   0   4   5  165.38    9.40
   0   4  -5  163.08    9.50
   0   4   5  169.18    9.60
   0   4   5  157.98    9.70
   0   4   5  171.68    9.40
   1  -4   5  242.18   14.20
  -1  -4  -5  233.08   14.20
  -1  -4  -5  263.97   14.40
  -1  -4  -5  246.88   14.10
   1  -4   5  225.08   14.20
   1   4   5  240.38   14.40
   1   4   5  237.08   14.20
   1   4   5  254.77   14.00
   1   4   5  244.38   14.00
  -1   4  -5  256.07   14.30
  -1   4  -5  236.08   14.10
   2  -4   5    4.00    1.20
  -2  -4  -5   10.10    1.80
   2  -4   5    5.20    1.40
  -2  -4  -5    8.90    1.40
  -2  -4  -5    6.80    1.30
   2  -4   5    6.60    1.90
   2   4   5    8.30    1.70
  -2   4  -5    5.50    1.20
  -2   4  -5   10.30    1.60
   2   4   5    5.90    1.50
   2   4   5    6.50    1.20
  -2   4  -5    8.00    0.90
   2   4   5    8.80    1.30
   3  -4   5    4.30    1.30
  -3  -4  -5    5.00    1.70
  -3  -4  -5    4.00    1.30
   3  -4   5    6.10    1.50
  -3  -4  -5    3.20    1.40
   3   4   5    4.50    1.20
  -3   4  -5    5.10    1.10
  -3   4  -5    3.80    1.30
   3   4   5    4.90    1.50
  -3   4  -5    4.40    1.20
  -4  -4  -5    2.00    1.50
  -4  -4  -5    2.70    1.70
  -4  -4  -5    5.10    1.50
   4  -4   5    4.80    1.60
   4  -4   5    1.50    1.30
  -4   4  -5    1.40    1.20
  -4   4  -5    0.80    1.40
   4   4   5    3.70    1.30
  -4   4  -5    3.50    1.30
   4   4   5    2.10    1.60
  -5  -4  -5   71.49    4.80
   5  -4   5   54.69    4.30
  -5  -4  -5   61.79    4.40
  -5  -4  -5   51.59    4.30
   5  -4   5   50.09    4.40
   5   4   5   61.79    4.20
   5   4   5   53.89    4.60
  -5   4  -5   61.09    4.50
  -6  -4  -5  119.39    8.10
  -6  -4  -5  127.89    8.40
   6  -4   5  126.69    8.10
   6  -4   5  132.89    8.20
   6   4   5  126.39    8.20
   6   4   5  127.59    8.00
  -6   4  -5  124.19    8.20
  -7  -4  -5  132.89    8.70
  -7  -4  -5  137.09    9.00
   7  -4   5  129.49    8.60
   7   4   5  129.19    8.50
   7   4   5  130.79    8.70
  -7   4  -5  128.99    8.60
  -8  -4  -5   39.70    4.10
   8  -4   5   32.20    4.00
  -8  -4  -5   34.20    4.50
   8   4   5   38.20    3.80
   8   4   5   44.00    4.20
  -8   4  -5   33.10    4.00
  -9  -4  -5    6.90    3.70
  -9  -4  -5    5.00    3.10
   9   4   5    6.10    3.20
  -9   4  -5    9.80    3.20
   9   4   5    5.80    2.80
 -10  -4  -5   13.60    4.10
  10   4   5   10.00    3.90
  10   4   5   10.50    3.50
 -10   4  -5   11.80    3.70
 -11  -4  -5    2.60    4.60
  11   4   5    0.90    3.80
 -13  -5   5    7.70    5.10
 -13   5   5    6.00    3.90
  13   5  -5    3.60    3.50
 -12  -5   5   15.40    4.10
  12   5  -5    8.40    3.10
 -12   5   5    4.60    3.40
 -11  -5   5   11.30    3.70
 -11  -5   5   11.20    3.60
  11  -5  -5   19.80    3.80
 -11  -5   5   22.10    3.90
  11   5  -5    7.70    2.70
 -11   5   5   15.80    3.70
 -11   5   5   17.00    3.30
  11   5  -5   10.40    3.70
 -10  -5   5    9.80    3.30
 -10  -5   5   13.30    3.00
  10  -5  -5   14.70    3.20
 -10  -5   5   19.40    3.80
  10  -5  -5   15.90    3.00
 -10   5   5   16.10    3.50
 -10   5   5   11.70    2.90
  10   5  -5   15.30    3.50
  10   5  -5   10.10    2.60
  -9  -5   5   92.59    6.60
  -9  -5   5   88.79    6.40
  -9  -5   5   86.09    6.50
   9  -5  -5   88.99    6.20
   9  -5  -5   82.19    6.50
  -9   5   5   83.09    6.40
  -9   5   5   72.39    6.00
   9   5  -5   79.39    6.00
   9   5  -5   79.09    6.40
   8  -5  -5  116.59    7.90
  -8  -5   5  121.59    8.00
  -8  -5   5  119.19    7.80
  -8  -5   5  115.39    7.90
   8  -5  -5  119.19    7.60
  -8   5   5  117.49    7.90
  -8   5   5  120.09    7.70
   8   5  -5  111.09    7.40
   8   5  -5  107.49    7.80
   7  -5  -5  102.69    6.30
  -7  -5   5   97.69    6.60
  -7  -5   5   94.99    6.40
  -7  -5   5   79.39    6.30
   7  -5  -5   88.49    6.50
   7   5  -5   97.49    6.50
   7   5  -5   98.49    6.20
  -7   5   5  103.29    6.60
  -7   5   5   97.69    6.40
   6  -5  -5   36.80    3.30
  -6  -5   5   34.50    3.20
  -6  -5   5   34.90    3.30
  -6  -5   5   28.90    3.20
  -6   5   5   32.00    3.10
   6   5  -5   37.40    2.90
  -6   5   5   37.00    3.20
   6   5  -5   28.20    3.10
  -5  -5   5    2.10    1.70
  -5  -5   5    1.80    1.30
   5  -5  -5    2.10    1.60
  -5  -5   5    1.60    1.60
   5  -5  -5    2.20    1.10
  -5   5   5    3.50    1.40
  -5   5   5    3.80    1.60
   5   5  -5    1.90    1.10
  -5   5   5    3.30    1.60
   4  -5  -5   41.30    3.30
  -4  -5   5   43.70    3.20
  -4  -5   5   42.40    3.40
   4  -5  -5   43.30    3.00
  -4  -5   5   41.00    3.20
  -4   5   5   39.80    3.40
  -4   5   5   45.00    2.90
   4   5  -5   40.60    2.90
  -4   5   5   37.30    3.40
   4   5  -5   43.50    3.00
  -4   5   5   44.40    2.90
  -3  -5   5   70.99    4.60
   3  -5  -5   66.49    4.50
  -3  -5   5   56.89    4.80
   3  -5  -5   68.49    4.70
   3  -5  -5   67.19    4.80
  -3  -5   5   77.69    4.70
   3   5  -5   73.69    4.50
  -3   5   5   75.49    4.30
  -3   5   5   83.69    5.00
  -3   5   5   74.99    4.30
   3   5  -5   73.29    4.60
  -3   5   5   68.59    4.80
  -3   5   5   79.09    4.60
   2  -5  -5  124.29    7.50
   2  -5  -5  126.19    7.40
   2  -5  -5  117.39    7.70
  -2  -5   5  126.99    7.50
  -2  -5   5  128.79    7.40
  -2  -5   5  128.59    7.70
   2   5  -5  124.39    7.60
   2   5  -5  126.59    7.40
  -2   5   5  120.29    7.70
  -2   5   5  132.99    7.60
   1  -5  -5   36.60    2.60
   1  -5  -5   38.90    3.00
  -1  -5   5   36.40    3.10
   1  -5  -5   33.90    2.70
  -1  -5   5   33.80    2.70
  -1   5   5   37.70    3.00
   1   5  -5   39.90    2.80
   1   5  -5   42.90    2.60
  -1   5   5   39.20    2.90
   0  -5   5  268.47   15.60
   0  -5  -5  265.57   15.70
   0  -5  -5  260.67   15.50
   0  -5  -5  258.47   15.50
   0  -5   5  268.67   15.70
   0   5  -5  276.47   15.70
   0   5   5  273.97   15.70
   0   5  -5  281.97   15.50
   1  -5   5  151.78    9.30
  -1  -5  -5  155.58    9.30
  -1  -5  -5  155.58    9.60
   1  -5   5  161.88    9.20
  -1  -5  -5  159.18    9.20
  -1   5  -5  160.88    9.40
   1   5   5  161.48    9.40
  -1   5  -5  149.39    9.10
   1   5   5  151.78    9.50
   1   5   5  157.78    8.90
   1   5   5  147.79    8.90
  -2  -5  -5    1.30    1.10
   2  -5   5    4.00    1.20
  -2  -5  -5    2.40    1.40
  -2  -5  -5    1.60    1.60
   2  -5   5    3.90    1.50
   2   5   5    0.80    1.50
   2   5   5    2.70    0.90
   2   5   5    2.30    1.00
  -2   5  -5    2.40    0.90
   2   5   5    1.60    1.60
  -2   5  -5    3.60    1.40
  -3  -5  -5   11.20    1.70
   3  -5   5   14.70    2.00
  -3  -5  -5   11.90    2.20
  -3  -5  -5   12.90    1.90
   3  -5   5   14.10    1.70
   3   5   5   13.80    1.50
  -3   5  -5   13.30    1.60
  -3   5  -5   11.90    1.80
   3   5   5   14.70    2.10
   3   5   5   11.40    2.10
  -4  -5  -5  104.89    6.80
  -4  -5  -5   92.79    6.20
  -4  -5  -5  103.19    6.30
   4  -5   5   87.19    6.20
   4  -5   5  100.89    6.40
  -4   5  -5   99.29    6.40
   4   5   5   98.39    6.10
  -5  -5  -5   55.59    4.20
   5  -5   5   49.20    4.10
  -5  -5  -5   54.09    4.60
   5  -5   5   44.30    4.10
   5   5   5   50.79    4.30
  -5   5  -5   50.59    4.20
   5   5   5   50.49    3.80
   6  -5   5   47.90    4.30
  -6  -5  -5   52.99    4.50
  -6  -5  -5   41.40    4.30
   6   5   5   54.69    4.10
  -6   5  -5   58.19    4.50
   6   5   5   53.09    4.50
  -7  -5  -5   13.60    2.70
  -7  -5  -5   13.40    3.00
   7  -5   5    9.00    2.50
   7   5   5   14.80    2.80
   7   5   5   10.60    2.30
  -7   5  -5   11.20    2.80
  -8  -5  -5    2.70    2.70
   8  -5   5    3.80    2.60
  -8  -5  -5    0.40    3.20
  -8   5  -5    1.10    2.60
   8   5   5    3.80    2.20
   8   5   5    2.50    2.80
  -9  -5  -5   11.90    3.50
  -9  -5  -5    8.70    3.60
  -9   5  -5   15.00    3.50
   9   5   5   20.10    3.80
   9   5   5   10.50    3.00
 -10  -5  -5    1.00    4.70
  10   5   5    1.90    3.20
 -10   5  -5    7.30    3.70
  10   5   5    3.10    3.80
 -11  -5  -5   29.10    6.40
  11   5   5   36.60    5.70
  11   5   5   30.90    4.80
 -13  -6   5   19.00    6.00
 -13   6   5   17.40    4.70
  13   6  -5   20.90    4.20
  12  -6  -5   42.10    5.30
 -12  -6   5   33.10    5.60
 -12   6   5   33.50    5.10
 -12   6   5   39.90    5.40
  12   6  -5   34.40    4.30
  11  -6  -5   12.30    3.30
 -11  -6   5   10.50    3.50
 -11  -6   5   11.80    3.80
 -11  -6   5    6.40    3.90
  11  -6  -5   10.00    3.70
  11   6  -5    9.70    3.70
  11   6  -5    5.70    2.60
 -11   6   5   13.30    3.90
 -11   6   5    7.30    3.50
 -10  -6   5    6.10    3.30
 -10  -6   5   12.80    3.10
  10  -6  -5   12.30    2.80
  10  -6  -5   10.60    3.20
 -10  -6   5   12.60    4.00
  10   6  -5    7.90    3.20
 -10   6   5    5.70    2.70
  10   6  -5   11.90    2.40
 -10   6   5   12.50    3.40
  -9  -6   5    3.90    3.30
  -9  -6   5    7.50    2.60
   9  -6  -5    3.90    2.80
   9  -6  -5    2.80    2.20
  -9  -6   5   -0.10    2.80
   9   6  -5   -0.40    2.60
  -9   6   5    6.10    2.80
  -9   6   5    1.00    2.70
   9   6  -5    3.00    2.00
  -8  -6   5    9.50    3.00
   8  -6  -5    9.80    2.20
  -8  -6   5    9.90    2.30
  -8  -6   5    8.90    2.70
   8  -6  -5   10.50    2.70
   8   6  -5    7.90    1.90
   8   6  -5    6.10    2.70
  -8   6   5    9.40    2.50
  -8   6   5    6.70    2.60
   7  -6  -5   30.50    3.20
  -7  -6   5   34.70    3.40
  -7  -6   5   30.50    3.50
   7  -6  -5   37.90    3.80
  -7  -6   5   33.70    3.70
   7   6  -5   35.20    3.60
   7   6  -5   35.50    3.00
  -7   6   5   33.60    3.60
  -7   6   5   28.80    3.40
  -6  -6   5   15.60    2.50
  -6  -6   5   11.90    1.90
   6  -6  -5   16.80    2.40
  -6  -6   5   13.10    2.40
  -6   6   5   11.30    2.40
   6   6  -5   11.10    1.60
  -6   6   5   15.40    2.60
   6   6  -5    8.80    2.30
  -5  -6   5  155.98    9.60
  -5  -6   5  147.49    9.70
  -5  -6   5  155.18    9.80
   5  -6  -5  156.38    9.90
  -5   6   5  163.98    9.90
  -5   6   5  161.78    9.20
   5   6  -5  164.08    9.40
  -5   6   5  164.48    9.90
  -4  -6   5    4.00    1.60
   4  -6  -5    2.70    1.10
   4  -6  -5    0.70    1.60
  -4  -6   5    4.30    1.30
  -4  -6   5    3.00    1.60
  -4   6   5    2.50    1.40
   4   6  -5    3.70    0.90
  -4   6   5    2.80    1.70
  -4   6   5    2.10    1.60
   4   6  -5    1.30    1.10
  -3  -6   5  139.49    9.20
  -3  -6   5  153.18    9.00
   3  -6  -5  150.38    9.30
  -3  -6   5  156.58    9.00
   3  -6  -5  137.39    8.90
  -3   6   5  168.88    9.00
  -3   6   5  155.98    9.30
   3   6  -5  152.48    9.00
  -3   6   5  149.39    9.30
   3   6  -5  149.39    8.80
   2  -6  -5  127.29    8.00
  -2  -6   5  126.29    7.70
   2  -6  -5  121.09    7.60
  -2  -6   5  121.79    8.00
   2  -6  -5  128.09    7.60
  -2  -6   5  137.09    7.60
  -2   6   5  130.89    8.10
   2   6  -5  135.29    7.80
   2   6  -5  126.89    7.50
  -2   6   5  131.09    7.80
  -1  -6   5    9.70    1.90
   1  -6  -5   11.10    1.30
   1  -6  -5   12.90    1.90
  -1  -6   5   11.50    1.40
   1  -6  -5   13.10    1.40
  -1   6   5   12.30    1.90
   1   6  -5   10.60    1.60
  -1   6   5   13.50    1.70
   1   6  -5   10.80    1.10
   0  -6  -5   33.80    3.00
   0  -6   5   35.90    3.20
   0  -6  -5   32.40    2.60
   0  -6   5   40.40    2.80
   0  -6  -5   31.60    3.20
   0   6   5   41.30    3.10
   0   6  -5   38.90    3.00
   0   6   5   37.10    3.20
   0   6  -5   40.10    2.40
  -1  -6  -5  103.99    6.60
  -1  -6  -5   96.69    6.80
   1  -6   5   98.69    6.70
   1  -6   5  109.29    6.50
  -1  -6  -5   97.29    6.40
  -1   6  -5  111.69    6.60
   1   6   5  110.29    6.70
   1   6   5  105.39    6.80
  -1   6  -5  108.29    6.20
  -2  -6  -5   58.19    4.30
  -2  -6  -5   56.39    4.10
   2  -6   5   65.29    4.50
   2  -6   5   63.99    4.20
  -2  -6  -5   56.89    4.70
  -2   6  -5   67.49    4.40
   2   6   5   61.29    4.40
   2   6   5   53.69    4.40
  -3  -6  -5    1.10    2.00
   3  -6   5    2.10    1.70
   3  -6   5    1.90    1.30
  -3  -6  -5    1.80    1.30
  -3  -6  -5    1.20    1.60
   3   6   5    1.00    2.00
   3   6   5    0.60    1.60
   3   6   5    1.50    0.90
   3   6   5    1.50    0.90
  -3   6  -5    0.10    1.60
  -4  -6  -5   43.90    4.20
   4  -6   5   49.00    3.80
  -4  -6  -5   51.49    3.90
   4  -6   5   41.80    4.00
   4   6   5   47.30    4.00
  -4   6  -5   54.59    3.90
   4   6   5   48.30    3.30
  -5  -6  -5    1.50    2.60
  -5  -6  -5    4.30    1.70
   5  -6   5    2.30    1.60
   5   6   5    1.70    2.10
  -5   6  -5    2.80    1.90
   5   6   5    2.60    1.40
  -6  -6  -5   50.29    4.40
  -6  -6  -5   50.89    4.70
   6  -6   5   43.60    4.40
   6   6   5   48.00    3.90
  -6   6  -5   54.69    4.30
   6   6   5   50.39    4.70
   7  -6   5   30.90    3.50
  -7  -6  -5   37.20    3.70
  -7  -6  -5   35.40    4.40
   7   6   5   29.00    3.10
   7   6   5   40.70    4.00
  -7   6  -5   38.60    4.00
  -8  -6  -5   16.10    3.20
  -8  -6  -5    8.70    3.40
   8  -6   5   15.20    3.00
   8   6   5   12.00    2.60
  -8   6  -5   10.80    3.10
   8   6   5   12.70    3.40
  -9  -6  -5   13.50    4.50
   9  -6   5   20.10    3.70
  -9  -6  -5   12.00    3.50
   9   6   5   19.90    3.20
   9   6   5   13.50    4.00
  -9   6  -5   16.10    3.70
 -10  -6  -5    6.70    4.00
 -10  -6  -5    7.40    4.60
  10   6   5    6.10    3.20
  10   6   5    3.80    4.20
 -10   6  -5    3.00    4.00
 -12  -7   5    0.40    4.10
 -12  -7   5    9.20    4.80
  12  -7  -5    4.50    4.50
 -12  -7   5    5.30    4.60
 -12   7   5    3.20    4.60
 -12   7   5    7.40    3.90
  12   7  -5    2.50    4.50
  12   7  -5    1.40    3.10
 -11  -7   5    1.50    4.00
  11  -7  -5    4.20    3.10
 -11  -7   5    1.80    3.40
  11  -7  -5    2.80    3.60
 -11  -7   5    4.50    4.40
 -11   7   5   -0.50    3.80
  11   7  -5    1.60    3.80
  11   7  -5    2.60    2.60
 -11   7   5    5.90    3.70
  10  -7  -5   14.00    3.50
 -10  -7   5   17.70    4.30
 -10  -7   5   14.10    3.20
  10  -7  -5   15.40    3.00
 -10  -7   5    7.80    3.70
  10   7  -5    9.90    3.60
 -10   7   5   10.70    3.30
  10   7  -5    5.60    2.30
 -10   7   5   10.70    3.80
   9  -7  -5   57.79    5.40
  -9  -7   5   63.09    5.20
  -9  -7   5   59.39    5.40
  -9  -7   5   54.99    5.60
   9  -7  -5   57.49    4.90
   9   7  -5   47.80    4.20
   9   7  -5   49.10    5.10
  -9   7   5   49.90    5.20
  -9   7   5   44.90    4.80
  -8  -7   5   26.90    3.70
   8  -7  -5   29.40    3.10
  -8  -7   5   36.00    4.10
   8  -7  -5   24.30    3.60
  -8  -7   5   28.80    3.30
   8   7  -5   23.20    3.60
  -8   7   5   27.20    3.60
  -8   7   5   32.60    3.90
   8   7  -5   29.20    3.00
  -7  -7   5   35.10    3.80
   7  -7  -5   39.00    3.50
   7  -7  -5   35.10    3.70
  -7  -7   5   37.80    3.70
  -7  -7   5   50.49    4.40
  -7   7   5   29.30    3.80
  -7   7   5   48.00    4.30
   7   7  -5   35.70    3.90
   7   7  -5   32.20    3.10
  -6  -7   5  149.99    8.90
   6  -7  -5  143.99    8.70
  -6  -7   5  136.39    9.00
   6  -7  -5  147.49    9.10
  -6  -7   5  138.39    9.10
  -6   7   5  164.58    9.30
   6   7  -5  129.99    9.10
   6   7  -5  131.59    8.40
  -6   7   5  142.59    9.10
  -5  -7   5    1.10    1.40
   5  -7  -5    1.80    1.80
  -5  -7   5    0.90    2.00
  -5  -7   5    3.90    2.10
   5   7  -5    0.20    2.00
  -5   7   5    2.20    2.10
   5   7  -5    3.70    0.90
  -5   7   5    4.30    1.90
   4  -7  -5   33.30    2.70
  -4  -7   5   31.00    2.80
  -4  -7   5   36.90    3.40
  -4  -7   5   30.60    3.20
   4  -7  -5   33.90    3.30
  -4   7   5   37.90    3.20
  -4   7   5   29.90    3.20
  -3  -7   5    8.90    2.00
  -3  -7   5   11.20    1.50
   3  -7  -5   10.10    1.40
   3  -7  -5   10.60    2.10
  -3   7   5   10.80    2.10
  -3   7   5    8.90    1.70
  -3   7   5    8.80    2.00
   3   7  -5   11.20    1.70
   2  -7  -5   26.80    2.70
  -2  -7   5   22.60    2.60
   2  -7  -5   21.60    2.00
  -2  -7   5   22.50    2.20
  -2   7   5   29.60    2.90
   2   7  -5   24.20    2.30
  -2   7   5   28.40    2.40
   1  -7  -5   15.50    1.50
   1  -7  -5   12.30    2.00
  -1  -7   5   13.60    1.60
  -1  -7   5   11.50    2.10
  -1   7   5   12.90    2.20
  -1   7   5   19.70    2.10
   1   7  -5   19.40    2.00
   0  -7   5   35.00    2.60
   0  -7  -5   28.60    2.90
   0  -7  -5   26.20    2.40
   0  -7   5   30.80    3.10
   0   7   5   37.00    3.10
   0   7  -5   34.60    2.90
   0   7   5   32.70    3.30
  -1  -7  -5   41.50    4.00
   1  -7   5   38.90    3.50
  -1  -7  -5   34.30    3.40
   1  -7   5   41.40    3.20
  -1  -7  -5   44.00    3.00
   1   7   5   40.50    3.90
   1   7   5   39.60    3.40
  -1   7  -5   38.20    3.30
  -2  -7  -5    1.70    2.00
   2  -7   5    0.00    1.20
   2  -7   5    0.70    1.80
  -2  -7  -5    1.90    1.60
  -2  -7  -5    1.60    1.20
   2   7   5    1.60    1.90
   2   7   5    0.90    1.70
  -2   7  -5   -0.90    1.50
  -3  -7  -5    0.70    1.30
  -3  -7  -5    4.00    2.20
  -3  -7  -5    2.10    1.80
   3  -7   5    3.70    1.50
   3  -7   5    2.20    2.00
   3   7   5    1.70    1.80
   3   7   5    0.80    1.90
  -3   7  -5    4.50    1.90
   4  -7   5    5.20    2.20
   4  -7   5    8.30    1.80
  -4  -7  -5    4.60    1.70
  -4  -7  -5    6.00    2.80
  -4   7  -5    3.80    1.90
   4   7   5    4.50    2.20
   5  -7   5   17.70    2.50
  -5  -7  -5   19.80    3.50
  -5  -7  -5   24.80    2.50
   5   7   5   21.70    2.00
  -5   7  -5   20.10    2.80
   5   7   5   21.50    3.10
  -6  -7  -5    7.10    3.20
  -6  -7  -5    6.40    2.20
   6  -7   5    5.40    2.10
  -6   7  -5    1.80    2.40
   6   7   5    4.70    2.50
   6   7   5    3.60    1.50
  -7  -7  -5    0.00    2.30
   7  -7   5   -0.20    2.30
  -7  -7  -5    0.90    3.20
  -7   7  -5    1.30    2.60
   7   7   5    0.40    1.60
   7   7   5    1.40    3.00
  -8  -7  -5    2.50    3.80
   8  -7   5    0.90    2.60
  -8  -7  -5    1.10    2.90
  -8   7  -5    0.50    2.90
   8   7   5   -0.20    2.00
   8   7   5   -2.30    3.30
  -9  -7  -5    7.20    3.40
  -9  -7  -5    8.00    4.70
   9  -7   5   10.90    3.40
   9   7   5   13.80    4.10
  -9   7  -5    7.00    3.60
   9   7   5    7.70    2.70
 -10  -7  -5   11.90    4.30
 -10  -7  -5    8.10    5.00
  10   7   5   16.40    4.70
  10   7   5    8.90    3.20
 -10   7  -5   10.10    4.40
  12  -8  -5   20.30    5.60
 -12  -8   5   28.20    6.10
 -12  -8   5   27.00    5.30
 -12  -8   5   31.90    5.90
  12   8  -5   15.00    3.30
 -12   8   5   27.80    5.50
  12   8  -5   29.80    5.60
 -12   8   5   23.30    5.40
  11  -8  -5    7.20    3.40
 -11  -8   5    2.70    4.50
 -11  -8   5    7.20    5.10
  11  -8  -5    7.50    4.20
 -11  -8   5    7.30    4.00
 -11   8   5   12.40    4.30
  11   8  -5    4.00    2.50
 -11   8   5    4.80    4.20
  11   8  -5    5.30    4.20
 -10  -8   5    3.30    3.90
  10  -8  -5    3.90    3.50
 -10  -8   5    2.70    4.20
 -10  -8   5    6.60    3.10
  10  -8  -5    5.10    2.80
  10   8  -5    5.20    2.10
 -10   8   5    2.70    3.50
  10   8  -5    0.80    3.50
 -10   8   5    5.40    3.70
   9  -8  -5    5.10    2.40
  -9  -8   5    7.30    3.50
  -9  -8   5   10.30    2.80
  -9  -8   5   10.70    3.90
   9  -8  -5    5.90    3.20
  -9   8   5    6.50    3.40
   9   8  -5    7.60    1.80
   9   8  -5    2.10    3.30
  -9   8   5   10.00    3.40
  -8  -8   5   20.60    3.80
   8  -8  -5   14.50    3.20
  -8  -8   5   20.70    2.90
  -8  -8   5   14.20    3.40
   8  -8  -5   10.00    2.40
  -8   8   5   17.00    3.40
  -8   8   5   17.10    3.40
   8   8  -5   17.10    1.90
   8   8  -5    7.20    3.10
  -7  -8   5    7.90    2.80
   7  -8  -5    7.10    2.50
   7  -8  -5   11.10    2.00
  -7  -8   5    5.10    3.10
  -7  -8   5   11.30    2.30
   7   8  -5   11.70    2.80
  -7   8   5    8.40    3.00
  -7   8   5   10.20    2.70
   7   8  -5    9.20    1.30
   6  -8  -5   11.80    1.90
   6  -8  -5   13.90    2.70
  -6  -8   5   16.10    3.00
  -6  -8   5   16.80    2.30
  -6  -8   5   16.20    3.10
  -6   8   5   15.80    2.90
  -6   8   5   17.50    2.90
   6   8  -5   11.10    2.70
  -5  -8   5   62.89    4.50
   5  -8  -5   63.49    5.10
  -5  -8   5   61.69    5.10
  -5   8   5   59.99    4.80
  -5   8   5   58.59    5.10
   4  -8  -5    2.30    1.20
  -4  -8   5    1.60    1.40
   4  -8  -5    1.50    1.80
  -4  -8   5    3.00    2.10
  -4   8   5    5.00    2.20
  -4   8   5    3.70    2.30
   3  -8  -5   96.99    6.50
  -3  -8   5   94.69    5.90
   3  -8  -5   90.29    5.80
  -3  -8   5   93.89    6.50
  -3   8   5   91.69    6.50
  -3   8   5   96.59    6.50
   3   8  -5   94.79    6.10
  -2  -8   5  117.49    7.90
   2  -8  -5  123.59    7.30
   2  -8  -5  116.49    7.80
  -2  -8   5  116.09    7.40
  -2   8   5  121.29    7.90
  -2   8   5  128.79    7.70
   2   8  -5  125.19    7.60
  -2   8   5  125.49    8.00
   1  -8  -5   34.90    3.60
   1  -8  -5   42.00    2.90
  -1  -8   5   40.40    3.10
  -1  -8   5   43.60    3.70
  -1   8   5   45.40    3.80
  -1   8   5   40.40    3.60
   1   8  -5   34.70    3.40
   0  -8  -5  118.49    8.00
   0  -8   5  123.19    8.00
   0  -8  -5  130.19    7.60
   0  -8   5  131.19    7.70
   0   8   5  127.59    8.00
   0   8  -5  127.79    7.90
   0   8   5  118.69    8.10
  -1  -8  -5  107.99    7.10
   1  -8   5  106.89    6.50
   1  -8   5   95.99    6.90
  -1  -8  -5   89.79    6.80
  -1  -8  -5   96.99    6.40
   1   8   5  106.19    7.00
   1   8   5  110.99    6.90
  -1   8  -5  112.59    6.80
  -2  -8  -5   61.59    4.50
  -2  -8  -5   58.99    5.20
   2  -8   5   61.29    5.00
   2  -8   5   70.99    4.60
  -2  -8  -5   65.39    4.90
   2   8   5   61.39    5.10
  -2   8  -5   70.89    5.00
   2   8   5   76.99    5.20
  -3  -8  -5    3.60    2.50
   3  -8   5    3.50    2.20
  -3  -8  -5    1.70    1.50
   3  -8   5    4.10    1.60
   3   8   5    3.50    2.20
   3   8   5    4.40    2.30
  -3   8  -5    2.90    1.80
  -4  -8  -5   62.39    4.70
  -4  -8  -5   68.89    5.40
   4  -8   5   63.59    4.70
  -4   8  -5   60.39    4.90
   4   8   5   52.49    5.10
  -5  -8  -5    8.10    2.10
   5  -8   5    8.00    2.00
  -5  -8  -5    9.20    3.30
  -5   8  -5    8.30    2.40
   5   8   5    6.90    2.80
  -6  -8  -5    7.30    2.40
   6  -8   5   11.50    2.50
  -6  -8  -5   10.40    3.30
   6   8   5   10.30    3.00
  -6   8  -5   10.90    2.80
   7  -8   5   32.00    3.70
  -7  -8  -5   36.70    4.60
  -7  -8  -5   29.20    3.70
   7   8   5   36.80    4.40
  -7   8  -5   39.20    4.10
   8  -8   5   15.00    3.30
  -8  -8  -5   15.80    4.70
  -8  -8  -5   11.60    3.30
   8   8   5    8.40    3.90
   8   8   5   12.00    2.00
  -8   8  -5   18.20    3.80
  -9  -8  -5    1.80    5.00
  -9  -8  -5    3.40    3.50
   9  -8   5    4.00    3.50
  -9   8  -5    0.60    3.80
   9   8   5    3.70    4.30
   9   8   5    1.40    2.20
  11  -9  -5   10.50    3.80
 -11  -9   5    8.70    5.30
 -11  -9   5   13.70    5.30
 -11  -9   5   11.90    4.20
  11  -9  -5   16.90    4.90
  11   9  -5    8.50    2.20
 -11   9   5   10.10    4.60
  11   9  -5   12.90    4.90
 -11   9   5   14.30    4.90
  10  -9  -5    2.80    4.00
 -10  -9   5    2.90    4.00
 -10  -9   5    2.00    3.30
 -10  -9   5    2.70    4.20
  10  -9  -5    3.10    3.00
 -10   9   5   -0.20    3.70
  10   9  -5    0.70    4.10
 -10   9   5   -0.80    3.80
  -9  -9   5   21.80    3.60
   9  -9  -5   26.70    3.50
  -9  -9   5   31.30    4.90
   9  -9  -5   22.50    4.20
  -9  -9   5   28.30    4.40
   9   9  -5   30.00    4.50
  -9   9   5   28.80    4.40
  -9   9   5   32.30    4.60
   8  -9  -5   33.60    3.50
  -8  -9   5   41.20    4.00
   8  -9  -5   31.20    4.30
  -8  -9   5   44.80    4.80
  -8   9   5   42.70    4.70
   8   9  -5   31.00    4.40
  -8   9   5   44.30    4.60
  -7  -9   5    3.70    2.20
   7  -9  -5    2.70    1.80
   7  -9  -5   -1.00    2.60
  -7  -9   5    3.80    2.90
   7   9  -5   -0.30    2.80
  -7   9   5    7.00    2.90
  -7   9   5    0.30    2.90
  -6  -9   5   21.50    3.40
   6  -9  -5   20.50    3.30
   6  -9  -5   18.60    2.30
  -6  -9   5   21.70    2.60
  -6   9   5   17.10    2.90
   6   9  -5   17.90    3.30
  -6   9   5   16.70    3.10
  -5  -9   5    4.40    2.60
   5  -9  -5    3.40    2.60
  -5  -9   5    3.50    1.70
  -5   9   5    4.80    2.70
  -5   9   5    0.70    2.50
  -4  -9   5    2.40    1.50
  -4  -9   5    5.80    2.40
   4  -9  -5    5.60    1.40
   4  -9  -5    4.90    2.40
  -4   9   5    3.70    2.30
  -4   9   5    3.90    2.30
  -3  -9   5   15.20    1.90
   3  -9  -5   15.20    1.70
   3  -9  -5   16.30    2.80
  -3  -9   5   13.70    2.50
  -3   9   5   12.70    2.60
  -3   9   5    8.80    2.40
  -2  -9   5   17.80    2.80
   2  -9  -5   18.10    1.70
   2  -9  -5   12.00    2.50
  -2  -9   5   15.20    1.80
  -2   9   5   12.30    2.50
  -2   9   5   16.50    2.40
  -2   9   5   11.00    2.60
   2   9  -5   13.50    2.30
   1  -9  -5   55.79    3.80
   1  -9  -5   65.89    4.80
  -1  -9   5   57.29    4.70
  -1  -9   5   56.99    4.00
   1   9  -5   52.09    4.40
  -1   9   5   57.99    4.50
   0  -9   5   98.99    6.40
   0  -9   5  122.59    7.20
   0  -9  -5   96.79    6.20
   0  -9  -5  108.79    6.90
   0   9   5  101.19    7.00
   0   9  -5   95.59    6.70
   0   9   5  102.19    6.90
  -1  -9  -5   82.89    5.50
   1  -9   5   95.89    6.30
   1  -9   5   84.79    5.60
  -1  -9  -5   82.69    6.10
  -1  -9  -5   84.59    6.70
   1   9   5   88.89    6.50
   1   9   5   88.79    6.20
  -1   9  -5   81.29    5.90
  -2  -9  -5    0.10    2.60
  -2  -9  -5    1.30    1.40
   2  -9   5    1.10    1.50
   2  -9   5    0.10    2.30
   2   9   5    0.80    2.30
  -2   9  -5    1.00    2.00
   2   9   5    2.30    2.30
  -3  -9  -5   33.10    3.30
   3  -9   5   33.40    3.40
  -3  -9  -5   36.30    4.20
   3   9   5   39.70    3.80
   3   9   5   28.10    3.70
  -3   9  -5   38.40    3.80
  -4  -9  -5  104.19    7.10
  -4  -9  -5  112.69    7.90
   4  -9   5  109.59    7.20
   4   9   5  100.89    7.60
  -4   9  -5  115.89    7.40
   5  -9   5   48.40    4.30
  -5  -9  -5   47.00    4.30
  -5  -9  -5   44.60    5.10
  -5   9  -5   42.70    4.50
   5   9   5   51.09    4.80
   6  -9   5    7.40    2.40
  -6  -9  -5    3.60    3.30
  -6  -9  -5    9.20    2.50
  -6   9  -5    9.90    2.60
   6   9   5   10.70    3.40
   7  -9   5    2.00    2.60
  -7  -9  -5    0.20    3.50
  -7  -9  -5    0.80    2.70
   7   9   5    4.10    3.60
  -7   9  -5   -2.20    3.00
  -8  -9  -5    0.10    3.10
  -8  -9  -5    0.70    4.20
   8  -9   5   -1.20    3.10
  -8   9  -5    1.40    3.60
   8   9   5    1.80    4.20
  -9  -9  -5    1.80    3.80
   9  -9   5    4.60    3.90
  -9  -9  -5    6.20    5.00
  -9   9  -5    4.10    4.40
   9   9   5    1.00    4.40
  10 -10  -5   -0.20    4.20
  10 -10  -5   -0.30    3.10
 -10 -10   5   -0.80    3.60
 -10 -10   5   -5.00    4.70
 -10  10   5    0.70    4.30
  10  10  -5   -1.90    4.20
 -10  10   5    0.20    4.20
   9 -10  -5    2.80    2.70
   9 -10  -5    4.10    3.80
  -9 -10   5    0.50    3.10
  -9 -10   5    0.20    4.10
  -9  10   5    2.50    3.90
  -9  10   5    3.30    4.00
   9  10  -5    1.70    3.70
  -8 -10   5   -3.00    3.70
  -8 -10   5    5.50    2.70
   8 -10  -5    5.30    3.50
   8 -10  -5    7.20    2.40
  -8  10   5    2.30    3.50
  -8  10   5    8.40    3.50
   8  10  -5   -0.20    3.40
  -7 -10   5    2.90    2.30
   7 -10  -5   -2.00    2.90
  -7 -10   5   -1.90    3.20
   7 -10  -5    3.00    1.90
  -7  10   5   -0.40    3.10
  -7  10   5   -1.30    3.00
   7  10  -5   -1.80    3.10
  -6 -10   5   39.40    4.60
   6 -10  -5   40.10    4.60
  -6 -10   5   47.10    4.20
   6  10  -5   37.80    4.40
  -6  10   5   45.80    4.80
  -6  10   5   51.49    5.00
  -5 -10   5   31.70    4.10
  -5 -10   5   34.60    3.40
   5 -10  -5   32.50    4.10
  -5  10   5   31.30    3.80
  -5  10   5   29.30    3.80
   4 -10  -5    5.50    1.60
  -4 -10   5    5.10    1.60
   4 -10  -5    8.00    2.80
  -4 -10   5    4.50    2.70
  -4  10   5    6.40    2.80
  -4  10   5    4.00    2.90
   3 -10  -5    2.40    1.40
  -3 -10   5    1.40    1.50
  -3 -10   5    2.40    2.50
   3 -10  -5    1.50    2.40
  -3  10   5    1.40    2.30
  -3  10   5    3.60    2.60
  -2 -10   5   19.10    2.20
  -2 -10   5   20.00    3.20
   2 -10  -5   21.80    2.00
   2 -10  -5   29.40    3.40
   2  10  -5   24.90    4.50
  -2  10   5   19.50    3.20
  -2  10   5   13.60    2.90
  -1 -10   5    6.00    1.60
  -1 -10   5    5.10    2.40
   1 -10  -5    4.20    2.40
   1 -10  -5    3.20    1.20
  -1  10   5    6.20    2.40
   1  10  -5    6.10    2.20
  -1  10   5    4.00    2.70
   0 -10  -5    2.70    1.40
   0 -10  -5    4.60    2.50
   0 -10  -5    5.40    2.90
   0 -10   5    1.10    2.60
   0 -10   5    4.50    1.50
   0  10   5    3.30    2.60
   0  10  -5    5.00    2.20
   0  10   5    3.20    2.40
  -1 -10  -5    6.30    1.60
  -1 -10  -5    9.80    2.70
   1 -10   5    4.50    1.70
   1 -10   5    9.70    2.80
  -1 -10  -5    7.30    3.40
  -1  10  -5    7.10    2.40
   1  10   5    7.70    2.60
   1  10   5   10.00    3.10
   2 -10   5    1.80    2.90
   2 -10   5    2.60    1.70
  -2 -10  -5    1.40    2.90
  -2 -10  -5    4.60    1.70
   2  10   5    1.60    2.60
   2  10   5    3.20    2.60
  -2  10  -5    2.60    2.20
  -3 -10  -5   16.90    3.80
   3 -10   5   14.60    2.30
  -3 -10  -5   16.20    2.20
  -3  10  -5   17.60    2.90
   3  10   5   11.50    3.00
   3  10   5   10.90    3.20
   4 -10   5    2.80    1.90
  -4 -10  -5    1.80    3.20
  -4 -10  -5    1.10    1.80
   4  10   5    2.30    2.90
  -4  10  -5    2.10    2.40
  -5 -10  -5    0.00    2.00
   5 -10   5    0.80    2.10
  -5 -10  -5   -1.00    3.30
  -5  10  -5    2.60    2.80
   5  10   5    3.90    3.20
   6 -10   5    9.70    2.70
  -6 -10  -5    9.90    2.70
  -6 -10  -5   13.20    4.00
  -6  10  -5    9.50    3.30
   6  10   5    4.40    3.70
  -7 -10  -5   25.90    3.80
  -7 -10  -5   25.60    5.40
   7 -10   5   28.30    3.80
  -7  10  -5   32.40    4.60
   7  10   5   35.40    4.90
  -8 -10  -5    3.70    5.40
  -8 -10  -5    1.10    3.40
   8 -10   5   -0.40    3.50
  -8  10  -5    6.60    3.90
   8  10   5    2.00    4.40
 -10 -11   5    4.90    5.60
 -10  11   5    3.00    5.10
  -9 -11   5   26.40    5.40
  -9 -11   5   28.20    4.40
   9 -11  -5   19.40    5.10
  -9  11   5   38.10    5.50
  -9  11   5   29.80    5.50
   9  11  -5   33.70    5.50
  -8 -11   5   28.70    3.90
  -8 -11   5   18.10    4.90
   8 -11  -5   25.10    4.50
  -8  11   5   28.40    4.90
  -8  11   5   23.90    4.70
   8  11  -5   25.90    4.90
   7 -11  -5    2.10    3.40
  -7 -11   5    0.90    3.70
  -7 -11   5   -0.10    2.50
  -7  11   5    1.20    3.60
  -7  11   5    0.70    3.60
   7  11  -5    0.10    3.60
   6 -11  -5    3.40    3.40
  -6 -11   5    1.20    3.30
  -6 -11   5    4.00    2.20
  -6  11   5    2.30    3.00
  -6  11   5    2.10    3.10
  -5 -11   5   12.60    2.30
  -5 -11   5    5.10    3.30
   5 -11  -5   17.30    3.40
   5 -11  -5   16.80    2.20
  -5  11   5   10.80    3.30
  -5  11   5   13.70    3.30
   4 -11  -5    3.70    2.90
  -4 -11   5    4.20    2.90
  -4 -11   5    5.70    1.80
   4 -11  -5    3.60    1.70
  -4  11   5    3.80    2.70
  -4  11   5    2.20    2.90
  -3 -11   5    3.70    2.80
   3 -11  -5    9.50    1.70
   3 -11  -5    9.20    3.10
  -3 -11   5    9.20    1.90
  -3  11   5   10.60    3.00
  -3  11   5    7.20    3.10
  -2 -11   5   -0.40    2.80
   2 -11  -5    0.50    1.30
  -2 -11   5    0.10    1.50
   2 -11  -5    0.10    2.60
  -2  11   5    3.80    2.60
  -1 -11   5   12.30    1.90
  -1 -11   5   15.00    3.20
   1 -11  -5   15.90    1.80
   1 -11  -5   14.40    3.20
  -1  11   5   12.90    3.70
   1  11  -5   13.30    2.90
  -1  11   5    8.80    3.20
   0 -11   5   80.39    6.60
   0 -11  -5   78.69    5.20
   0 -11  -5   85.69    7.00
   0 -11   5   74.69    5.40
   0 -11  -5   80.09    6.40
   0  11  -5   83.09    6.10
   0  11   5   85.19    6.70
   0  11   5   77.89    6.30
   1 -11   5   47.70    3.90
   1 -11   5   43.00    4.60
  -1 -11  -5   39.70    4.80
  -1  11  -5   43.30    4.30
   1  11   5   45.50    4.70
   1  11   5   43.50    4.50
   2 -11   5    8.50    2.10
  -2 -11  -5   11.70    2.00
  -2 -11  -5    7.50    3.50
   2  11   5   12.30    3.10
  -2  11  -5   11.90    2.90
   2  11   5    6.40    3.30
   3 -11   5    6.90    2.10
  -3 -11  -5    5.90    2.00
  -3 -11  -5    3.20    3.70
  -3  11  -5    7.10    2.60
   3  11   5    6.00    2.90
  -4 -11  -5   11.90    4.40
  -4 -11  -5    9.60    2.20
   4 -11   5    8.30    2.30
   4  11   5    6.50    3.10
  -4  11  -5    7.40    3.00
  -5 -11  -5   10.30    4.20
   5 -11   5   17.20    2.90
  -5 -11  -5   16.80    2.90
  -5  11  -5    9.20    3.30
   5  11   5   10.40    3.80
   6 -11   5    6.80    2.90
  -6 -11  -5    5.20    2.90
  -6 -11  -5    4.20    4.90
   6  11   5    2.60    3.70
  -6  11  -5    5.10    3.60
  -7 -11  -5    0.70    3.30
   7 -11   5    0.40    3.20
  -7 -11  -5    2.90    5.20
  -7  11  -5    4.20    3.80
   7  11   5    1.30    4.10
  -8 -12   5    0.70    4.70
   8 -12  -5   -0.70    4.30
  -8 -12   5    1.30    3.20
  -8  12   5    1.50    4.60
  -8  12   5    0.30    4.80
   7 -12  -5    6.30    4.10
  -7 -12   5    8.80    4.50
  -7 -12   5    9.60    3.00
  -7  12   5    8.90    4.30
  -7  12   5   12.50    4.60
   6 -12  -5    7.00    3.90
  -6 -12   5    4.20    3.90
  -6 -12   5    5.70    2.50
   6 -12  -5    6.70    2.30
  -6  12   5    5.00    4.00
  -6  12   5    5.50    3.70
  -5 -12   5   13.50    2.50
   5 -12  -5   17.60    2.50
   5 -12  -5    8.30    3.80
  -5 -12   5   18.40    4.00
  -5  12   5   14.90    3.90
  -5  12   5   15.30    3.80
   4 -12  -5    2.20    3.30
  -4 -12   5   -0.80    2.00
   4 -12  -5    0.90    1.70
  -4 -12   5   -1.70    3.10
  -4  12   5    1.90    3.20
  -4  12   5    2.40    3.40
   3 -12  -5    5.60    3.10
  -3 -12   5    1.80    1.90
  -3 -12   5    7.60    3.30
   3 -12  -5    7.20    1.70
  -3  12   5    5.00    3.40
  -3  12   5    8.30    3.50
  -2 -12   5   22.30    3.80
  -2 -12   5   17.40    2.30
   2 -12  -5   21.00    3.80
  -2  12   5   12.10    3.60
   1 -12  -5   10.80    3.50
  -1 -12   5   11.60    3.40
  -1 -12   5    8.90    1.90
[truncated: 433,181 more chars]
