# Supplementary material for: Diethyl 2,2′-[({2-chloro-5-[(2-eth­oxy-2-oxoeth­yl)(2-methyl­indolin-1-yl)carbamo­yl]phen­yl}sulfon­yl)aza­nedi­yl]di­acetate
Source: IUCrdata. 2023 Aug 24;8(Pt 8):x230699. doi: 10.1107/S2414314623006995 (PMC10483534; doi:10.1107/S2414314623006995)
Supplement: Supplementary file 2 [file x-08-x230699-Isup2.hkl]

data_I                                                                          
_shelx_title ' JTM1208_0m_a.res in P2(1)'                                       
_shelx_refln_list_code          4                                               
_shelx_F_calc_maximum      175.92                                               
_exptl_crystal_F_000       656.00                                               
_reflns_d_resolution_high  0.7395                                               
                                                                                
loop_                                                                           
 _space_group_symop_operation_xyz                                               
 'x, y, z'                                                                      
 '-x, y+1/2, -z'                                                                
                                                                                
_cell_length_a    10.6830                                                       
_cell_length_b    11.3468                                                       
_cell_length_c    13.2026                                                       
_cell_angle_alpha  90.000                                                       
_cell_angle_beta  107.491                                                       
_cell_angle_gamma  90.000                                                       
                                                                                
_shelx_F_squared_multiplier     1.000                                           
                                                                                
loop_                                                                           
 _refln_index_h                                                                 
 _refln_index_k                                                                 
 _refln_index_l                                                                 
 _refln_F_squared_calc                                                          
 _refln_F_squared_meas                                                          
 _refln_F_squared_sigma                                                         
 _refln_observed_status                                                         
   2 -14   0          2.56          6.29        15.32 o                         
   3 -14   0          8.21          9.66         6.50 o                         
   4 -14   0         16.19         28.18         7.75 o                         
   5 -14   0          1.48         -0.71         6.71 o                         
   1 -13   0         49.63         40.07        14.14 o                         
   2 -13   0        177.88        197.95        21.21 o                         
   3 -13   0        133.81        176.21        11.47 o                         
   4 -13   0         94.85        115.54         7.35 o                         
   5 -13   0          8.04         14.48         5.78 o                         
   6 -13   0         40.00         36.57         7.31 o                         
   7 -13   0         24.75         16.22         7.20 o                         
   0 -12   0        350.16        422.66        32.21 o                         
   1 -12   0        159.27        203.06        19.64 o                         
   2 -12   0          0.23         -3.54        11.39 o                         
   3 -12   0         34.68         29.28         5.21 o                         
   4 -12   0         36.61         47.48         6.29 o                         
   5 -12   0          9.14          4.62         4.77 o                         
   6 -12   0         21.30         28.11         5.76 o                         
   7 -12   0          2.33          3.62         6.33 o                         
   8 -12   0         19.61         16.68         7.37 o                         
   1 -11   0         12.93         -4.09        10.61 o                         
   2 -11   0         61.98         63.77        18.66 o                         
   3 -11   0          8.93         13.22         4.20 o                         
   4 -11   0         28.74         30.98         4.23 o                         
   5 -11   0          0.21         -0.11         4.36 o                         
   6 -11   0         35.64         46.35         5.85 o                         
   7 -11   0         30.30         31.78         6.48 o                         
   8 -11   0          2.67          5.67         6.96 o                         
   9 -11   0         26.50         18.77         8.33 o                         
   0 -10   0        343.12        386.54        18.61 o                         
   1 -10   0        482.11        494.55        19.20 o                         
   2 -10   0         73.48         68.17        10.61 o                         
   3 -10   0         71.43         62.18         6.09 o                         
   4 -10   0         44.35         55.78         4.75 o                         
   5 -10   0         46.53         40.05         4.89 o                         
   6 -10   0        140.15        120.86         7.90 o                         
   7 -10   0         32.56         31.14         5.76 o                         
   8 -10   0          4.93         -2.68         6.37 o                         
   9 -10   0          9.59         15.04         7.47 o                         
  10 -10   0         31.81         29.93         9.03 o                         
   1  -9   0         75.11         81.38         6.41 o                         
   2  -9   0        161.35        124.72         7.29 o                         
   3  -9   0        237.60        245.35         9.58 o                         
   4  -9   0        163.10        160.21         7.73 o                         
   5  -9   0        105.30        113.26         6.72 o                         
   6  -9   0         87.27         68.13         5.68 o                         
   7  -9   0         81.34         78.09         6.53 o                         
   8  -9   0          0.11          1.24         5.47 o                         
   9  -9   0         16.18         20.78         6.93 o                         
  10  -9   0          1.24          0.72         7.98 o                         
  11  -9   0         25.24         26.81        10.31 o                         
   0  -8   0       2461.55       2947.97       169.71 o                         
   1  -8   0        591.69        683.73        30.45 o                         
   2  -8   0        255.70        245.72        10.34 o                         
   3  -8   0        353.62        394.89        12.48 o                         
   4  -8   0         41.64         34.97         5.18 o                         
   5  -8   0         78.16         62.22         4.67 o                         
   6  -8   0         25.39         26.68         4.51 o                         
   7  -8   0         49.85         53.30         5.60 o                         
   8  -8   0         12.20          4.61         5.23 o                         
   9  -8   0         90.34        103.72         8.37 o                         
  10  -8   0         23.82         17.68         7.28 o                         
  11  -8   0          0.85          1.05         9.26 o                         
   1  -7   0        309.28        302.04        14.58 o                         
   2  -7   0        347.07        334.78         9.42 o                         
   3  -7   0        270.12        302.56         7.32 o                         
   4  -7   0         68.93         51.56         4.65 o                         
   5  -7   0         96.78         83.61         5.09 o                         
   6  -7   0        494.36        533.26        19.19 o                         
   7  -7   0        432.97        447.96        16.74 o                         
   8  -7   0         40.47         44.28         5.75 o                         
   9  -7   0         65.92         62.95         7.05 o                         
  10  -7   0          8.58         14.96         6.70 o                         
  11  -7   0          4.47          4.36         8.24 o                         
  12  -7   0         12.40         20.59        13.14 o                         
   1  -6   0       1722.34       2140.87        87.36 o                         
   2  -6   0         82.90         62.57         2.56 o                         
   3  -6   0        843.74        871.99        19.09 o                         
   4  -6   0         86.04         95.96         7.37 o                         
   5  -6   0        102.97         94.43         5.56 o                         
   6  -6   0        212.85        217.91        14.05 o                         
   7  -6   0        152.40        139.50         8.07 o                         
   8  -6   0        113.64        104.27         8.00 o                         
   9  -6   0         68.66         58.55         7.78 o                         
  10  -6   0        115.92        120.03        10.13 o                         
  11  -6   0         39.34         46.99         8.58 o                         
  12  -6   0         21.15         28.68        18.46 o                         
   1  -5   0         54.66         62.91         4.25 o                         
   2  -5   0        109.27        104.09         3.44 o                         
   3  -5   0         89.57         65.16         2.31 o                         
   4  -5   0          2.22          1.97         1.33 o                         
   5  -5   0        341.25        371.03        18.84 o                         
   6  -5   0       1692.33       1721.68        57.46 o                         
   7  -5   0        429.69        424.31        15.95 o                         
   8  -5   0         16.86         13.84         4.86 o                         
   9  -5   0        316.51        331.27        14.20 o                         
  10  -5   0        113.48        104.02         8.47 o                         
  11  -5   0          4.04         -0.06         9.71 o                         
  12  -5   0         11.49         30.64        19.64 o                         
   1  -4   0       2593.52       3411.16       136.81 o                         
   2  -4   0       1100.74       1210.92        26.20 o                         
   3  -4   0       1098.20       1142.60        25.11 o                         
   4  -4   0          0.35          0.96         2.22 o                         
   5  -4   0         59.72         53.80         2.92 o                         
   6  -4   0        137.65        150.00         7.79 o                         
   7  -4   0        123.93         94.30         5.99 o                         
   8  -4   0          1.39         -2.67         4.03 o                         
   9  -4   0        142.56        126.51         8.23 o                         
  10  -4   0        147.18        169.85        10.63 o                         
  11  -4   0          2.19         12.18        14.54 o                         
  12  -4   0          9.22          0.00        14.93 o                         
  13  -4   0         14.66         10.61        18.86 o                         
   1  -3   0        646.81        741.39        30.28 o                         
   2  -3   0        445.55        439.99         9.84 o                         
   3  -3   0        774.63        822.75        23.47 o                         
   4  -3   0        732.75        704.39        20.38 o                         
   5  -3   0          8.85         11.25         1.83 o                         
   6  -3   0        131.61        121.24         4.77 o                         
   7  -3   0        515.94        527.43        18.52 o                         
   8  -3   0          3.06          5.93         4.08 o                         
   9  -3   0         67.40         68.28         6.35 o                         
  10  -3   0         10.26         13.92         7.64 o                         
  11  -3   0         93.34         88.00        15.71 o                         
  12  -3   0         13.49         36.53        15.71 o                         
  13  -3   0         30.24         30.25        20.82 o                         
   1  -2   0       2480.92       2964.27        68.51 o                         
   2  -2   0       2099.81       2332.63        67.03 o                         
   3  -2   0       1962.86       2026.15        57.94 o                         
   4  -2   0        690.34        763.40        18.07 o                         
   5  -2   0         61.45         66.11         2.97 o                         
   6  -2   0         99.87        111.77         5.42 o                         
   7  -2   0        303.10        278.82         9.67 o                         
   8  -2   0        168.92        149.70         8.59 o                         
   9  -2   0        400.61        419.99        16.48 o                         
  10  -2   0        437.78        530.30        35.75 o                         
  11  -2   0         37.55         51.46        13.36 o                         
  12  -2   0         11.42         12.57        16.11 o                         
  13  -2   0         48.52         47.14        18.07 o                         
   1  -1   0       1937.58       2161.19        71.44 o                         
   2  -1   0       1896.37       1966.39        57.06 o                         
   3  -1   0        745.23        782.34        18.07 o                         
   4  -1   0       1748.43       1956.43        45.87 o                         
   5  -1   0        267.42        308.77         7.90 o                         
   6  -1   0       1154.79       1174.65        27.48 o                         
   7  -1   0        127.55        118.94         4.65 o                         
   8  -1   0        141.52        163.26         7.38 o                         
   9  -1   0        841.64        923.45        42.03 o                         
  10  -1   0        125.23        104.50        15.71 o                         
  11  -1   0         85.38        112.35        16.11 o                         
  12  -1   0          4.33         18.46        13.36 o                         
  13  -1   0         18.87         22.00        16.11 o                         
   1   0   0       4158.64       4446.16       251.38 o                         
   2   0   0      10533.42      12003.29       276.78 o                         
   3   0   0       5005.24       5611.89       129.62 o                         
   4   0   0         24.05         27.74         2.38 o                         
   5   0   0        110.71        110.57         3.64 o                         
   6   0   0        418.55        445.37        11.20 o                         
   7   0   0        807.72        886.15        21.41 o                         
   8   0   0        130.36        122.00         5.43 o                         
   9   0   0        187.10        196.71        22.37 o                         
  10   0   0          2.10          2.13         6.98 o                         
  11   0   0         29.85         13.96         9.05 o                         
  12   0   0         67.64         62.85        14.93 o                         
  13   0   0         78.27         82.50        20.04 o                         
   1   1   0       1948.61       2205.53        61.87 o                         
   2   1   0       1905.50       2060.76        57.16 o                         
   3   1   0        705.63        757.10        18.12 o                         
   4   1   0       1796.24       1985.58        45.89 o                         
   5   1   0        263.11        314.58         9.14 o                         
   6   1   0       1120.53       1146.71        27.50 o                         
   7   1   0        128.41        124.45         4.80 o                         
   8   1   0        142.66        148.30         6.81 o                         
   9   1   0        838.73        902.06        31.75 o                         
  10   1   0        124.84        142.67        11.10 o                         
  11   1   0         84.78        120.80        11.67 o                         
  12   1   0          4.08          6.57        10.27 o                         
  13   1   0         21.43         31.89        16.30 o                         
   0   2   0       2927.12       3880.78       126.76 o                         
   1   2   0       2469.81       2971.40        68.56 o                         
   2   2   0       2120.91       2400.10        67.13 o                         
   3   2   0       1999.74       2052.40        57.94 o                         
   4   2   0        680.73        771.13        22.29 o                         
   5   2   0         59.17         66.81         2.96 o                         
   6   2   0        101.51        112.31         5.91 o                         
   7   2   0        302.05        267.15         9.52 o                         
   8   2   0        167.74        167.60         7.20 o                         
   9   2   0        400.20        399.64        13.84 o                         
  10   2   0        445.06        513.15        24.85 o                         
  11   2   0         35.90         40.09         9.43 o                         
  12   2   0          9.40         17.09        10.28 o                         
  13   2   0         50.19         34.48        15.32 o                         
   1   3   0        646.73        745.62        17.45 o                         
   2   3   0        447.54        462.95        10.72 o                         
   3   3   0        741.14        811.69        19.24 o                         
   4   3   0        715.93        694.78        20.57 o                         
   5   3   0          8.74         11.90         2.34 o                         
   6   3   0        116.07        107.82         5.15 o                         
   7   3   0        516.02        500.06        15.86 o                         
   8   3   0          3.13          0.87         3.68 o                         
   9   3   0         68.99         57.10         5.25 o                         
  10   3   0         10.64         15.78         5.40 o                         
  11   3   0         92.54        101.08        10.69 o                         
  12   3   0         12.89          8.26        13.36 o                         
  13   3   0         30.89         36.45        12.06 o                         
   0   4   0       5856.71       6972.71       227.69 o                         
   1   4   0       2632.33       3411.58        78.99 o                         
   2   4   0       1090.82       1232.95        34.81 o                         
   3   4   0       1106.73       1187.41        29.79 o                         
   4   4   0          0.41          0.37         1.51 o                         
   5   4   0         60.52         54.05         4.45 o                         
   6   4   0        137.03        132.28         5.93 o                         
   7   4   0        120.83        101.16         6.29 o                         
   8   4   0          1.47          3.61         3.71 o                         
   9   4   0        146.18        148.56        12.42 o                         
  10   4   0        147.37        184.80         9.04 o                         
  11   4   0          1.85         12.81         8.11 o                         
  12   4   0         10.94         13.22         9.83 o                         
  13   4   0         13.73         11.94        12.02 o                         
   1   5   0         53.74         58.55         3.98 o                         
   2   5   0        109.36        124.05         8.04 o                         
   3   5   0         98.28         80.29         5.33 o                         
   4   5   0          4.16          0.82         1.76 o                         
   5   5   0        337.66        378.21        12.11 o                         
   6   5   0       1684.06       1725.65        49.69 o                         
   7   5   0        431.67        423.59        13.79 o                         
   8   5   0         16.92         23.88         4.24 o                         
   9   5   0        314.73        321.22        12.10 o                         
  10   5   0        113.72        113.86         7.23 o                         
  11   5   0          4.11          4.37         6.06 o                         
  12   5   0         11.23         12.22         9.95 o                         
  13   5   0         14.14          1.39        12.17 o                         
   0   6   0       5506.63       6869.50       224.74 o                         
   1   6   0       1736.93       2168.78        50.44 o                         
   2   6   0         84.65         75.79         4.09 o                         
   3   6   0        825.07        878.76        25.53 o                         
   4   6   0         83.63        104.98        14.37 o                         
   5   6   0        103.30        110.36         6.16 o                         
   6   6   0        214.46        209.16         7.98 o                         
   7   6   0        156.53        141.52         6.72 o                         
   8   6   0        114.44        112.61         6.23 o                         
   9   6   0         68.15         67.86         5.69 o                         
  10   6   0        110.00        109.46         7.41 o                         
  11   6   0         39.99         52.81         7.03 o                         
  12   6   0         23.20         14.14        12.57 o                         
   1   7   0        308.04        322.56         9.97 o                         
   2   7   0        351.71        354.59         8.98 o                         
   3   7   0        272.86        330.70        10.10 o                         
   4   7   0         67.23         67.49         4.90 o                         
   5   7   0         98.50         87.86         5.97 o                         
   6   7   0        502.58        526.40        19.50 o                         
   7   7   0        435.29        424.59        14.24 o                         
   8   7   0         40.67         49.98         4.92 o                         
   9   7   0         65.71         60.93         7.43 o                         
  10   7   0          8.23         10.68         5.66 o                         
  11   7   0          4.39         13.69         7.52 o                         
  12   7   0         11.81         13.13         8.99 o                         
   0   8   0       2433.25       2981.87        98.13 o                         
   1   8   0        580.49        712.82        17.27 o                         
   2   8   0        261.10        258.06         7.29 o                         
   3   8   0        361.78        410.07        15.04 o                         
   4   8   0         42.26         29.53         4.52 o                         
   5   8   0         78.41         54.12         5.73 o                         
   6   8   0         26.14         25.30         5.41 o                         
   7   8   0         48.35         42.59         6.49 o                         
   8   8   0         12.46         13.60         6.55 o                         
   9   8   0         90.84        104.07        12.51 o                         
  10   8   0         24.94         16.67         6.23 o                         
  11   8   0          0.69          2.74         7.79 o                         
   1   9   0         75.47        100.71         7.22 o                         
   2   9   0        162.54        125.59         5.62 o                         
   3   9   0        232.14        237.66        16.01 o                         
   4   9   0        162.12        164.86         8.91 o                         
   5   9   0        104.68        118.74         9.47 o                         
   6   9   0         85.68         89.63         9.17 o                         
   7   9   0         85.68         76.29         9.58 o                         
   8   9   0          0.07          5.46         8.60 o                         
   9   9   0         15.69         13.48         9.67 o                         
  10   9   0          1.39          2.39        10.95 o                         
  11   9   0         25.12         16.32        13.05 o                         
   0  10   0        335.65        362.50        16.65 o                         
   1  10   0        484.36        514.09        13.36 o                         
   2  10   0         74.63         55.22         6.92 o                         
   3  10   0         71.54         67.00         6.42 o                         
   4  10   0         43.86         64.85         8.04 o                         
   5  10   0         46.02         52.56         8.47 o                         
   6  10   0        140.33        118.61        26.52 o                         
   7  10   0         32.53         26.15         8.75 o                         
   8  10   0          4.71         -6.83         9.56 o                         
   9  10   0         10.31         -1.32        10.27 o                         
  10  10   0         32.61         29.86        13.06 o                         
   1  11   0         13.04          6.17         4.83 o                         
   2  11   0         59.10         55.78         8.47 o                         
   3  11   0          7.18          5.72         7.21 o                         
   4  11   0         26.53         24.19         7.88 o                         
   5  11   0          0.28         -4.70         7.64 o                         
   6  11   0         34.86         31.70        10.41 o                         
   7  11   0         30.86         37.39        11.20 o                         
   8  11   0          2.80          4.06        10.41 o                         
   9  11   0         26.90         14.77        12.02 o                         
   0  12   0        354.63        444.93        22.22 o                         
   1  12   0        161.05        193.32        23.35 o                         
   2  12   0          0.22          4.71         8.06 o                         
   3  12   0         34.83         29.76        10.41 o                         
   4  12   0         37.09         44.20         9.15 o                         
   5  12   0          9.50         -3.18         8.72 o                         
   6  12   0         21.20         13.17        10.11 o                         
   7  12   0          2.51          3.74        10.67 o                         
   8  12   0         20.11          4.94        12.30 o                         
   1  13   0         49.65         44.37        10.27 o                         
   2  13   0        177.93        191.51        14.44 o                         
   3  13   0        134.01        151.25        13.61 o                         
   4  13   0         94.80         92.20        12.21 o                         
   5  13   0          7.88          6.09        11.39 o                         
   6  13   0         39.13         43.90        12.77 o                         
   7  13   0         24.54         21.22        12.91 o                         
   1  14   0         33.82         46.36        17.29 o                         
   2  14   0          2.53          4.78        11.25 o                         
   3  14   0          7.40          6.29        11.67 o                         
   4  14   0         15.98         25.30        11.86 o                         
   5  14   0          1.36         -0.03        12.62 o                         
   2  15   0          5.30         15.71        19.25 o                         
  -3 -15   1         17.59         20.43        20.43 o                         
  -2 -15   1         29.93          8.64        23.57 o                         
  -5 -14   1          3.32         15.79         6.58 o                         
  -4 -14   1         18.13         24.89         5.50 o                         
  -3 -14   1         13.33         22.42        12.08 o                         
  -2 -14   1         30.29         28.28        12.08 o                         
   2 -14   1          0.68          8.25        15.71 o                         
   3 -14   1         13.27         12.31         7.38 o                         
   4 -14   1          1.09          0.25         5.96 o                         
   5 -14   1         11.19          1.12         6.77 o                         
  -7 -13   1         88.81         94.53        10.59 o                         
  -6 -13   1         44.07         47.25         7.18 o                         
  -5 -13   1         12.51         11.78         5.75 o                         
  -4 -13   1         11.63         10.53         4.84 o                         
  -3 -13   1          8.03          8.37         6.04 o                         
  -2 -13   1         75.17        117.55        30.84 o                         
  -1 -13   1        125.48        198.03        14.30 o                         
   1 -13   1         27.95         25.93        13.75 o                         
   2 -13   1        121.11        136.71        17.68 o                         
   3 -13   1         83.15         83.20        13.13 o                         
   4 -13   1         52.79         59.56         5.81 o                         
   5 -13   1          3.69          6.38         5.54 o                         
   6 -13   1          4.57          5.77         6.42 o                         
   7 -13   1          7.88         19.89         9.97 o                         
  -8 -12   1         42.69         77.30         8.73 o                         
  -7 -12   1         49.81         39.03         6.57 o                         
  -6 -12   1          0.65         -1.70         5.34 o                         
  -5 -12   1         19.94         24.52         5.44 o                         
  -4 -12   1         34.70         39.24         5.01 o                         
  -3 -12   1         80.63         91.92         6.10 o                         
  -2 -12   1          1.98          8.25        12.18 o                         
  -1 -12   1         68.27         49.38         9.71 o                         
   0 -12   1        222.95        266.43        16.90 o                         
   1 -12   1        160.80        211.39        14.26 o                         
   2 -12   1         21.05         25.31         9.23 o                         
   3 -12   1         14.66         19.16         4.02 o                         
   4 -12   1          2.33         -4.18         4.61 o                         
   5 -12   1         13.54         14.93         5.28 o                         
   6 -12   1         46.60         38.14         6.86 o                         
   7 -12   1          1.30          4.77         7.10 o                         
   8 -12   1         31.03         32.49         8.61 o                         
  -9 -11   1          8.83         14.15         7.50 o                         
  -8 -11   1          6.64         -1.31         6.06 o                         
  -7 -11   1         55.95         60.88         6.26 o                         
  -6 -11   1         10.79          4.41         4.58 o                         
  -5 -11   1         17.95         12.49         4.21 o                         
  -4 -11   1         64.92         50.22         4.49 o                         
  -3 -11   1          3.78          5.13         3.35 o                         
  -2 -11   1         33.77         40.86        11.39 o                         
  -1 -11   1        207.95        212.58        14.01 o                         
   0 -11   1          8.29         -0.36         5.10 o                         
   1 -11   1         24.67         13.24         6.21 o                         
   2 -11   1         64.24         88.61         7.43 o                         
   3 -11   1         22.75         10.77         3.72 o                         
   4 -11   1         32.65         37.53         4.68 o                         
   5 -11   1         14.91         10.83         4.68 o                         
   6 -11   1          0.72         -0.72         5.11 o                         
   7 -11   1          9.75         15.16         6.22 o                         
   8 -11   1          1.08          0.17         7.40 o                         
   9 -11   1         15.01         11.80         8.83 o                         
 -10 -10   1          5.52          0.11         7.89 o                         
  -9 -10   1         50.42         43.50         7.05 o                         
  -8 -10   1          8.58         -5.45         5.45 o                         
  -7 -10   1         42.41         48.18         7.53 o                         
  -6 -10   1          6.07         -1.12         4.30 o                         
  -5 -10   1         62.40         59.66         4.81 o                         
  -4 -10   1        310.31        309.42        10.90 o                         
  -3 -10   1        196.15        259.56         9.31 o                         
  -2 -10   1        349.73        410.12        26.91 o                         
  -1 -10   1         32.46          9.05        12.31 o                         
   0 -10   1        358.50        387.46        11.66 o                         
   1 -10   1         99.35        124.78        14.60 o                         
   2 -10   1        173.56        162.36        10.41 o                         
   3 -10   1         45.41         49.04         5.48 o                         
   4 -10   1          2.57          2.26         3.81 o                         
   5 -10   1         74.73         81.32         8.06 o                         
   6 -10   1        208.87        199.27        10.25 o                         
   7 -10   1         57.87         66.64         6.76 o                         
   8 -10   1         54.25         61.75         7.64 o                         
   9 -10   1         89.43         75.90         9.16 o                         
  10 -10   1         28.99         24.51         9.39 o                         
 -11  -9   1          1.22          4.02         8.43 o                         
 -10  -9   1         33.43         50.70        10.93 o                         
  -9  -9   1         14.73         37.54         9.03 o                         
  -8  -9   1         61.14         42.17         6.23 o                         
  -7  -9   1        105.13        101.87        10.12 o                         
  -6  -9   1         85.95         66.16         5.72 o                         
  -5  -9   1         14.26          7.72         3.72 o                         
  -4  -9   1         58.68         58.51         4.44 o                         
  -3  -9   1          6.71          5.44         2.96 o                         
  -2  -9   1        196.20        225.29        10.27 o                         
  -1  -9   1        637.00        599.37        21.54 o                         
   0  -9   1        619.16        748.59        32.50 o                         
   1  -9   1         32.85         17.05         4.60 o                         
   2  -9   1        250.52        272.97        11.39 o                         
   3  -9   1        501.38        510.37        17.99 o                         
   4  -9   1        143.89        188.20        11.29 o                         
   5  -9   1          3.49          3.52         3.78 o                         
   6  -9   1         25.66         25.23         4.71 o                         
   7  -9   1         34.37         33.43         5.59 o                         
   8  -9   1         12.35          7.84         5.72 o                         
   9  -9   1          3.93          1.73         6.69 o                         
  10  -9   1         11.14         10.68         8.29 o                         
 -11  -8   1          2.01          0.71         8.36 o                         
 -10  -8   1          6.27          0.17         6.93 o                         
  -9  -8   1         40.42         39.79         6.66 o                         
  -8  -8   1         26.08         29.02         5.51 o                         
  -7  -8   1         20.67         29.55         4.94 o                         
  -6  -8   1         88.44         97.70         6.07 o                         
  -5  -8   1         26.62         29.80         4.06 o                         
  -4  -8   1         81.27         79.31         4.78 o                         
  -3  -8   1        173.49        180.81         7.41 o                         
  -2  -8   1        267.69        293.53        16.18 o                         
  -1  -8   1        227.66        226.52        13.35 o                         
   0  -8   1        745.55        898.06        37.22 o                         
   1  -8   1        321.50        238.69        10.56 o                         
   2  -8   1        225.00        255.09         7.93 o                         
   3  -8   1         58.18         58.34         3.49 o                         
   4  -8   1         56.12         72.25         8.71 o                         
   5  -8   1        246.34        241.91        12.77 o                         
   6  -8   1        559.12        594.09        21.45 o                         
   7  -8   1         13.19          8.92         4.83 o                         
   8  -8   1         51.16         26.02         6.02 o                         
   9  -8   1        173.40        182.69        11.02 o                         
  10  -8   1         10.90         10.19         7.71 o                         
  11  -8   1          0.27          5.36         9.30 o                         
 -12  -7   1         23.16         11.48        10.41 o                         
 -11  -7   1          4.18          8.02         8.09 o                         
 -10  -7   1         17.93         14.51         6.65 o                         
  -9  -7   1         27.85         21.12         6.02 o                         
  -8  -7   1        439.16        448.22        17.97 o                         
  -7  -7   1       1037.88       1113.74        38.02 o                         
  -6  -7   1        388.94        400.47        22.18 o                         
  -5  -7   1         65.27         57.84         9.56 o                         
  -4  -7   1         85.14         77.03         4.69 o                         
  -3  -7   1         20.43         17.44         1.78 o                         
  -2  -7   1        309.93        357.03        10.24 o                         
  -1  -7   1        692.00        764.81        38.89 o                         
   0  -7   1       2078.74       2448.75       144.57 o                         
   1  -7   1        128.26        109.92         6.32 o                         
   2  -7   1        138.92        121.36         4.03 o                         
   3  -7   1        405.32        368.84         9.53 o                         
   4  -7   1         44.47         53.21         3.99 o                         
   5  -7   1         23.07         17.96         3.43 o                         
   6  -7   1        129.33        117.27         7.13 o                         
   7  -7   1         39.11         27.92         4.91 o                         
   8  -7   1          2.19          0.71         5.14 o                         
   9  -7   1         21.94         17.48         6.44 o                         
  10  -7   1          5.90          0.62         7.05 o                         
  11  -7   1          8.85          2.73         8.47 o                         
 -12  -6   1         12.57         16.11        20.04 o                         
 -11  -6   1        225.07        271.75        14.43 o                         
 -10  -6   1        151.99        165.55        14.02 o                         
  -9  -6   1         20.84         25.17         5.75 o                         
  -8  -6   1         42.48         39.37         6.55 o                         
  -7  -6   1         34.58         40.11         5.73 o                         
  -6  -6   1        164.24        144.16         7.46 o                         
  -5  -6   1        245.91        244.32         9.82 o                         
  -4  -6   1        732.10        701.87        23.73 o                         
  -3  -6   1        466.56        525.50        12.72 o                         
  -2  -6   1        975.44       1030.16        26.45 o                         
  -1  -6   1         88.45        123.29         8.05 o                         
   0  -6   1        340.29        296.95        22.39 o                         
   1  -6   1         33.12         52.19         4.46 o                         
   2  -6   1        167.70        174.90         4.52 o                         
   3  -6   1        228.12        223.86         5.56 o                         
   4  -6   1         74.99         89.18         4.28 o                         
   5  -6   1          7.27          4.42         2.93 o                         
   6  -6   1        138.70        117.23         6.98 o                         
   7  -6   1        109.98        105.50        10.97 o                         
   8  -6   1        193.14        205.97        17.07 o                         
   9  -6   1         79.23         62.94         7.06 o                         
  10  -6   1         88.34         92.01         8.64 o                         
  11  -6   1         28.07         31.34        13.68 o                         
  12  -6   1         18.78          2.36        18.86 o                         
 -13  -5   1         15.99          0.39        19.25 o                         
 -12  -5   1         21.25         18.07        16.11 o                         
 -11  -5   1          8.60          7.83         7.14 o                         
 -10  -5   1        392.83        440.08        18.28 o                         
  -9  -5   1        175.86        194.28        10.65 o                         
  -8  -5   1         11.91          4.92         6.43 o                         
  -7  -5   1        778.25        788.66        27.22 o                         
  -6  -5   1        262.96        237.51        10.11 o                         
  -5  -5   1        496.26        491.85        17.76 o                         
  -4  -5   1         51.27         53.20         2.35 o                         
  -3  -5   1       1263.32       1389.73        32.80 o                         
  -2  -5   1        858.22        989.93        23.36 o                         
  -1  -5   1       1773.54       2204.88        89.03 o                         
   0  -5   1        827.58       1031.10        58.53 o                         
   1  -5   1        299.76        315.37         8.70 o                         
   2  -5   1       2076.78       2264.91        48.98 o                         
   3  -5   1        906.24        953.88        21.02 o                         
   4  -5   1        219.68        207.43         6.33 o                         
   5  -5   1         89.61         79.47         5.49 o                         
   6  -5   1        385.27        362.58        13.66 o                         
   7  -5   1        121.39        135.51         7.61 o                         
   8  -5   1        107.05        106.20         7.12 o                         
   9  -5   1         40.86         57.75        11.95 o                         
  10  -5   1         50.46         50.12         7.35 o                         
  11  -5   1         55.92         79.12        11.66 o                         
  12  -5   1         72.23         76.60        22.00 o                         
 -13  -4   1         94.18         97.03        22.39 o                         
 -12  -4   1         50.86         87.21        19.64 o                         
 -11  -4   1         13.38          7.07        13.36 o                         
 -10  -4   1         16.47         15.72         6.25 o                         
  -9  -4   1        240.21        237.85        11.11 o                         
  -8  -4   1         16.64         13.00         6.75 o                         
  -7  -4   1        114.94        112.42         6.61 o                         
  -6  -4   1        132.39        124.40         6.34 o                         
  -5  -4   1         28.59         20.35         2.80 o                         
  -4  -4   1        423.31        389.03        14.51 o                         
  -3  -4   1       1045.21       1159.56        25.39 o                         
  -2  -4   1       1073.83       1096.36        25.71 o                         
  -1  -4   1        346.34        442.94        28.28 o                         
   0  -4   1        410.32        454.87        29.07 o                         
   1  -4   1       1661.44       1963.13        50.03 o                         
   2  -4   1        950.22       1019.58        22.23 o                         
   3  -4   1       1292.67       1417.37        33.20 o                         
   4  -4   1        110.32        121.44         4.07 o                         
   5  -4   1        928.96       1003.33        28.67 o                         
   6  -4   1        788.53        791.69        27.14 o                         
   7  -4   1        168.47        176.97         8.81 o                         
   8  -4   1        375.09        388.67        15.34 o                         
   9  -4   1        259.33        253.84        12.99 o                         
  10  -4   1        174.10        208.23        14.54 o                         
  11  -4   1         43.63         53.82        16.50 o                         
  12  -4   1          9.53         10.61        16.11 o                         
  13  -4   1          2.10          3.14        23.96 o                         
 -13  -3   1         17.69         23.57        17.29 o                         
 -12  -3   1          1.22         -4.32        15.71 o                         
 -11  -3   1         24.70         23.57        12.18 o                         
 -10  -3   1          8.66          0.94         5.95 o                         
  -9  -3   1         39.92         34.27         5.76 o                         
  -8  -3   1        178.61        189.46        15.61 o                         
  -7  -3   1        748.26        737.55        25.10 o                         
  -6  -3   1        687.23        726.53        21.11 o                         
  -5  -3   1          1.76          1.21         2.10 o                         
  -4  -3   1        678.64        736.86        24.64 o                         
  -3  -3   1        391.32        460.78        16.03 o                         
  -2  -3   1        560.74        531.47        14.27 o                         
  -1  -3   1       7545.43       9719.82       272.37 o                         
   0  -3   1      30948.24      38537.61      2123.12 o                         
   1  -3   1       6666.53       8026.17       170.38 o                         
   2  -3   1        434.94        450.34        10.64 o                         
   3  -3   1       2045.31       2141.52        54.64 o                         
   4  -3   1       2166.55       2483.81        57.55 o                         
   5  -3   1         14.58         14.65         1.75 o                         
   6  -3   1         19.87         31.61         2.76 o                         
   7  -3   1        320.90        363.56        19.03 o                         
   8  -3   1         43.71         45.64         8.26 o                         
   9  -3   1        252.74        311.93        13.38 o                         
  10  -3   1         24.96         40.46        12.57 o                         
  11  -3   1         22.46         17.29        14.93 o                         
  12  -3   1        128.78        103.71        19.25 o                         
  13  -3   1         73.16         77.39        20.82 o                         
 -13  -2   1         71.49         71.50        19.64 o                         
 -12  -2   1          1.66          1.96        12.96 o                         
 -11  -2   1        156.65        146.53        18.07 o                         
 -10  -2   1         89.26        110.00        14.54 o                         
  -9  -2   1        314.85        331.49        14.06 o                         
  -8  -2   1        141.86        178.36        17.40 o                         
  -7  -2   1        199.56        201.51         7.89 o                         
  -6  -2   1        573.71        581.84        14.21 o                         
  -5  -2   1         97.35         83.26         3.05 o                         
  -4  -2   1        352.98        309.22        17.18 o                         
  -3  -2   1        620.78        599.46        19.73 o                         
  -2  -2   1        931.62       1009.79        33.42 o                         
  -1  -2   1       1074.20       1152.96        27.66 o                         
   0  -2   1       3021.90       3501.96        98.10 o                         
   1  -2   1         10.11          9.09         0.73 o                         
   2  -2   1        937.16        944.40        24.24 o                         
   3  -2   1        315.57        310.13         7.53 o                         
   4  -2   1        573.43        654.73        14.40 o                         
   5  -2   1        100.76         84.98         3.06 o                         
   6  -2   1       1213.68       1221.91        31.73 o                         
   7  -2   1        112.04        123.80         6.84 o                         
   8  -2   1        296.56        306.42        12.62 o                         
   9  -2   1        345.01        306.27        32.21 o                         
  10  -2   1        236.35        257.67        23.57 o                         
  11  -2   1        113.93        137.10        19.25 o                         
  12  -2   1          3.83         -0.79        16.11 o                         
  13  -2   1         35.69         27.89        20.82 o                         
 -13  -1   1          4.92         20.43        15.32 o                         
 -12  -1   1         76.89         98.21        17.68 o                         
 -11  -1   1          1.93          3.93        10.61 o                         
 -10  -1   1        170.02        177.96        18.46 o                         
  -9  -1   1         31.66         22.38         6.60 o                         
  -8  -1   1          8.05          2.48         3.49 o                         
  -7  -1   1       1438.49       1637.69        38.33 o                         
  -6  -1   1        537.65        551.86        13.28 o                         
  -5  -1   1        822.87        927.78        21.92 o                         
  -4  -1   1       1805.15       1986.22        46.24 o                         
  -3  -1   1         57.33         60.70         2.00 o                         
  -2  -1   1       2690.51       3031.41       101.84 o                         
  -1  -1   1        811.99        879.91        25.49 o                         
   0  -1   1       8329.43       9104.71       259.65 o                         
   1  -1   1        173.37        186.03         4.95 o                         
   2  -1   1       7627.84       8133.65       184.79 o                         
   3  -1   1       4080.68       4362.92        93.93 o                         
   4  -1   1        346.92        370.29         8.31 o                         
   5  -1   1        226.51        238.64         6.30 o                         
   6  -1   1        820.28        824.40        19.80 o                         
   7  -1   1        280.66        277.41         7.76 o                         
   8  -1   1         44.89         40.21         4.46 o                         
   9  -1   1         14.18         24.09         6.98 o                         
  10  -1   1         81.26         83.28        14.93 o                         
  11  -1   1          1.63         -0.39        12.57 o                         
  12  -1   1         69.24         47.14        17.29 o                         
  13  -1   1         77.28         98.60        21.61 o                         
 -13   0   1         70.52         69.53        19.25 o                         
 -12   0   1          2.02          1.96        13.36 o                         
 -11   0   1         78.07         81.68        10.67 o                         
 -10   0   1         80.24        116.51        23.96 o                         
  -9   0   1        529.47        588.07        26.66 o                         
  -8   0   1         41.96         61.30         4.83 o                         
  -7   0   1         25.56         25.81         2.57 o                         
  -6   0   1        497.35        560.14        13.73 o                         
  -5   0   1         25.14         18.47         1.73 o                         
  -4   0   1       3919.48       4160.54        96.32 o                         
  -3   0   1        253.69        235.01         5.82 o                         
  -2   0   1       3232.79       3544.30        81.88 o                         
  -1   0   1       2598.40       2964.10       118.47 o                         
   0   0   1       3544.68       3668.21       146.64 o                         
   1   0   1      11327.89      12563.19       268.13 o                         
   2   0   1       1244.57       1256.89        27.07 o                         
   3   0   1       2318.24       2673.85        57.33 o                         
   4   0   1         58.21         59.39         2.35 o                         
   5   0   1       1016.49       1123.81        32.41 o                         
   6   0   1        721.27        744.53        17.99 o                         
   7   0   1         50.36         47.68         3.13 o                         
   8   0   1          4.95          9.60         3.73 o                         
   9   0   1         30.35         46.03         7.78 o                         
  10   0   1          3.22          1.15         7.91 o                         
  11   0   1        184.21        230.40        36.91 o                         
  12   0   1         89.69         87.21        17.68 o                         
  13   0   1          2.22         14.14        18.46 o                         
 -13   1   1          4.61         21.07        12.21 o                         
 -12   1   1         74.93        103.65        11.97 o                         
 -11   1   1          1.63         14.96         8.88 o                         
 -10   1   1        176.87        163.43        12.57 o                         
  -9   1   1         31.18         26.96         5.66 o                         
  -8   1   1          9.36          9.84         3.56 o                         
  -7   1   1       1422.61       1618.26        38.36 o                         
  -6   1   1        520.85        529.40        13.28 o                         
  -5   1   1        832.83        928.48        22.02 o                         
  -4   1   1       1814.35       1993.07        46.30 o                         
  -3   1   1         57.23         58.41         2.81 o                         
  -2   1   1       2697.36       3174.70        88.19 o                         
  -1   1   1        831.14        914.79        25.53 o                         
   0   1   1       8290.32       9271.41       232.31 o                         
   1   1   1        177.02        185.87         4.52 o                         
   2   1   1       7511.77       7887.60       184.77 o                         
   3   1   1       4145.28       4426.12       111.19 o                         
   4   1   1        339.28        355.63         8.93 o                         
   5   1   1        216.69        231.54         7.44 o                         
   6   1   1        815.69        828.41        19.86 o                         
   7   1   1        280.32        279.26         8.76 o                         
   8   1   1         45.30         38.94         4.24 o                         
   9   1   1         15.27         18.75         6.73 o                         
  10   1   1         84.41        100.58        10.28 o                         
  11   1   1          1.67          8.79         8.49 o                         
  12   1   1         69.93         73.30        12.08 o                         
  13   1   1         78.17        104.46        15.27 o                         
 -13   2   1         72.71         89.85        12.74 o                         
 -12   2   1          1.51          0.50         8.84 o                         
 -11   2   1        155.88        177.74        21.59 o                         
 -10   2   1         83.35        121.11        10.11 o                         
  -9   2   1        313.92        340.17        16.67 o                         
  -8   2   1        142.97        156.99         8.11 o                         
  -7   2   1        207.03        206.80         8.05 o                         
  -6   2   1        584.26        592.28        14.41 o                         
  -5   2   1         96.89         85.10         3.28 o                         
  -4   2   1        348.68        320.44         9.67 o                         
  -3   2   1        605.88        577.51        17.09 o                         
  -2   2   1        926.41       1017.04        29.02 o                         
  -1   2   1       1124.23       1241.49        27.77 o                         
   0   2   1       2957.78       3444.59        87.79 o                         
   1   2   1          9.81         12.82         1.84 o                         
   2   2   1        941.89        954.65        27.20 o                         
   3   2   1        320.14        304.53         9.33 o                         
   4   2   1        562.50        644.41        17.04 o                         
   5   2   1        101.75         83.72         3.31 o                         
   6   2   1       1213.62       1227.97        31.80 o                         
   7   2   1        113.10        109.74         5.63 o                         
   8   2   1        296.53        295.64        10.65 o                         
   9   2   1        349.61        318.62        11.68 o                         
  10   2   1        237.05        267.39        16.89 o                         
  11   2   1        112.03        154.45        12.78 o                         
  12   2   1          4.38         15.30        10.82 o                         
  13   2   1         35.64         57.35        14.16 o                         
 -13   3   1         17.43         10.16        10.82 o                         
 -12   3   1          1.09          0.46         9.30 o                         
 -11   3   1         23.43         32.59         8.47 o                         
 -10   3   1         11.11         13.27         5.08 o                         
  -9   3   1         39.70         33.01         6.18 o                         
  -8   3   1        171.81        177.89         7.81 o                         
  -7   3   1        748.69        706.22        21.70 o                         
  -6   3   1        687.34        684.39        20.97 o                         
  -5   3   1          2.45          3.83         2.19 o                         
  -4   3   1        689.24        728.55        21.36 o                         
  -3   3   1        390.46        480.17        11.44 o                         
  -2   3   1        562.74        568.10        11.30 o                         
  -1   3   1       7555.69       9588.74       222.51 o                         
   0   3   1      30936.83      37468.07       867.00 o                         
   1   3   1       6666.76       7912.05       201.74 o                         
   2   3   1        417.67        444.60        11.73 o                         
   3   3   1       2060.20       2159.78        54.71 o                         
   4   3   1       2160.51       2467.38        70.61 o                         
   5   3   1         15.65         11.63         2.44 o                         
   6   3   1         22.16         28.34         3.22 o                         
   7   3   1        320.21        331.17        11.44 o                         
   8   3   1         44.52         41.05         5.73 o                         
   9   3   1        246.94        287.85        12.42 o                         
  10   3   1         25.89         38.84         5.84 o                         
  11   3   1         22.83         24.45         8.88 o                         
  12   3   1        129.01        133.99        13.61 o                         
  13   3   1         74.16         60.48        13.88 o                         
 -13   4   1         95.45        103.05        13.86 o                         
 -12   4   1         50.52         77.46        11.07 o                         
 -11   4   1         14.43         11.39         7.50 o                         
 -10   4   1         15.62         19.27         5.14 o                         
  -9   4   1        240.12        204.51        16.21 o                         
  -8   4   1         16.41         14.10         3.98 o                         
  -7   4   1        117.17        111.37         5.79 o                         
  -6   4   1        133.28        111.43         6.01 o                         
  -5   4   1         30.33         29.12         2.84 o                         
  -4   4   1        449.36        431.76        15.21 o                         
  -3   4   1       1027.00       1199.25        27.56 o                         
  -2   4   1       1069.67       1118.55        28.32 o                         
  -1   4   1        361.64        460.44        10.98 o                         
   0   4   1        431.44        497.77        11.79 o                         
   1   4   1       1660.73       1973.25        50.18 o                         
   2   4   1        940.23       1045.27        29.66 o                         
   3   4   1       1297.43       1428.60        36.40 o                         
   4   4   1        113.92        115.68         4.16 o                         
   5   4   1        929.13        967.74        31.48 o                         
   6   4   1        783.20        783.38        23.76 o                         
   7   4   1        167.18        183.77         9.04 o                         
   8   4   1        380.07        383.86        13.11 o                         
   9   4   1        260.47        257.69        10.64 o                         
  10   4   1        171.42        206.99        12.35 o                         
  11   4   1         43.41         38.82         9.28 o                         
  12   4   1         10.29         15.03        10.35 o                         
  13   4   1          2.10         11.41        12.58 o                         
 -13   5   1         15.49         12.22        11.23 o                         
 -12   5   1         21.55         14.67        10.00 o                         
 -11   5   1          9.14          8.24         6.00 o                         
 -10   5   1        389.88        431.99        25.80 o                         
  -9   5   1        176.72        198.75        10.59 o                         
  -8   5   1         13.82         10.13         7.09 o                         
  -7   5   1        763.29        777.26        23.47 o                         
  -6   5   1        270.50        251.09         8.77 o                         
  -5   5   1        504.01        511.43        15.75 o                         
  -4   5   1         47.42         48.39         2.59 o                         
  -3   5   1       1262.94       1441.98        40.46 o                         
  -2   5   1        859.46       1016.05        25.82 o                         
  -1   5   1       1774.66       2210.97        51.40 o                         
   0   5   1        800.39       1010.48        23.84 o                         
   1   5   1        296.74        336.45         8.92 o                         
   2   5   1       2092.64       2316.22        65.11 o                         
   3   5   1        924.90       1003.79        32.51 o                         
   4   5   1        222.27        223.87        10.01 o                         
   5   5   1         88.51         94.67         5.16 o                         
   6   5   1        377.99        361.68        11.77 o                         
   7   5   1        121.73        130.82         8.11 o                         
   8   5   1        107.50        115.74         9.87 o                         
   9   5   1         43.15         43.99         5.27 o                         
  10   5   1         49.18         49.12         6.05 o                         
  11   5   1         55.69         59.80         7.17 o                         
  12   5   1         72.92         79.75        15.71 o                         
 -12   6   1         12.36         10.79         9.44 o                         
 -11   6   1        226.28        229.30        13.10 o                         
 -10   6   1        148.61        154.24        16.10 o                         
  -9   6   1         20.94         21.47         4.81 o                         
  -8   6   1         42.28         27.61         6.10 o                         
  -7   6   1         32.54         35.18         3.98 o                         
  -6   6   1        163.78        152.83         6.46 o                         
  -5   6   1        247.82        248.83         7.52 o                         
  -4   6   1        709.86        690.96        42.31 o                         
  -3   6   1        455.90        538.67        16.00 o                         
  -2   6   1        979.10       1040.53        26.74 o                         
  -1   6   1         97.83        138.87         4.30 o                         
   0   6   1        350.77        370.48         9.14 o                         
   1   6   1         33.45         49.73         2.87 o                         
   2   6   1        167.79        197.55         5.78 o                         
   3   6   1        229.78        226.90         8.84 o                         
   4   6   1         74.05         85.81         5.41 o                         
   5   6   1          6.73          2.70         1.96 o                         
   6   6   1        140.13        124.28         5.79 o                         
   7   6   1        112.10        128.37         6.09 o                         
   8   6   1        188.05        187.19        13.32 o                         
   9   6   1         78.45         78.66         6.08 o                         
  10   6   1         83.83         88.43         7.43 o                         
  11   6   1         27.90         19.23         7.80 o                         
  12   6   1         19.27         29.86        13.75 o                         
 -12   7   1         23.54         20.55        10.25 o                         
 -11   7   1          4.43          3.77         6.09 o                         
 -10   7   1         14.75         14.17         5.31 o                         
  -9   7   1         29.08         22.63         5.21 o                         
  -8   7   1        442.64        445.93        16.98 o                         
  -7   7   1       1043.42       1116.12        37.99 o                         
  -6   7   1        392.62        391.62        15.34 o                         
  -5   7   1         63.61         51.99         5.34 o                         
  -4   7   1         83.16         87.46         5.58 o                         
  -3   7   1         20.08         24.24         4.03 o                         
  -2   7   1        311.27        388.94        10.84 o                         
  -1   7   1        703.46        812.40        19.30 o                         
   0   7   1       2093.98       2541.25        58.99 o                         
   1   7   1        129.44        133.23         4.43 o                         
   2   7   1        130.16        120.94         4.86 o                         
   3   7   1        412.67        398.45        14.13 o                         
   4   7   1         44.26         62.22         8.76 o                         
   5   7   1         20.58         12.70         4.08 o                         
   6   7   1        133.99        133.35        10.51 o                         
   7   7   1         40.02         37.60         8.13 o                         
   8   7   1          2.27          0.01         4.34 o                         
   9   7   1         21.63         16.90         5.76 o                         
  10   7   1          6.20          5.84         6.46 o                         
  11   7   1          8.63          9.81         7.75 o                         
 -11   8   1          2.18          1.54         7.11 o                         
 -10   8   1          6.08          2.06         5.47 o                         
  -9   8   1         40.11         39.31         6.97 o                         
  -8   8   1         25.84         23.07         4.82 o                         
  -7   8   1         19.21         30.50         6.35 o                         
  -6   8   1         87.40         92.94         9.67 o                         
  -5   8   1         28.02         22.27         6.08 o                         
  -4   8   1         88.43         92.76        13.72 o                         
  -3   8   1        174.82        184.26         8.84 o                         
  -2   8   1        266.53        297.08         8.92 o                         
  -1   8   1        219.90        227.03         8.55 o                         
   0   8   1        736.32        883.83        21.46 o                         
   1   8   1        318.74        271.07         7.51 o                         
   2   8   1        225.86        282.86         8.42 o                         
   3   8   1         57.40         61.46         5.02 o                         
   4   8   1         56.29         71.10         5.73 o                         
   5   8   1        243.62        251.33        11.03 o                         
   6   8   1        558.88        595.93        30.23 o                         
   7   8   1         12.23          2.82         7.08 o                         
   8   8   1         53.26         44.46         9.62 o                         
   9   8   1        174.54        180.56        10.06 o                         
  10   8   1         11.87         13.53         6.56 o                         
  11   8   1          0.27          0.17         7.80 o                         
 -11   9   1          0.93         -4.71        12.78 o                         
 -10   9   1         35.84         59.63        11.94 o                         
  -9   9   1         14.92         13.51         9.30 o                         
  -8   9   1         60.38         42.19         7.75 o                         
  -7   9   1        103.42        122.01        10.70 o                         
  -6   9   1         87.47         78.48         8.22 o                         
  -5   9   1         14.28          7.63         5.05 o                         
  -4   9   1         58.00         61.28         6.19 o                         
  -3   9   1          6.48         -1.83         4.52 o                         
  -2   9   1        194.95        221.05         7.73 o                         
  -1   9   1        642.35        602.31        15.18 o                         
   0   9   1        612.17        756.07        18.63 o                         
   1   9   1         32.88         23.22         5.15 o                         
   2   9   1        251.35        275.79         8.92 o                         
   3   9   1        498.91        498.15        18.90 o                         
   4   9   1        143.52        197.76        12.34 o                         
   5   9   1          3.70         -3.91         5.85 o                         
   6   9   1         23.88         37.67         7.76 o                         
   7   9   1         34.54         22.18         8.02 o                         
   8   9   1         12.64         -1.37         8.61 o                         
   9   9   1          3.75         -5.37         9.58 o                         
  10   9   1         11.55          9.50        11.53 o                         
 -10  10   1          6.29         12.70        12.49 o                         
  -9  10   1         51.88         60.93        11.47 o                         
  -8  10   1          8.90          1.62         9.58 o                         
  -7  10   1         44.24         34.18         8.89 o                         
  -6  10   1          5.66         -0.79         7.22 o                         
  -5  10   1         60.46         58.81         7.02 o                         
  -4  10   1        308.64        305.77        13.66 o                         
  -3  10   1        192.89        255.83        11.94 o                         
  -2  10   1        349.72        395.56        15.87 o                         
  -1  10   1         31.96         30.11         8.70 o                         
   0  10   1        351.35        359.95        10.56 o                         
   1  10   1         97.74         97.59         6.18 o                         
   2  10   1        173.59        170.88         9.29 o                         
   3  10   1         45.04         44.12         7.78 o                         
   4  10   1          2.51         -1.52         6.65 o                         
   5  10   1         76.75         95.84         9.58 o                         
   6  10   1        209.27        209.02        13.70 o                         
   7  10   1         58.06         57.90         9.99 o                         
   8  10   1         54.61         55.25        10.69 o                         
   9  10   1         90.47         84.27        13.02 o                         
  10  10   1         28.45         24.77        13.32 o                         
  -9  11   1          9.26         17.54        12.34 o                         
  -8  11   1          7.08        -10.51        10.51 o                         
  -7  11   1         56.83         63.02        10.51 o                         
  -6  11   1         11.97         13.95         8.61 o                         
  -5  11   1         17.70         15.20         8.32 o                         
  -4  11   1         63.52         46.19         8.60 o                         
  -3  11   1          3.50          3.92         5.87 o                         
  -2  11   1         32.13         19.24         6.04 o                         
  -1  11   1        205.47        224.91        11.33 o                         
   0  11   1          7.36          6.08         5.64 o                         
   1  11   1         24.61          6.87         8.10 o                         
   2  11   1         64.16         81.21         8.08 o                         
   3  11   1         20.44         11.97         7.21 o                         
   4  11   1         32.26         46.40         8.44 o                         
   5  11   1         15.71         17.56        17.68 o                         
   6  11   1          1.08         -6.33         8.39 o                         
   7  11   1         10.02         10.02         9.51 o                         
   8  11   1          1.13          6.76        13.16 o                         
   9  11   1         14.54         17.66        12.62 o                         
  -8  12   1         43.15         75.74        13.75 o                         
  -7  12   1         50.41         47.30        17.48 o                         
  -6  12   1          0.68         -3.33         9.67 o                         
  -5  12   1         20.66         31.23         9.72 o                         
  -4  12   1         36.18         26.63        12.18 o                         
  -3  12   1         83.90        110.00        16.70 o                         
  -2  12   1          1.98         -4.32         8.06 o                         
  -1  12   1         69.53         62.89         8.20 o                         
   0  12   1        227.99        215.31         9.93 o                         
   1  12   1        163.96        181.36        10.95 o                         
   2  12   1         21.49         29.69         8.60 o                         
   3  12   1         14.80          0.30         8.32 o                         
   4  12   1          2.16         -4.91         8.06 o                         
   5  12   1         13.10         29.66         9.44 o                         
   6  12   1         47.15         39.26        10.41 o                         
   7  12   1          1.01         -0.04        10.54 o                         
   8  12   1         31.18         41.75        12.91 o                         
  -7  13   1         89.82         86.95        14.01 o                         
  -6  13   1         43.68         31.83        11.58 o                         
  -5  13   1         12.39         16.45        10.35 o                         
  -4  13   1         12.01         10.12        10.11 o                         
  -3  13   1          8.03          9.99         9.86 o                         
  -2  13   1         75.67         74.71        11.10 o                         
  -1  13   1        125.56        155.00        13.61 o                         
   1  13   1         28.08         28.36         9.58 o                         
   2  13   1        120.91        121.86        22.20 o                         
   3  13   1         81.19         69.16        11.39 o                         
   4  13   1         52.58         52.73        11.51 o                         
   5  13   1          3.49         -2.35        10.54 o                         
   6  13   1          4.29          6.28        11.66 o                         
  -5  14   1          3.56          6.91        13.17 o                         
  -4  14   1         16.41         21.24        12.06 o                         
  -3  14   1         12.45         31.82        11.94 o                         
  -2  14   1         30.14         29.82        10.97 o                         
   2  14   1          0.62         -5.41        10.97 o                         
   3  14   1         13.21         -7.20        11.10 o                         
   4  14   1          0.92         -5.72        12.21 o                         
   5  14   1         10.92          3.09        13.30 o                         
   2  15   1         12.75         13.36        21.21 o                         
  -2 -15   2         60.73         33.00        20.04 o                         
  -5 -14   2         33.68         29.57         6.54 o                         
  -4 -14   2         47.28         68.58         6.28 o                         
  -3 -14   2          7.33          4.12        11.94 o                         
  -2 -14   2          2.48          5.06        10.82 o                         
   2 -14   2         42.77         56.40        17.68 o                         
   3 -14   2          9.21         23.76         7.92 o                         
   4 -14   2          6.26          9.55         6.08 o                         
  -7 -13   2         44.61         54.99         7.43 o                         
  -6 -13   2         73.82         87.99         7.33 o                         
  -5 -13   2         74.59         73.68         6.42 o                         
  -4 -13   2         46.00         36.83        10.92 o                         
  -3 -13   2         24.62         24.29        10.39 o                         
  -2 -13   2          5.71         -5.89         9.72 o                         
  -1 -13   2         93.74        134.29        12.78 o                         
   0 -13   2         80.66         97.03        21.61 o                         
   1 -13   2          0.86          5.61         5.04 o                         
   2 -13   2         20.54         22.65         6.14 o                         
   3 -13   2         26.29         42.47         5.44 o                         
   4 -13   2         20.54         -0.42         5.53 o                         
   5 -13   2          9.47          6.91         6.52 o                         
   6 -13   2          4.07          5.34         7.13 o                         
  -8 -12   2         88.79         54.09         8.49 o                         
  -7 -12   2        137.61        147.86        18.83 o                         
  -6 -12   2         11.88         14.32         5.64 o                         
  -5 -12   2         23.70         10.65         5.38 o                         
  -4 -12   2         29.21         24.69         4.27 o                         
  -3 -12   2         47.31         52.01         6.96 o                         
  -2 -12   2         39.68         54.01         9.58 o                         
  -1 -12   2          8.55          8.34         7.09 o                         
   0 -12   2         40.12         32.95         6.90 o                         
   1 -12   2        105.24        135.55        26.91 o                         
   2 -12   2         71.71         71.84         7.38 o                         
   3 -12   2         59.67         46.66         5.02 o                         
   4 -12   2         19.49         27.76         7.84 o                         
   5 -12   2         51.68         41.35         6.16 o                         
   6 -12   2         53.98         53.45         6.93 o                         
   7 -12   2          1.01         -3.82         7.23 o                         
  -9 -11   2         13.94         11.58         7.48 o                         
  -8 -11   2         44.59         48.45         7.03 o                         
  -7 -11   2         17.78         18.57         6.29 o                         
  -6 -11   2         17.98         21.76         4.94 o                         
  -5 -11   2         65.59         65.50         5.81 o                         
  -4 -11   2         17.77         16.66         4.14 o                         
  -3 -11   2         89.23         78.75         6.77 o                         
  -2 -11   2         38.27         39.41         4.73 o                         
  -1 -11   2        357.03        418.53        16.77 o                         
   0 -11   2         87.42        123.76        10.18 o                         
   1 -11   2        105.40        105.78         7.13 o                         
   2 -11   2        122.41        104.11         8.72 o                         
   3 -11   2         20.78         23.95         4.22 o                         
   4 -11   2         39.99         20.53         4.69 o                         
   5 -11   2         26.19         31.49         5.32 o                         
   6 -11   2         14.19          7.87         5.36 o                         
   7 -11   2          5.11          6.15         6.22 o                         
   8 -11   2         27.57         25.81         8.04 o                         
 -10 -10   2         16.20          5.15         7.44 o                         
  -9 -10   2         71.20         79.03         8.51 o                         
  -8 -10   2        278.65        277.82        12.20 o                         
  -7 -10   2        137.77        133.03         9.02 o                         
  -6 -10   2         17.60          7.41         4.40 o                         
  -5 -10   2         72.31         93.83         7.09 o                         
  -4 -10   2        352.79        366.15        16.50 o                         
  -3 -10   2         88.67         76.09         4.56 o                         
  -2 -10   2        118.34        155.33         9.87 o                         
  -1 -10   2        188.24        178.49        12.36 o                         
   0 -10   2        150.27        156.08         6.87 o                         
   1 -10   2        302.39        311.51        17.86 o                         
   2 -10   2        244.81        275.83        10.67 o                         
   3 -10   2        254.01        238.28        10.17 o                         
   4 -10   2         47.78         50.48         4.93 o                         
   5 -10   2         98.51        102.32         9.59 o                         
   6 -10   2         54.09         50.13         5.90 o                         
   7 -10   2         26.86         21.63         5.95 o                         
   8 -10   2         65.24         73.00         8.27 o                         
   9 -10   2         45.52         44.94         9.78 o                         
 -11  -9   2        102.42         96.40         9.64 o                         
 -10  -9   2         87.11        118.98        10.76 o                         
  -9  -9   2         34.10         25.44         6.25 o                         
  -8  -9   2         64.45         70.38        11.47 o                         
  -7  -9   2        132.37        133.22         7.26 o                         
  -6  -9   2         73.07         81.96         5.77 o                         
  -5  -9   2          5.11         -0.07         3.32 o                         
  -4  -9   2         92.11        119.10         5.86 o                         
  -3  -9   2          3.82          4.51         2.55 o                         
  -2  -9   2        485.24        491.81        14.93 o                         
  -1  -9   2        471.79        626.73        19.92 o                         
   0  -9   2        282.51        212.19        12.10 o                         
   1  -9   2        178.02        199.88        14.84 o                         
   2  -9   2        160.07        160.91         6.50 o                         
   3  -9   2         95.80        112.65         6.20 o                         
   4  -9   2         17.65         14.93         3.79 o                         
   5  -9   2          8.65          3.08         3.94 o                         
   6  -9   2         10.05          4.31         4.47 o                         
   7  -9   2         37.83         34.23         5.78 o                         
   8  -9   2         72.56         75.71         7.65 o                         
   9  -9   2          6.78          7.56         7.30 o                         
  10  -9   2          0.75          0.76         9.01 o                         
 -12  -8   2          3.42          4.84         9.44 o                         
 -11  -8   2          4.61         14.50         7.85 o                         
 -10  -8   2          7.31          9.63         6.27 o                         
  -9  -8   2          9.75          9.90         5.47 o                         
  -8  -8   2        122.58        125.44         7.26 o                         
  -7  -8   2        148.44        144.78        10.60 o                         
  -6  -8   2         20.00         19.52         3.77 o                         
  -5  -8   2        194.88        160.51         7.13 o                         
  -4  -8   2         77.69         77.64        10.09 o                         
  -3  -8   2        141.93        119.74         7.52 o                         
  -2  -8   2          1.60          3.13         2.11 o                         
  -1  -8   2         36.13         32.05         2.96 o                         
   0  -8   2         64.37         75.59         3.51 o                         
   1  -8   2        164.70        117.14         4.62 o                         
   2  -8   2        192.49        150.42         4.82 o                         
   3  -8   2        163.45        160.84         6.43 o                         
   4  -8   2         96.83         63.12         4.68 o                         
   5  -8   2        127.10        121.95         7.22 o                         
   6  -8   2        377.44        430.26        20.12 o                         
   7  -8   2          7.24          3.64         4.86 o                         
   8  -8   2         60.77         71.68         8.01 o                         
   9  -8   2         71.44         66.05         7.96 o                         
  10  -8   2          1.91         -0.80         7.96 o                         
  11  -8   2          4.36          4.38         9.93 o                         
 -12  -7   2          9.35         13.93         8.51 o                         
 -11  -7   2         62.39         57.82         7.73 o                         
 -10  -7   2          3.97         -0.95         5.96 o                         
  -9  -7   2        210.48        226.13        11.62 o                         
  -8  -7   2        600.35        620.12        24.60 o                         
  -7  -7   2        481.72        504.72        18.19 o                         
  -6  -7   2         92.18         96.23         5.79 o                         
  -5  -7   2         50.71         52.28         6.41 o                         
  -4  -7   2         90.24         77.84         4.20 o                         
  -3  -7   2        158.25        150.51         4.26 o                         
  -2  -7   2         61.37         52.82         3.03 o                         
  -1  -7   2        466.93        492.10        13.58 o                         
   0  -7   2        323.44        289.46         8.41 o                         
   1  -7   2         31.35         37.13         2.39 o                         
   2  -7   2        217.16        188.44         5.06 o                         
   3  -7   2          2.63          2.65         2.14 o                         
   4  -7   2          6.58          7.02         3.04 o                         
   5  -7   2        148.45        157.75         7.87 o                         
   6  -7   2        176.16        173.66        12.97 o                         
   7  -7   2         44.37         44.67         5.59 o                         
   8  -7   2         20.91         19.56         5.63 o                         
   9  -7   2        280.77        310.12        14.85 o                         
  10  -7   2          4.67          0.56         7.53 o                         
  11  -7   2          4.48          7.99         9.10 o                         
 -13  -6   2         13.96          1.57        20.43 o                         
 -12  -6   2          3.52          0.57        10.91 o                         
 -11  -6   2         87.56         89.77         8.17 o                         
 -10  -6   2         32.39         28.27         6.66 o                         
  -9  -6   2        251.89        243.88        15.94 o                         
  -8  -6   2        367.05        370.23        15.11 o                         
  -7  -6   2        384.39        406.95        21.94 o                         
  -6  -6   2         79.23         81.59         5.37 o                         
  -5  -6   2        489.71        501.53        17.83 o                         
  -4  -6   2        536.59        546.93        16.14 o                         
  -3  -6   2          8.78          8.79         1.44 o                         
  -2  -6   2        159.57        180.81         5.51 o                         
  -1  -6   2        206.44        204.48         6.19 o                         
   0  -6   2       1202.37       1456.08        37.95 o                         
   1  -6   2        136.42        133.18         4.57 o                         
   2  -6   2         43.59         34.68         1.81 o                         
   3  -6   2        761.02        814.77        19.70 o                         
   4  -6   2        469.03        500.07        14.92 o                         
   5  -6   2        103.40         86.51         5.38 o                         
   6  -6   2         92.48        101.94         6.81 o                         
   7  -6   2         27.99         22.79         4.74 o                         
   8  -6   2         63.31         58.57         9.45 o                         
   9  -6   2          0.35          0.23         6.02 o                         
  10  -6   2         17.70         17.28         7.30 o                         
  11  -6   2          4.82          5.88        11.33 o                         
  12  -6   2         25.01         44.00        23.18 o                         
 -13  -5   2         74.79        103.71        23.96 o                         
 -12  -5   2         19.25         15.32        16.11 o                         
 -11  -5   2         48.39         57.36         8.70 o                         
 -10  -5   2        140.49        144.74         9.36 o                         
  -9  -5   2        100.71        111.63         8.90 o                         
  -8  -5   2        238.71        215.25        12.49 o                         
  -7  -5   2        379.83        432.62        18.92 o                         
  -6  -5   2         47.40         44.31         4.93 o                         
  -5  -5   2        151.69        143.15         6.71 o                         
  -4  -5   2        291.24        262.01         8.45 o                         
  -3  -5   2       1018.54       1126.89        27.05 o                         
  -2  -5   2         97.31         90.83         2.84 o                         
  -1  -5   2        615.71        640.37        16.61 o                         
   0  -5   2        614.04        650.93        19.05 o                         
   1  -5   2       1211.69       1330.85        31.38 o                         
   2  -5   2       1010.69        961.64        21.12 o                         
   3  -5   2        361.30        326.71         8.57 o                         
   4  -5   2          7.63          7.78         1.92 o                         
   5  -5   2         46.87         50.54         3.59 o                         
   6  -5   2          8.37          3.08         3.46 o                         
   7  -5   2         28.70         24.39         4.44 o                         
   8  -5   2        593.66        608.72        22.76 o                         
   9  -5   2        122.80        138.22        11.74 o                         
  10  -5   2         31.76         31.46         7.49 o                         
  11  -5   2         90.73         87.21        18.07 o                         
  12  -5   2         82.45         60.89        20.43 o                         
 -13  -4   2         49.41         62.07        19.25 o                         
 -12  -4   2          2.97         16.11        16.50 o                         
 -11  -4   2         41.09         42.43        13.75 o                         
 -10  -4   2         37.79         44.94         6.81 o                         
  -9  -4   2        298.57        313.57        13.60 o                         
  -8  -4   2       1301.20       1335.10        46.27 o                         
  -7  -4   2       1265.03       1413.88        46.49 o                         
  -6  -4   2         59.30         55.30         4.20 o                         
  -5  -4   2        337.09        312.37        11.64 o                         
  -4  -4   2       1350.87       1459.59        49.44 o                         
  -3  -4   2        378.83        388.80         9.67 o                         
  -2  -4   2        585.90        635.27        15.07 o                         
  -1  -4   2        131.55        164.48         4.84 o                         
   0  -4   2        162.87        129.24         4.45 o                         
   1  -4   2        925.69       1024.21        22.12 o                         
   2  -4   2        282.14        277.91         6.86 o                         
   3  -4   2        345.70        359.10        10.08 o                         
   4  -4   2        181.47        163.64         5.68 o                         
   5  -4   2        658.87        612.58        16.09 o                         
   6  -4   2        404.86        382.73        14.06 o                         
   7  -4   2         69.97         58.78         5.23 o                         
   8  -4   2        669.54        648.60        29.16 o                         
   9  -4   2        293.18        301.90        17.49 o                         
  10  -4   2         11.40         -0.59         8.33 o                         
  11  -4   2         15.26          9.43        16.50 o                         
  12  -4   2         55.27         60.11        21.21 o                         
 -13  -3   2         87.01        115.89        21.61 o                         
 -12  -3   2        108.66        161.07        20.82 o                         
 -11  -3   2        175.80        177.17        19.64 o                         
 -10  -3   2        520.67        555.23        26.34 o                         
  -9  -3   2         59.83         61.30         6.24 o                         
  -8  -3   2        580.94        562.75        20.56 o                         
  -7  -3   2        607.26        598.16        20.18 o                         
  -6  -3   2        459.76        491.55        15.17 o                         
  -5  -3   2         65.86         60.94         6.29 o                         
  -4  -3   2        783.08        786.74        26.38 o                         
  -3  -3   2        500.54        564.07        16.50 o                         
  -2  -3   2       3617.39       3960.72       101.60 o                         
  -1  -3   2       5217.10       5387.82       116.44 o                         
   0  -3   2       1051.63       1261.83        29.83 o                         
   1  -3   2       1961.58       2283.19        53.54 o                         
   2  -3   2        439.15        472.69        12.86 o                         
   3  -3   2        360.72        372.46         9.80 o                         
   4  -3   2        398.17        428.97         9.77 o                         
   5  -3   2        371.35        373.79         8.68 o                         
   6  -3   2        130.12        140.66         5.94 o                         
   7  -3   2         10.47          7.34         3.91 o                         
   8  -3   2        291.88        310.61        13.15 o                         
   9  -3   2         37.53         40.64         6.34 o                         
  10  -3   2        126.05        166.96        18.86 o                         
  11  -3   2        196.17        187.39        22.00 o                         
  12  -3   2         95.99         94.28        20.82 o                         
 -14  -2   2        152.01        144.57        27.89 o                         
 -13  -2   2         54.27         65.60        17.29 o                         
 -12  -2   2         13.18         11.79        12.96 o                         
 -11  -2   2          3.34          0.39        12.18 o                         
 -10  -2   2        129.89         97.82        14.54 o                         
  -9  -2   2        109.03         93.80         7.20 o                         
  -8  -2   2        325.84        273.98        11.34 o                         
  -7  -2   2        381.61        381.60        12.42 o                         
  -6  -2   2        434.42        451.15        12.39 o                         
  -5  -2   2        898.32        998.24        28.38 o                         
  -4  -2   2        414.01        428.27        12.47 o                         
  -3  -2   2       1041.50       1158.47        34.13 o                         
  -2  -2   2          3.64          2.08         0.88 o                         
  -1  -2   2       1397.79       1461.99        37.67 o                         
   0  -2   2       3198.00       3436.93        88.25 o                         
   1  -2   2        278.71        329.77         8.82 o                         
   2  -2   2       3175.77       3243.82        82.54 o                         
   3  -2   2       1768.24       1843.15        39.56 o                         
   4  -2   2       1184.98       1389.39        29.87 o                         
   5  -2   2        281.94        240.86         6.18 o                         
   6  -2   2        448.27        391.65         9.36 o                         
   7  -2   2          4.41          5.79         2.98 o                         
   8  -2   2        449.14        425.56        20.98 o                         
   9  -2   2        263.61        263.11        20.82 o                         
  10  -2   2          5.99          4.32        10.61 o                         
  11  -2   2         18.57         20.43        14.54 o                         
  12  -2   2         57.89         79.35        18.46 o                         
  13  -2   2         18.23         33.39        19.64 o                         
 -14  -1   2         45.38         38.11        18.86 o                         
 -13  -1   2         23.37         13.75        16.89 o                         
 -12  -1   2         18.74         20.43        14.14 o                         
 -11  -1   2        266.07        305.99        24.75 o                         
 -10  -1   2        155.31        150.85        17.29 o                         
  -9  -1   2        658.97        755.57        23.51 o                         
  -8  -1   2       1431.69       1522.19        43.85 o                         
  -7  -1   2        277.07        236.14         6.81 o                         
  -6  -1   2        120.40         94.38         3.64 o                         
  -5  -1   2       1522.52       1709.97        40.36 o                         
  -4  -1   2       1573.12       1769.22        41.67 o                         
  -3  -1   2       5986.48       6681.30       152.69 o                         
  -2  -1   2      15527.44      16814.80       480.02 o                         
  -1  -1   2       2239.61       2425.16        62.47 o                         
   0  -1   2       2155.34       2171.03        61.87 o                         
   1  -1   2       1264.28       1281.89        29.86 o                         
   2  -1   2       6382.42       7015.94       148.97 o                         
   3  -1   2        502.30        574.16        12.56 o                         
   4  -1   2         18.16         22.76         1.79 o                         
   5  -1   2        435.99        496.22        11.49 o                         
   6  -1   2        627.35        611.43        15.02 o                         
   7  -1   2         27.66         26.73         2.87 o                         
   8  -1   2        199.12        198.45        10.03 o                         
   9  -1   2         56.19         53.81         9.67 o                         
  10  -1   2         14.95         34.57        11.79 o                         
  11  -1   2         74.49        113.14        17.29 o                         
  12  -1   2         83.63         82.50        17.68 o                         
  13  -1   2          6.71         11.79        18.46 o                         
 -14   0   2        163.20        138.67        22.39 o                         
 -13   0   2         15.47         11.79        14.93 o                         
 -12   0   2          3.63         11.79        13.36 o                         
 -11   0   2         11.11         35.06         8.87 o                         
 -10   0   2         88.45         94.60         9.99 o                         
  -9   0   2        320.69        299.51        21.02 o                         
  -8   0   2        527.01        522.54        13.41 o                         
  -7   0   2       1110.53       1315.45        31.19 o                         
  -6   0   2        124.34        111.89         4.73 o                         
  -5   0   2         50.11         47.48         3.24 o                         
  -4   0   2        556.73        600.34        12.34 o                         
  -3   0   2        626.82        538.93        11.79 o                         
  -2   0   2       1490.82       1636.60        37.96 o                         
  -1   0   2        407.91        335.91         7.96 o                         
   0   0   2       1269.91       1182.70        27.42 o                         
   1   0   2        702.08        812.64        17.56 o                         
   2   0   2       1826.69       1963.81        42.17 o                         
   3   0   2       4059.11       4303.79        92.19 o                         
   4   0   2       1845.85       2253.42        48.57 o                         
   5   0   2        604.22        730.40        16.27 o                         
   6   0   2       2241.16       2449.78        57.23 o                         
   7   0   2         39.39         42.76         3.20 o                         
   8   0   2        134.27        125.47         6.39 o                         
   9   0   2          1.64          2.46         7.08 o                         
  10   0   2          1.26          2.04         8.16 o                         
  11   0   2         30.81         25.53        13.75 o                         
  12   0   2         48.41         34.57        14.93 o                         
  13   0   2          7.80         30.25        20.82 o                         
 -14   1   2         44.25         40.86        20.43 o                         
 -13   1   2         22.95         25.72        11.07 o                         
 -12   1   2         19.51         22.90        10.14 o                         
 -11   1   2        278.98        287.34        39.28 o                         
 -10   1   2        159.91        184.76        12.50 o                         
  -9   1   2        657.47        728.64        32.92 o                         
  -8   1   2       1427.15       1479.75        43.56 o                         
  -7   1   2        276.03        239.43         7.55 o                         
  -6   1   2        120.95        101.87         5.05 o                         
  -5   1   2       1523.81       1752.63        37.39 o                         
  -4   1   2       1606.85       1804.33        36.08 o                         
  -3   1   2       5936.34       6562.34       132.19 o                         
  -2   1   2      15416.80      17129.26       391.90 o                         
  -1   1   2       2289.67       2518.02        69.88 o                         
   0   1   2       2117.17       2197.51        61.87 o                         
   1   1   2       1250.63       1287.22        29.88 o                         
   2   1   2       6365.97       6911.89       160.90 o                         
   3   1   2        490.34        560.77        12.56 o                         
   4   1   2         18.33         22.16         1.65 o                         
   5   1   2        438.15        514.92        12.46 o                         
   6   1   2        629.78        606.85        15.02 o                         
   7   1   2         26.73         30.10         3.98 o                         
   8   1   2        204.86        191.32        10.88 o                         
   9   1   2         58.22         63.92         6.57 o                         
  10   1   2         13.98         25.28         8.00 o                         
  11   1   2         74.66         90.02        10.82 o                         
  12   1   2         85.89         84.08        13.06 o                         
  13   1   2          6.66         14.12        14.30 o                         
 -14   2   2        150.13        157.01        16.80 o                         
 -13   2   2         54.21         68.85        12.50 o                         
 -12   2   2         12.27          9.22         9.30 o                         
 -11   2   2          3.41          2.24         7.91 o                         
 -10   2   2        133.98        143.74        10.54 o                         
  -9   2   2        107.49        101.60         5.94 o                         
  -8   2   2        315.47        259.50         9.96 o                         
  -7   2   2        386.90        376.57        12.23 o                         
  -6   2   2        437.41        449.20         9.68 o                         
  -5   2   2        862.62        965.75        21.34 o                         
  -4   2   2        394.18        406.35        11.06 o                         
  -3   2   2       1055.64       1221.27        30.53 o                         
  -2   2   2          3.47          3.62         0.80 o                         
  -1   2   2       1380.78       1499.56        34.37 o                         
   0   2   2       3191.77       3529.21        80.60 o                         
   1   2   2        280.58        340.12         8.15 o                         
   2   2   2       3189.09       3262.74        82.54 o                         
   3   2   2       1779.10       1826.51        42.71 o                         
   4   2   2       1183.20       1346.00        39.48 o                         
   5   2   2        290.51        247.74         7.34 o                         
   6   2   2        447.99        383.01        12.28 o                         
   7   2   2          4.34          4.37         3.24 o                         
   8   2   2        447.63        388.86        15.03 o                         
   9   2   2        268.92        279.69        10.78 o                         
  10   2   2          5.68          1.45         7.48 o                         
  11   2   2         18.58         26.94        11.79 o                         
  12   2   2         58.68         86.39        23.37 o                         
  13   2   2         18.75         11.01        14.16 o                         
 -13   3   2         87.23         93.33        12.62 o                         
 -12   3   2        107.90        132.78        12.36 o                         
 -11   3   2        181.03        161.90        22.78 o                         
 -10   3   2        517.36        516.47        28.75 o                         
  -9   3   2         59.07         58.95         8.51 o                         
  -8   3   2        583.55        568.89        17.73 o                         
  -7   3   2        604.66        537.01        17.19 o                         
  -6   3   2        463.20        486.92        15.03 o                         
  -5   3   2         65.10         59.21         3.47 o                         
  -4   3   2        767.13        786.24        22.93 o                         
  -3   3   2        493.02        566.43        13.44 o                         
  -2   3   2       3654.48       4049.45        85.87 o                         
  -1   3   2       5276.14       5522.14       125.91 o                         
   0   3   2       1063.92       1307.53        29.88 o                         
   1   3   2       1971.91       2334.27        53.54 o                         
   2   3   2        464.21        505.05        12.82 o                         
   3   3   2        347.79        354.76         9.83 o                         
   4   3   2        394.75        416.63        17.29 o                         
   5   3   2        371.77        343.94        11.34 o                         
   6   3   2        135.58        131.90         7.03 o                         
   7   3   2         10.44         10.70         3.33 o                         
   8   3   2        285.72        314.73        11.24 o                         
   9   3   2         32.94         37.73         5.34 o                         
  10   3   2        122.50        139.07        10.09 o                         
  11   3   2        197.08        177.15        14.01 o                         
  12   3   2         96.77        119.25        30.64 o                         
 -13   4   2         50.23         77.56        12.49 o                         
 -12   4   2          2.95          1.21         9.23 o                         
 -11   4   2         40.66         54.31         9.43 o                         
 -10   4   2         36.66         44.69         5.68 o                         
  -9   4   2        299.04        318.07        11.73 o                         
  -8   4   2       1317.38       1389.75        40.07 o                         
  -7   4   2       1257.64       1361.97        40.17 o                         
  -6   4   2         60.74         54.96         5.84 o                         
  -5   4   2        333.93        323.07         8.46 o                         
  -4   4   2       1332.23       1509.60        34.99 o                         
  -3   4   2        378.09        399.38         8.33 o                         
  -2   4   2        588.50        638.53        15.12 o                         
  -1   4   2        129.50        175.53         5.05 o                         
   0   4   2        160.55        141.43         4.17 o                         
   1   4   2        925.92       1020.07        29.41 o                         
   2   4   2        266.22        273.08         6.86 o                         
   3   4   2        363.09        383.62        12.32 o                         
   4   4   2        179.88        167.12         5.84 o                         
   5   4   2        646.98        585.73        18.12 o                         
   6   4   2        404.57        363.47        12.03 o                         
   7   4   2         70.51         58.30         4.50 o                         
   8   4   2        668.33        658.70        20.33 o                         
   9   4   2        292.72        305.97        11.78 o                         
  10   4   2         11.56          2.38         5.71 o                         
  11   4   2         15.21         16.12         9.43 o                         
  12   4   2         54.60         71.89        16.50 o                         
 -13   5   2         73.36         79.46        13.02 o                         
 -12   5   2         18.85         18.55        15.91 o                         
 -11   5   2         49.43         51.75         6.74 o                         
 -10   5   2        136.84        129.80         7.61 o                         
  -9   5   2        100.80        104.27         6.53 o                         
  -8   5   2        246.84        232.46         9.14 o                         
  -7   5   2        385.42        412.86        16.05 o                         
  -6   5   2         47.20         43.14         3.67 o                         
  -5   5   2        150.16        154.53         8.52 o                         
  -4   5   2        291.57        269.15         7.11 o                         
  -3   5   2       1020.79       1188.62        29.79 o                         
  -2   5   2         95.81         95.81         3.58 o                         
  -1   5   2        586.66        633.17        15.26 o                         
   0   5   2        601.14        661.95        17.22 o                         
   1   5   2       1219.16       1367.51        38.60 o                         
   2   5   2       1030.63        996.42        28.23 o                         
   3   5   2        356.00        356.55        10.44 o                         
   4   5   2          7.26          6.68         1.92 o                         
   5   5   2         46.66         43.96         4.42 o                         
   6   5   2          8.93          9.87         3.10 o                         
   7   5   2         29.14         21.86         3.94 o                         
   8   5   2        591.08        624.94        19.54 o                         
   9   5   2        130.44        141.03         7.82 o                         
  10   5   2         31.36         46.57         6.83 o                         
  11   5   2         88.11         94.71         9.33 o                         
  12   5   2         80.88         60.50        16.11 o                         
 -13   6   2         14.57          4.24        11.86 o                         
 -12   6   2          3.75         -5.13         8.44 o                         
 -11   6   2         87.43         78.60         7.25 o                         
 -10   6   2         31.59         30.97         5.73 o                         
  -9   6   2        251.63        235.95        10.00 o                         
  -8   6   2        364.85        378.06        13.07 o                         
  -7   6   2        371.28        362.48        12.69 o                         
  -6   6   2         77.93         87.08         4.88 o                         
  -5   6   2        498.76        505.33        13.75 o                         
  -4   6   2        525.04        516.01        21.70 o                         
  -3   6   2          9.91         14.16         2.36 o                         
  -2   6   2        164.23        201.10         7.65 o                         
  -1   6   2        211.12        226.26         5.93 o                         
   0   6   2       1201.55       1518.70        38.16 o                         
   1   6   2        138.18        140.94         4.85 o                         
   2   6   2         37.82         37.57         3.46 o                         
   3   6   2        760.24        858.54        28.20 o                         
   4   6   2        466.74        468.00        23.37 o                         
   5   6   2         99.45         86.20         4.58 o                         
   6   6   2         93.04        103.07         5.46 o                         
   7   6   2         27.78         24.88         4.05 o                         
   8   6   2         61.95         50.75         5.76 o                         
   9   6   2          0.50         -1.09         5.48 o                         
  10   6   2         17.80         24.29         6.70 o                         
  11   6   2          4.67          6.45         7.98 o                         
  12   6   2         24.77         18.86        15.32 o                         
 -12   7   2          8.81         17.04         7.74 o                         
 -11   7   2         62.92         56.31         7.22 o                         
 -10   7   2          2.64         -4.16         5.27 o                         
  -9   7   2        209.65        215.65        11.67 o                         
  -8   7   2        596.17        574.41        22.85 o                         
  -7   7   2        481.26        471.05        15.57 o                         
  -6   7   2         92.33         89.14         6.50 o                         
  -5   7   2         51.82         53.24         4.98 o                         
  -4   7   2         93.71         79.60         9.97 o                         
  -3   7   2        160.32        160.17         5.51 o                         
  -2   7   2         64.17         56.06         3.22 o                         
  -1   7   2        476.85        529.33        12.91 o                         
   0   7   2        338.36        314.31         8.78 o                         
   1   7   2         29.51         38.01         2.86 o                         
   2   7   2        210.70        201.25         7.15 o                         
   3   7   2          3.29         -1.96         3.52 o                         
   4   7   2          6.55          5.41         3.55 o                         
   5   7   2        148.33        166.26         8.50 o                         
   6   7   2        177.59        154.52         7.74 o                         
   7   7   2         44.64         43.30         6.46 o                         
   8   7   2         21.66         16.48         6.11 o                         
   9   7   2        284.34        304.97        21.24 o                         
  10   7   2          4.17          2.80         6.66 o                         
  11   7   2          3.88          3.70         8.18 o                         
 -12   8   2          3.54          1.53         8.58 o                         
 -11   8   2          4.69         10.93         6.62 o                         
 -10   8   2          7.43          2.82         5.58 o                         
  -9   8   2          9.74          1.96         4.45 o                         
  -8   8   2        123.67        116.38         7.97 o                         
  -7   8   2        142.74        138.43         8.80 o                         
  -6   8   2         19.21         19.67         9.90 o                         
  -5   8   2        197.93        171.42         8.91 o                         
  -4   8   2         82.40         92.51        14.49 o                         
  -3   8   2        144.89        126.94         6.14 o                         
  -2   8   2          1.32         -2.40         2.72 o                         
  -1   8   2         34.77         32.75         3.48 o                         
   0   8   2         64.62         79.65         5.69 o                         
   1   8   2        166.06        127.44         5.11 o                         
   2   8   2        185.68        166.88        10.26 o                         
   3   8   2        163.42        164.72        19.25 o                         
   4   8   2         98.71         72.10        12.37 o                         
   5   8   2        128.13        113.30         9.17 o                         
   6   8   2        376.61        421.96        34.96 o                         
   7   8   2          6.85          6.19         6.93 o                         
   8   8   2         61.37         58.73         9.44 o                         
   9   8   2         72.66         55.94         9.78 o                         
  10   8   2          1.95          2.43         6.41 o                         
  11   8   2          4.52         -3.25         7.74 o                         
 -11   9   2        102.47         96.46        14.84 o                         
 -10   9   2         87.18         98.81        11.72 o                         
  -9   9   2         34.50         23.49         8.01 o                         
  -8   9   2         64.97         51.99         9.29 o                         
  -7   9   2        132.05        112.54         8.84 o                         
  -6   9   2         72.68         86.43        12.69 o                         
  -5   9   2          5.08          4.27         5.02 o                         
  -4   9   2         96.16        112.14         7.63 o                         
  -3   9   2          3.53         -1.12         5.94 o                         
  -2   9   2        478.39        452.21        13.56 o                         
  -1   9   2        483.26        686.92        16.60 o                         
   0   9   2        283.47        218.99         7.54 o                         
   1   9   2        175.65        190.91         8.00 o                         
   2   9   2        158.85        173.57         8.76 o                         
   3   9   2         91.20        112.17        24.75 o                         
   4   9   2         18.07         12.37         6.09 o                         
   5   9   2          8.42         -3.25         6.21 o                         
   6   9   2         10.30          6.34         6.80 o                         
   7   9   2         37.93         34.29         8.11 o                         
   8   9   2         73.22         69.10        10.51 o                         
   9   9   2          7.64          5.99        10.54 o                         
  10   9   2          0.61         -0.91        11.35 o                         
 -10  10   2         15.78         11.74        12.14 o                         
  -9  10   2         71.74         79.72        15.71 o                         
  -8  10   2        281.69        269.86        15.33 o                         
  -7  10   2        141.37        145.56        10.70 o                         
  -6  10   2         18.25          1.79         8.66 o                         
  -5  10   2         69.92         86.19         7.70 o                         
  -4  10   2        349.98        366.01        15.50 o                         
  -3  10   2         88.04         69.61         9.09 o                         
  -2  10   2        117.96        157.27         8.99 o                         
  -1  10   2        185.79        172.01         7.19 o                         
   0  10   2        148.60        151.79         7.45 o                         
   1  10   2        296.69        296.52        11.44 o                         
   2  10   2        237.29        251.00        11.93 o                         
   3  10   2        247.44        225.90        14.26 o                         
   4  10   2         47.05         45.96         8.25 o                         
   5  10   2         99.66        105.83        16.11 o                         
   6  10   2         54.71         47.67         8.72 o                         
   7  10   2         27.14         29.06         9.12 o                         
   8  10   2         65.08         61.60        11.53 o                         
   9  10   2         46.69         57.91        12.49 o                         
  -9  11   2         14.04         10.69        11.78 o                         
  -8  11   2         45.90         37.19        11.23 o                         
  -7  11   2         18.77         18.70        12.57 o                         
  -6  11   2         18.82         15.26         8.60 o                         
  -5  11   2         65.37         66.57         7.76 o                         
  -4  11   2         18.37         13.92         6.26 o                         
  -3  11   2         89.46         67.12         7.86 o                         
  -2  11   2         37.01         26.77         6.26 o                         
  -1  11   2        354.14        403.16        12.82 o                         
   0  11   2         83.97        108.31         7.03 o                         
   1  11   2        107.10        104.50        10.93 o                         
   2  11   2        125.16        131.79        11.99 o                         
   3  11   2         20.61         37.07         8.19 o                         
   4  11   2         39.29         32.64         8.05 o                         
   5  11   2         25.79         22.13         8.32 o                         
   6  11   2         14.04         10.17         9.02 o                         
   7  11   2          5.44         -2.89         9.79 o                         
   8  11   2         27.99         30.70        14.93 o                         
  -8  12   2         88.12         58.44        13.86 o                         
  -7  12   2        136.95        141.28        14.03 o                         
  -6  12   2         11.89          7.52        10.14 o                         
  -5  12   2         24.81          2.82         9.30 o                         
  -4  12   2         28.67         20.90         8.60 o                         
  -3  12   2         49.08         42.55         7.30 o                         
  -2  12   2         39.79         37.34         7.09 o                         
  -1  12   2          8.97         16.11         8.89 o                         
   0  12   2         41.52         50.53         6.47 o                         
   1  12   2        108.91        131.79         9.22 o                         
   2  12   2         75.34         86.64         8.09 o                         
   3  12   2         60.98         43.59        14.34 o                         
   4  12   2         18.80         29.08         9.15 o                         
   5  12   2         50.66         43.33        14.34 o                         
   6  12   2         54.33         62.37        13.36 o                         
   7  12   2          0.98         -4.44        11.19 o                         
  -7  13   2         44.80         50.49        13.19 o                         
  -6  13   2         74.11         59.85        12.90 o                         
  -5  13   2         73.84         91.61        13.16 o                         
  -4  13   2         45.71         49.32        10.97 o                         
  -3  13   2         24.69         27.29         9.58 o                         
  -2  13   2          6.36         -4.50         9.43 o                         
  -1  13   2         95.77        133.17        18.07 o                         
   0  13   2         80.96         63.64        15.71 o                         
   1  13   2          0.81         -0.41         7.63 o                         
   2  13   2         20.77         13.95         9.17 o                         
   3  13   2         25.74         36.87        16.89 o                         
   4  13   2         19.83          4.91        10.00 o                         
   5  13   2          9.58          8.05        10.83 o                         
   6  13   2          4.17         15.13        11.66 o                         
  -5  14   2         33.74         35.15        13.32 o                         
  -4  14   2         45.10         55.27        12.91 o                         
  -3  14   2          6.52          2.14        11.53 o                         
  -2  14   2          2.42         13.75        16.50 o                         
   2  14   2         42.32         56.09        12.64 o                         
   3  14   2          9.86         21.20        11.66 o                         
   4  14   2          6.08          4.34        12.62 o                         
  -2 -15   3          3.18          9.25         7.91 o                         
  -5 -14   3         15.81         21.18         6.22 o                         
  -4 -14   3         27.87         25.24         7.64 o                         
  -3 -14   3         24.21         34.89         8.44 o                         
  -2 -14   3         22.27         15.60         6.17 o                         
  -1 -14   3          8.23         16.64         6.70 o                         
   1 -14   3         53.08         78.99        12.77 o                         
   2 -14   3         90.53         73.76         8.46 o                         
   3 -14   3         38.45         35.96         6.37 o                         
   4 -14   3         15.54         23.55         7.27 o                         
  -7 -13   3          1.02         -3.96         6.73 o                         
  -6 -13   3         67.77         85.30         7.71 o                         
  -5 -13   3        133.57        154.83         9.64 o                         
  -4 -13   3        196.79        212.75         9.65 o                         
  -3 -13   3         44.67         54.50         6.79 o                         
  -2 -13   3          9.72         16.20         5.45 o                         
  -1 -13   3         63.52         66.78         6.17 o                         
   0 -13   3         25.47         37.16         7.27 o                         
   1 -13   3          1.52          1.35         6.87 o                         
   2 -13   3          2.13         12.06         7.09 o                         
   3 -13   3          4.00          0.01         5.27 o                         
   4 -13   3         10.06         10.39         6.53 o                         
   5 -13   3         13.69         10.58         6.78 o                         
   6 -13   3          4.62          1.62         7.42 o                         
  -8 -12   3        125.61        160.29        16.39 o                         
  -7 -12   3         52.09         60.88         6.92 o                         
  -6 -12   3         23.78         19.96         5.43 o                         
  -5 -12   3          7.89          8.73         4.73 o                         
  -4 -12   3          1.50          4.59         4.15 o                         
  -3 -12   3         35.63         27.06         5.37 o                         
  -2 -12   3         74.87         74.20         6.40 o                         
  -1 -12   3         44.21         37.51         5.00 o                         
   0 -12   3          0.72         -0.55         4.46 o                         
   1 -12   3         38.17         41.53        16.11 o                         
   2 -12   3         73.04         62.57         7.43 o                         
   3 -12   3         27.64         26.65         4.87 o                         
   4 -12   3         13.17         10.99         5.39 o                         
   5 -12   3         32.42         30.80         6.46 o                         
   6 -12   3         47.74         46.35         7.46 o                         
   7 -12   3          3.20          7.06         7.56 o                         
 -10 -11   3         23.98         14.34         7.76 o                         
  -9 -11   3         39.71         47.06         7.38 o                         
  -8 -11   3          8.42          1.73         5.74 o                         
  -7 -11   3         39.04         39.89         5.74 o                         
  -6 -11   3         11.88          1.41         4.56 o                         
  -5 -11   3         32.17         28.72         4.51 o                         
  -4 -11   3          9.29         13.58         3.98 o                         
  -3 -11   3         89.94        111.20         5.97 o                         
  -2 -11   3        158.42        172.43        10.84 o                         
  -1 -11   3         69.60         95.97         6.67 o                         
   0 -11   3         29.77         22.87         4.11 o                         
   1 -11   3         47.76         42.60         5.27 o                         
   2 -11   3         40.84         42.85         4.42 o                         
   3 -11   3         12.64          9.38         4.23 o                         
   4 -11   3         58.34         60.29         5.80 o                         
   5 -11   3         85.58         68.28         6.43 o                         
   6 -11   3         21.56         31.56         6.41 o                         
   7 -11   3         26.71         37.71         7.43 o                         
   8 -11   3         34.12         26.88         8.52 o                         
 -10 -10   3         12.09         13.84         7.17 o                         
  -9 -10   3         57.48         66.70         7.43 o                         
  -8 -10   3        280.84        375.98        20.02 o                         
  -7 -10   3        198.81        204.96         9.98 o                         
  -6 -10   3          2.08          7.22         4.28 o                         
  -5 -10   3         36.79         38.58         4.17 o                         
  -4 -10   3         39.44         52.53         4.32 o                         
  -3 -10   3         46.68         61.34         4.13 o                         
  -2 -10   3          2.87         -2.41         3.58 o                         
  -1 -10   3        250.28        346.91        13.63 o                         
   0 -10   3        156.75        146.64        11.85 o                         
   1 -10   3        286.56        298.51        14.63 o                         
   2 -10   3        199.79        192.63         7.87 o                         
   3 -10   3         88.29        109.88         6.75 o                         
   4 -10   3          3.20          4.56         4.16 o                         
   5 -10   3          1.66          2.17         4.67 o                         
   6 -10   3         21.84         18.37         5.42 o                         
   7 -10   3          0.29          5.25         6.12 o                         
   8 -10   3          2.40          1.82         7.35 o                         
   9 -10   3          2.14          1.33         8.77 o                         
 -11  -9   3         41.86         57.46         8.33 o                         
 -10  -9   3        121.45         92.79         8.64 o                         
  -9  -9   3         44.65         66.70         6.96 o                         
  -8  -9   3        110.33        103.63         7.17 o                         
  -7  -9   3          6.68          2.45         5.25 o                         
  -6  -9   3        178.70        136.27        12.87 o                         
  -5  -9   3        234.12        268.24        10.08 o                         
  -4  -9   3        151.49        133.30         5.66 o                         
  -3  -9   3         20.01         24.04         2.79 o                         
  -2  -9   3        439.52        476.07        33.05 o                         
  -1  -9   3        366.93        326.02        12.62 o                         
   0  -9   3         44.74         55.02         5.74 o                         
   1  -9   3         42.75         38.46         3.81 o                         
   2  -9   3        116.88        144.86         5.74 o                         
   3  -9   3        112.87         93.76         6.82 o                         
   4  -9   3         62.20        104.61         6.54 o                         
   5  -9   3         56.30         41.25         5.05 o                         
   6  -9   3          0.20         -4.67         4.75 o                         
   7  -9   3         30.38         29.94         5.83 o                         
   8  -9   3        133.01        132.33         9.51 o                         
   9  -9   3          4.76          3.91         7.80 o                         
  10  -9   3          8.43         12.86         9.58 o                         
 -12  -8   3          8.38         13.32         8.34 o                         
 -11  -8   3         99.86        100.86         9.06 o                         
 -10  -8   3         22.29         22.02         6.47 o                         
  -9  -8   3         48.37         54.25        12.93 o                         
  -8  -8   3        235.25        274.86        11.41 o                         
  -7  -8   3        158.43        163.36         8.83 o                         
  -6  -8   3        183.19        188.24        11.39 o                         
  -5  -8   3        248.85        263.90         9.57 o                         
  -4  -8   3        261.46        256.19        12.19 o                         
  -3  -8   3         93.12         91.29         4.08 o                         
  -2  -8   3        214.70        171.13         7.34 o                         
  -1  -8   3         68.16         78.75         6.29 o                         
   0  -8   3        179.06        158.28         7.39 o                         
   1  -8   3        469.05        471.64        15.16 o                         
   2  -8   3        504.10        512.19        13.92 o                         
   3  -8   3        243.07        208.19        13.03 o                         
   4  -8   3         32.54         38.11         4.06 o                         
   5  -8   3        205.76        204.15         9.81 o                         
   6  -8   3         74.09         60.70         6.43 o                         
   7  -8   3         32.43         36.81         5.84 o                         
   8  -8   3         17.44         17.09         6.19 o                         
   9  -8   3         12.68         14.96         7.47 o                         
  10  -8   3          2.72         -1.34         8.65 o                         
 -12  -7   3         13.89         11.81         7.80 o                         
 -11  -7   3         52.19         65.33         8.01 o                         
 -10  -7   3         47.95         46.00         6.51 o                         
  -9  -7   3         20.43         16.13         5.14 o                         
  -8  -7   3        174.76        186.80        18.42 o                         
  -7  -7   3         57.85         62.80         9.28 o                         
  -6  -7   3        135.88        127.46         7.71 o                         
  -5  -7   3        586.07        629.95        19.48 o                         
  -4  -7   3        307.99        303.21        10.14 o                         
  -3  -7   3        197.21        176.13         5.45 o                         
  -2  -7   3         83.70         76.67         3.35 o                         
  -1  -7   3        546.11        523.44        14.36 o                         
   0  -7   3         66.54         41.32         2.62 o                         
   1  -7   3         33.73         32.12         2.05 o                         
   2  -7   3        104.60         92.57         4.30 o                         
   3  -7   3          4.99          4.84         2.36 o                         
   4  -7   3         28.44         25.74         3.57 o                         
   5  -7   3        199.82        198.94         9.24 o                         
   6  -7   3        178.26        185.31         9.28 o                         
   7  -7   3        204.62        195.08        10.57 o                         
   8  -7   3        321.39        301.14        13.81 o                         
   9  -7   3        216.80        189.88        11.15 o                         
  10  -7   3         13.20         28.11         8.47 o                         
  11  -7   3          9.88          3.91        12.77 o                         
 -13  -6   3          4.82         15.32        20.04 o                         
 -12  -6   3         28.90         46.99         8.17 o                         
 -11  -6   3         75.93         79.03         7.89 o                         
 -10  -6   3         33.30         31.66         6.07 o                         
  -9  -6   3         46.27         60.10         5.78 o                         
  -8  -6   3       1068.26       1119.88        32.16 o                         
  -7  -6   3        209.79        250.91         9.25 o                         
  -6  -6   3        190.13        179.19         7.60 o                         
  -5  -6   3        829.31        881.24        25.83 o                         
  -4  -6   3        118.06        112.78         4.98 o                         
  -3  -6   3         78.63         72.47         3.13 o                         
  -2  -6   3        720.54        757.24        16.94 o                         
  -1  -6   3        413.63        360.58        10.08 o                         
   0  -6   3         19.94         14.30         1.82 o                         
   1  -6   3        157.94        148.68         4.22 o                         
   2  -6   3        133.70        118.85         4.13 o                         
   3  -6   3        133.69        124.55         4.87 o                         
   4  -6   3        141.29        123.33         5.50 o                         
   5  -6   3        173.71        187.38         8.55 o                         
   6  -6   3        215.20        199.99         9.51 o                         
   7  -6   3        146.87        153.00         8.68 o                         
   8  -6   3         36.30         33.20         5.85 o                         
   9  -6   3         49.01         55.98         7.21 o                         
  10  -6   3         15.23         11.14         7.64 o                         
  11  -6   3         28.27         16.71        12.57 o                         
 -13  -5   3         62.55         92.32        23.18 o                         
 -12  -5   3         13.58          9.43        17.29 o                         
 -11  -5   3         64.44         80.05         7.73 o                         
 -10  -5   3         34.45         27.72         5.63 o                         
  -9  -5   3        296.54        322.14        12.12 o                         
  -8  -5   3         59.02         47.69         5.16 o                         
  -7  -5   3        258.01        254.37        11.51 o                         
  -6  -5   3        390.71        369.70        17.75 o                         
  -5  -5   3        295.91        261.07        12.09 o                         
  -4  -5   3       1378.54       1553.22        40.30 o                         
  -3  -5   3        535.48        571.83        13.15 o                         
  -2  -5   3        178.84        149.40         3.94 o                         
  -1  -5   3        228.02        221.29         5.27 o                         
   0  -5   3        718.81        762.19        16.67 o                         
   1  -5   3       1128.09       1259.46        27.38 o                         
   2  -5   3         18.51         19.49         1.65 o                         
   3  -5   3        633.83        673.49        17.88 o                         
   4  -5   3          7.47          3.48         2.03 o                         
   5  -5   3        334.45        294.12        10.89 o                         
   6  -5   3         55.92         64.72         5.19 o                         
   7  -5   3        298.10        297.21        12.90 o                         
   8  -5   3        876.91        864.30        30.76 o                         
   9  -5   3        233.73        240.06        16.08 o                         
  10  -5   3         26.57         19.82         9.43 o                         
  11  -5   3          5.70          3.14        18.46 o                         
  12  -5   3          9.01         38.89        20.43 o                         
 -13  -4   3         21.18          4.32        16.50 o                         
 -12  -4   3         17.50          7.86        14.14 o                         
 -11  -4   3         28.71         28.60         8.72 o                         
 -10  -4   3        143.82        149.05         8.17 o                         
  -9  -4   3       1128.69       1124.80        33.73 o                         
  -8  -4   3       1919.01       2137.74        60.30 o                         
  -7  -4   3       1948.85       2177.22        61.19 o                         
  -6  -4   3        582.91        610.38        17.68 o                         
  -5  -4   3        606.44        550.63        16.79 o                         
  -4  -4   3       1662.83       1925.81        55.19 o                         
  -3  -4   3        289.83        328.42         8.33 o                         
  -2  -4   3        837.95        996.41        21.91 o                         
  -1  -4   3       1500.14       1467.89        31.90 o                         
   0  -4   3        263.10        255.99         6.02 o                         
   1  -4   3        589.38        535.82        13.12 o                         
   2  -4   3         83.38         83.40         4.39 o                         
   3  -4   3        251.67        255.45         7.34 o                         
   4  -4   3       1329.66       1307.27        34.43 o                         
   5  -4   3        149.55        128.91         4.83 o                         
   6  -4   3        210.03        220.74        11.01 o                         
   7  -4   3        432.12        481.46        23.03 o                         
   8  -4   3         22.24         20.19         5.15 o                         
   9  -4   3        189.29        197.67        11.53 o                         
  10  -4   3          8.72         -4.71        14.14 o                         
  11  -4   3        108.48        121.00        20.04 o                         
  12  -4   3         60.89         62.07        22.00 o                         
 -14  -3   3        141.01        130.42        33.78 o                         
 -13  -3   3          7.82          7.86        17.68 o                         
 -12  -3   3        159.34        160.28        19.64 o                         
 -11  -3   3        356.85        436.41        31.82 o                         
 -10  -3   3        320.29        312.95        12.41 o                         
  -9  -3   3        912.56        939.84        27.79 o                         
  -8  -3   3        774.80        847.17        30.79 o                         
  -7  -3   3         74.69         74.57         5.05 o                         
  -6  -3   3          8.47          8.12         2.40 o                         
  -5  -3   3        637.22        589.97        15.88 o                         
  -4  -3   3        652.77        729.76        18.90 o                         
  -3  -3   3        680.57        697.55        18.87 o                         
  -2  -3   3        812.93        717.77        17.37 o                         
  -1  -3   3        651.56        672.15        16.41 o                         
   0  -3   3        590.78        542.69        14.48 o                         
   1  -3   3       1092.61       1097.01        28.42 o                         
   2  -3   3         32.41         45.17         2.36 o                         
   3  -3   3       2243.24       2483.71        57.49 o                         
   4  -3   3        418.26        502.69        11.36 o                         
   5  -3   3         59.42         53.18         2.92 o                         
   6  -3   3        116.79         96.07         4.85 o                         
   7  -3   3         12.57          7.81         4.17 o                         
   8  -3   3        354.80        325.78        14.20 o                         
   9  -3   3         28.51         30.84         8.06 o                         
  10  -3   3         30.98         33.39        12.57 o                         
  11  -3   3         55.70         54.61        16.11 o                         
  12  -3   3          8.85         -3.93        17.68 o                         
 -14  -2   3         34.33         46.36        19.64 o                         
 -13  -2   3         10.27        -12.18        14.54 o                         
 -12  -2   3         35.05         25.14        13.36 o                         
 -11  -2   3         71.72         49.11        12.57 o                         
 -10  -2   3        170.08        177.17        16.89 o                         
  -9  -2   3        146.54        137.21         6.99 o                         
  -8  -2   3       1243.17       1340.56        38.69 o                         
  -7  -2   3        433.31        468.61        13.07 o                         
  -6  -2   3        778.61        833.81        21.92 o                         
  -5  -2   3       2314.31       2500.59        58.32 o                         
  -4  -2   3        381.94        394.35         9.81 o                         
  -3  -2   3        542.47        594.99        17.73 o                         
  -2  -2   3        460.50        461.62        12.19 o                         
  -1  -2   3        320.16        287.00         7.87 o                         
   0  -2   3        569.16        565.20        16.74 o                         
   1  -2   3       3220.36       3386.34        86.23 o                         
   2  -2   3       1357.76       1319.90        31.01 o                         
   3  -2   3       1018.80       1106.17        23.82 o                         
   4  -2   3       1075.32       1181.00        25.33 o                         
   5  -2   3        415.16        351.57         8.69 o                         
   6  -2   3        284.25        275.30         7.30 o                         
   7  -2   3         26.85         24.11         3.51 o                         
   8  -2   3        161.35        140.53         9.19 o                         
   9  -2   3          3.32         -4.71        11.39 o                         
  10  -2   3         15.48         14.54        11.79 o                         
  11  -2   3         78.75         69.93        15.32 o                         
  12  -2   3        126.30        118.25        22.78 o                         
 -14  -1   3        201.95        201.49        27.11 o                         
 -13  -1   3         21.42         13.75        16.50 o                         
 -12  -1   3        143.51        168.53        19.64 o                         
 -11  -1   3        101.69        105.28        15.71 o                         
 -10  -1   3        122.46        130.82        15.71 o                         
  -9  -1   3        185.66        186.89         7.37 o                         
  -8  -1   3        545.42        576.19        14.72 o                         
  -7  -1   3         81.82         82.58         2.98 o                         
  -6  -1   3        521.60        526.64        12.85 o                         
  -5  -1   3       1064.88       1161.46        26.78 o                         
  -4  -1   3        382.40        444.66        12.33 o                         
  -3  -1   3       1897.65       1988.14        46.35 o                         
  -2  -1   3       3214.25       3301.86        76.34 o                         
  -1  -1   3        634.86        628.55        16.37 o                         
   0  -1   3       4639.26       4739.21       134.33 o                         
   1  -1   3       2334.34       2429.68        51.82 o                         
   2  -1   3        198.36        187.85         4.56 o                         
   3  -1   3        137.85        127.78         3.58 o                         
   4  -1   3        407.65        450.60        10.33 o                         
   5  -1   3        460.88        376.51         8.99 o                         
   6  -1   3        231.78        238.70         6.42 o                         
   7  -1   3        133.44        122.98         6.62 o                         
   8  -1   3       1227.83       1182.57        50.42 o                         
   9  -1   3        199.19        185.42        18.86 o                         
  10  -1   3         15.76         26.71        12.18 o                         
  11  -1   3         36.25         36.14        15.71 o                         
  12  -1   3         12.93         17.68        16.11 o                         
 -14   0   3          2.27          0.79        19.25 o                         
 -13   0   3          7.05          2.36        14.14 o                         
 -12   0   3          1.21          2.75        11.39 o                         
 -11   0   3         91.34         55.07         9.44 o                         
 -10   0   3        490.95        565.41        43.00 o                         
  -9   0   3         63.44         65.12         8.06 o                         
  -8   0   3       2543.14       2776.15        56.15 o                         
  -7   0   3        382.92        261.09         6.27 o                         
  -6   0   3         83.58         91.90         3.17 o                         
  -5   0   3        561.05        577.95        12.06 o                         
  -4   0   3       1620.10       1713.63        39.96 o                         
  -3   0   3       3353.80       3861.33        89.29 o                         
  -2   0   3       8440.71       9208.59       212.46 o                         
  -1   0   3       6454.96       6622.33       152.82 o                         
   0   0   3       1618.06       1540.04        35.76 o                         
   1   0   3       3297.62       3494.49        69.99 o                         
   2   0   3       3021.10       2959.36        63.55 o                         
   3   0   3        764.93        911.49        21.54 o                         
   4   0   3        277.48        275.89         6.74 o                         
   5   0   3         16.19         10.11         1.91 o                         
   6   0   3          0.40          0.43         2.11 o                         
   7   0   3         26.47         35.58         3.59 o                         
   8   0   3         36.20         29.21         4.62 o                         
   9   0   3         11.96         24.07         9.23 o                         
  10   0   3          7.19          5.33         8.88 o                         
  11   0   3         35.43         61.68        15.71 o                         
  12   0   3         56.56         47.93        16.89 o                         
 -14   1   3        203.97        214.45        26.32 o                         
 -13   1   3         21.29         17.98        11.23 o                         
 -12   1   3        145.01        186.20        28.27 o                         
 -11   1   3        109.77        115.79        10.79 o                         
 -10   1   3        122.76        132.17        16.70 o                         
  -9   1   3        183.91        195.18        14.51 o                         
  -8   1   3        548.83        587.45        17.97 o                         
  -7   1   3         84.48         83.47         2.99 o                         
  -6   1   3        521.53        517.57        11.07 o                         
  -5   1   3       1043.45       1116.41        23.09 o                         
  -4   1   3        412.74        475.52         9.70 o                         
  -3   1   3       1906.56       1997.18        42.87 o                         
  -2   1   3       3218.73       3293.84        93.40 o                         
  -1   1   3        647.85        646.56        16.44 o                         
   0   1   3       4638.45       4752.11       109.68 o                         
   1   1   3       2349.16       2399.45        51.80 o                         
   2   1   3        198.55        184.45         4.51 o                         
   3   1   3        138.45        133.14         3.62 o                         
   4   1   3        400.51        448.97        10.29 o                         
   5   1   3        463.25        380.08        10.16 o                         
   6   1   3        220.00        220.71         7.41 o                         
   7   1   3        133.04        117.29         5.87 o                         
   8   1   3       1222.71       1203.06        35.40 o                         
   9   1   3        195.03        177.79        10.58 o                         
  10   1   3         16.69         14.34         8.33 o                         
  11   1   3         38.16         41.05        10.56 o                         
  12   1   3         13.33          9.43        12.21 o                         
 -14   2   3         34.33         74.32        14.71 o                         
 -13   2   3          9.95          7.46        10.39 o                         
 -12   2   3         34.33         35.35        12.18 o                         
 -11   2   3         71.24         66.95         8.88 o                         
 -10   2   3        166.45        154.96        11.11 o                         
  -9   2   3        146.24        139.51         6.82 o                         
  -8   2   3       1261.16       1302.17        38.60 o                         
  -7   2   3        445.45        460.58        14.49 o                         
  -6   2   3        776.05        831.67        17.20 o                         
  -5   2   3       2332.72       2507.42        50.40 o                         
  -4   2   3        378.93        398.68         8.97 o                         
  -3   2   3        540.75        616.57        14.46 o                         
  -2   2   3        461.02        467.13        12.19 o                         
  -1   2   3        339.38        311.49         8.89 o                         
   0   2   3        575.84        588.23        15.04 o                         
   1   2   3       3225.45       3409.04        78.66 o                         
   2   2   3       1404.54       1327.39        28.72 o                         
   3   2   3       1003.95       1074.66        25.66 o                         
   4   2   3       1049.81       1134.65        25.26 o                         
   5   2   3        427.61        374.43         9.43 o                         
   6   2   3        281.23        267.71         9.33 o                         
   7   2   3         27.34         24.31         3.78 o                         
   8   2   3        160.10        157.21         9.07 o                         
   9   2   3          2.92          4.38         4.80 o                         
  10   2   3         15.42         11.68         8.19 o                         
  11   2   3         79.30         93.58        11.67 o                         
  12   2   3        127.38        153.00        14.86 o                         
 -14   3   3        139.37        126.60        16.10 o                         
 -13   3   3          8.31         14.40        11.07 o                         
 -12   3   3        160.71        154.77        12.77 o                         
 -11   3   3        356.03        408.83        35.75 o                         
 -10   3   3        321.22        306.70        12.12 o                         
  -9   3   3        911.17        895.94        27.65 o                         
  -8   3   3        776.39        827.60        25.14 o                         
  -7   3   3         75.38         64.61         5.39 o                         
  -6   3   3          8.80          4.60         3.18 o                         
  -5   3   3        627.66        596.85        15.77 o                         
  -4   3   3        632.01        719.38        18.90 o                         
  -3   3   3        683.81        745.37        15.93 o                         
  -2   3   3        839.23        758.26        17.35 o                         
  -1   3   3        660.75        725.88        16.41 o                         
   0   3   3        591.46        569.09        13.20 o                         
   1   3   3       1098.48       1115.92        23.95 o                         
   2   3   3         32.87         45.87         2.06 o                         
   3   3   3       2231.54       2453.78        70.32 o                         
   4   3   3        416.12        481.75        14.97 o                         
   5   3   3         64.45         59.91         3.61 o                         
   6   3   3        111.62         84.52         4.81 o                         
   7   3   3         11.42          8.05         3.58 o                         
   8   3   3        350.70        339.58        11.93 o                         
   9   3   3         27.46         26.79         5.24 o                         
  10   3   3         31.96         35.94         7.37 o                         
  11   3   3         56.85         47.93        10.54 o                         
  12   3   3          8.96         15.71        16.50 o                         
 -13   4   3         21.25         26.33        11.35 o                         
 -12   4   3         17.95         17.12         9.23 o                         
 -11   4   3         32.61         23.44        11.39 o                         
 -10   4   3        148.65        159.46         8.80 o                         
  -9   4   3       1122.36       1139.22        44.68 o                         
  -8   4   3       1899.62       2033.52        60.30 o                         
  -7   4   3       1949.62       2081.49        61.18 o                         
  -6   4   3        578.96        556.40        17.62 o                         
  -5   4   3        594.64        563.49        13.76 o                         
  -4   4   3       1657.68       1934.27        45.04 o                         
  -3   4   3        291.98        336.15         7.63 o                         
  -2   4   3        829.76       1027.46        23.71 o                         
  -1   4   3       1484.48       1503.71        37.88 o                         
   0   4   3        267.81        276.05         7.21 o                         
   1   4   3        599.70        562.94        16.05 o                         
   2   4   3         97.83         98.32         2.80 o                         
   3   4   3        259.09        252.84         7.23 o                         
   4   4   3       1333.65       1360.31        34.43 o                         
   5   4   3        146.46        119.64         7.72 o                         
   6   4   3        210.30        212.14         8.10 o                         
   7   4   3        431.20        486.23        15.51 o                         
   8   4   3         22.78         16.41         4.49 o                         
   9   4   3        192.05        199.62        11.64 o                         
  10   4   3          8.79          1.62         6.69 o                         
  11   4   3        108.45        161.46        18.86 o                         
  12   4   3         59.28         88.00        18.46 o                         
 -13   5   3         61.60         64.28        12.02 o                         
 -12   5   3         12.53          2.88         8.84 o                         
 -11   5   3         63.04         89.79         9.75 o                         
 -10   5   3         33.87         24.03         5.33 o                         
  -9   5   3        299.91        301.01        11.85 o                         
  -8   5   3         58.13         47.55         7.31 o                         
  -7   5   3        251.63        233.24         9.01 o                         
  -6   5   3        391.55        352.21        11.77 o                         
  -5   5   3        297.82        259.32         7.41 o                         
  -4   5   3       1365.00       1573.26        31.75 o                         
  -3   5   3        534.96        606.30        13.08 o                         
  -2   5   3        169.08        153.18         4.89 o                         
  -1   5   3        231.31        231.20         7.26 o                         
   0   5   3        715.92        763.04        22.19 o                         
   1   5   3       1113.65       1264.69        36.33 o                         
   2   5   3         18.23         22.25         3.74 o                         
   3   5   3        635.35        680.94        17.70 o                         
   4   5   3          6.43          3.41         2.00 o                         
   5   5   3        341.62        297.43        14.97 o                         
   6   5   3         61.00         77.14         4.74 o                         
   7   5   3        300.77        306.09        10.78 o                         
   8   5   3        873.98        874.64        30.61 o                         
   9   5   3        237.40        234.16        12.30 o                         
  10   5   3         25.81         24.91         7.39 o                         
  11   5   3          5.12          0.27         8.29 o                         
  12   5   3          8.79         11.00        15.71 o                         
 -13   6   3          4.69          0.74        10.53 o                         
 -12   6   3         27.92         37.50        10.32 o                         
 -11   6   3         75.43         66.97         9.30 o                         
 -10   6   3         32.26         30.00         5.55 o                         
  -9   6   3         48.20         52.37         9.85 o                         
  -8   6   3       1066.61       1051.72        45.97 o                         
  -7   6   3        207.34        218.95         9.00 o                         
  -6   6   3        194.61        178.21         7.27 o                         
  -5   6   3        837.68        867.45        23.00 o                         
  -4   6   3        120.98        123.58         8.51 o                         
  -3   6   3         78.79         81.35         3.81 o                         
  -2   6   3        726.67        794.29        20.34 o                         
  -1   6   3        409.04        383.63        11.48 o                         
   0   6   3         20.69         23.65         2.24 o                         
   1   6   3        157.41        172.83         5.90 o                         
   2   6   3        139.08        139.48         5.38 o                         
   3   6   3        136.42        139.49         6.39 o                         
   4   6   3        135.85        122.71         5.16 o                         
   5   6   3        170.94        170.35         7.43 o                         
   6   6   3        212.82        203.90         9.51 o                         
   7   6   3        146.76        139.65        13.75 o                         
   8   6   3         35.64         33.12         5.65 o                         
   9   6   3         50.65         65.50         6.91 o                         
  10   6   3         15.42         16.86         7.14 o                         
  11   6   3         28.46         32.26         8.73 o                         
 -12   7   3         12.80          4.02         7.64 o                         
 -11   7   3         49.57         55.03         8.05 o                         
 -10   7   3         48.90         54.74        10.38 o                         
  -9   7   3         20.44         12.13         4.93 o                         
  -8   7   3        176.51        158.57         8.79 o                         
  -7   7   3         60.14         51.89         8.51 o                         
  -6   7   3        134.44        127.86         5.86 o                         
  -5   7   3        580.66        656.76        22.91 o                         
  -4   7   3        313.00        309.37        12.26 o                         
  -3   7   3        196.92        202.56         7.56 o                         
  -2   7   3         74.25         76.22         3.70 o                         
  -1   7   3        552.76        557.09        16.40 o                         
   0   7   3         64.91         47.89         3.02 o                         
   1   7   3         33.98         37.18         3.23 o                         
   2   7   3        105.58        103.51         5.89 o                         
   3   7   3          5.03          5.44         3.80 o                         
   4   7   3         30.59         24.54         9.43 o                         
   5   7   3        197.84        195.57        11.80 o                         
   6   7   3        179.51        176.17         8.61 o                         
   7   7   3        206.18        211.89        10.97 o                         
   8   7   3        318.32        310.81        21.88 o                         
   9   7   3        217.11        189.05        10.85 o                         
  10   7   3         13.06         11.79         7.29 o                         
  11   7   3          9.10         13.08         8.86 o                         
 -12   8   3          8.33          6.82         7.83 o                         
 -11   8   3        100.38         89.02         7.98 o                         
 -10   8   3         21.79         15.35         5.58 o                         
  -9   8   3         49.54         35.71         7.26 o                         
  -8   8   3        242.61        268.49        10.45 o                         
  -7   8   3        163.05        148.88         9.82 o                         
  -6   8   3        182.17        188.11        10.05 o                         
  -5   8   3        251.51        261.90        11.62 o                         
  -4   8   3        261.28        242.79        11.22 o                         
  -3   8   3         94.44         95.13         5.44 o                         
  -2   8   3        213.20        217.34         8.42 o                         
  -1   8   3         65.19         81.74         4.66 o                         
   0   8   3        178.51        177.19         7.06 o                         
   1   8   3        476.34        507.40        17.84 o                         
   2   8   3        507.43        495.82        18.45 o                         
   3   8   3        237.96        197.78         9.66 o                         
   4   8   3         33.94         28.65         5.75 o                         
   5   8   3        212.49        209.36        12.64 o                         
   6   8   3         75.24         61.58         7.72 o                         
   7   8   3         32.37         30.40         8.16 o                         
   8   8   3         16.97          5.92         4.31 o                         
   9   8   3         11.97         15.47         5.80 o                         
  10   8   3          2.74          1.95         6.78 o                         
 -11   9   3         43.57         62.60        13.37 o                         
 -10   9   3        121.17        105.22        10.80 o                         
  -9   9   3         45.01         54.94        15.82 o                         
  -8   9   3        110.11         97.13         8.84 o                         
  -7   9   3          6.37          2.47         5.98 o                         
  -6   9   3        180.97        150.89         9.15 o                         
  -5   9   3        231.42        273.80        12.69 o                         
  -4   9   3        158.68        134.37         9.54 o                         
  -3   9   3         19.75         19.65         4.84 o                         
  -2   9   3        435.64        446.81        14.79 o                         
  -1   9   3        362.96        325.75        15.93 o                         
   0   9   3         46.23         65.07         4.82 o                         
   1   9   3         41.79         51.43         7.40 o                         
   2   9   3        116.28        133.31         8.06 o                         
   3   9   3        112.08         99.54         8.33 o                         
   4   9   3         59.14        102.32        30.05 o                         
   5   9   3         57.00         36.22         8.05 o                         
   6   9   3          0.39          0.59         6.94 o                         
   7   9   3         30.79         22.59         8.33 o                         
   8   9   3        133.50        145.79        12.62 o                         
   9   9   3          5.04         15.29        10.91 o                         
  10   9   3          8.61          0.99        12.18 o                         
 -10  10   3         11.26         19.54        12.14 o                         
  -9  10   3         58.25         71.15         9.71 o                         
  -8  10   3        283.40        377.05        22.77 o                         
  -7  10   3        199.72        234.30        12.92 o                         
  -6  10   3          1.96         -2.62         6.20 o                         
  -5  10   3         36.42         51.68         6.62 o                         
  -4  10   3         37.61         56.48         6.62 o                         
  -3  10   3         47.43         65.94        10.20 o                         
  -2  10   3          2.76          3.27         4.99 o                         
  -1  10   3        255.20        340.95        13.21 o                         
   0  10   3        156.57        143.67         8.68 o                         
   1  10   3        275.52        286.15        12.62 o                         
   2  10   3        190.57        173.72         9.75 o                         
   3  10   3         84.91        113.14        21.80 o                         
   4  10   3          3.51          0.09         6.93 o                         
   5  10   3          2.09          3.91         7.36 o                         
   6  10   3         21.41         25.26         8.60 o                         
   7  10   3          0.28         -3.33         8.72 o                         
   8  10   3          2.35          1.48        10.27 o                         
   9  10   3          2.26          7.15        12.46 o                         
 -10  11   3         23.88          7.53        14.29 o                         
  -9  11   3         39.81         39.99        12.34 o                         
  -8  11   3          8.30          0.79        10.39 o                         
  -7  11   3         38.82         35.20        10.78 o                         
  -6  11   3         11.75          6.61         7.24 o                         
  -5  11   3         36.14         28.38         7.24 o                         
  -4  11   3          8.14         14.71         6.57 o                         
  -3  11   3         89.65        103.55         8.01 o                         
  -2  11   3        154.87        138.40        11.38 o                         
  -1  11   3         68.58        100.64        14.09 o                         
   0  11   3         28.28         16.99         5.14 o                         
   1  11   3         47.99         45.35         6.58 o                         
   2  11   3         41.41         38.16         6.64 o                         
   3  11   3         12.75         12.76         7.44 o                         
   4  11   3         59.01         66.90         9.28 o                         
   5  11   3         84.36         77.22        11.59 o                         
   6  11   3         21.11         24.77         9.44 o                         
   7  11   3         27.68         34.50        10.56 o                         
   8  11   3         35.00         29.38        12.86 o                         
  -8  12   3        124.19        148.98        16.08 o                         
  -7  12   3         51.80         43.39        12.06 o                         
  -6  12   3         23.97         33.92        10.11 o                         
  -5  12   3          7.70          2.36         7.49 o                         
  -4  12   3          1.37         -2.10         6.80 o                         
  -3  12   3         35.44         26.84         7.32 o                         
  -2  12   3         75.47         84.78        11.20 o                         
  -1  12   3         44.34         41.82        10.61 o                         
   0  12   3          0.81          7.89         5.93 o                         
   1  12   3         38.89         48.38         7.54 o                         
   2  12   3         75.71         79.44         8.09 o                         
   3  12   3         29.21         25.69         8.88 o                         
   4  12   3         12.47         15.90         8.72 o                         
   5  12   3         31.52         31.72        10.54 o                         
   6  12   3         47.95         45.98        11.78 o                         
   7  12   3          3.42        -11.91        11.91 o                         
  -7  13   3          1.03        -11.47        12.36 o                         
  -6  13   3         67.64         54.95        21.02 o                         
  -5  13   3        132.99        133.98        14.16 o                         
  -4  13   3        196.27        181.30        15.42 o                         
  -3  13   3         44.88         41.45        11.98 o                         
  -2  13   3         10.92         22.33         9.83 o                         
  -1  13   3         64.58         80.23        22.78 o                         
   0  13   3         24.70         26.32        14.54 o                         
   1  13   3          1.47         -0.11         7.46 o                         
   2  13   3          2.26         11.61         8.00 o                         
   3  13   3          4.40         -4.50         9.71 o                         
   4  13   3         10.30         18.66        11.07 o                         
   5  13   3         13.47          4.99        11.78 o                         
   6  13   3          4.94          5.02        12.74 o                         
  -5  14   3         16.15         13.13        13.02 o                         
  -4  14   3         27.23         20.04        17.68 o                         
  -3  14   3         23.21         36.53        17.29 o                         
  -2  14   3         21.73         25.53        16.89 o                         
   0  14   3         52.92         40.86        17.29 o                         
   1  14   3         54.80         66.78        18.07 o                         
   2  14   3         91.88         84.18        13.16 o                         
   3  14   3         39.42         34.42        12.77 o                         
   4  14   3         15.00         11.79        12.78 o                         
  -5 -14   4         11.25         15.98         6.72 o                         
  -4 -14   4         13.33          9.00         5.65 o                         
  -3 -14   4         39.37         54.09        10.15 o                         
  -2 -14   4         65.32         76.25         7.90 o                         
  -1 -14   4         18.80          9.03         6.97 o                         
   0 -14   4        122.30        139.39        30.25 o                         
   1 -14   4        116.09        110.70        10.96 o                         
   2 -14   4         74.11        101.36        24.16 o                         
   3 -14   4         20.57         12.56         6.76 o                         
  -7 -13   4          2.53         -5.48         6.69 o                         
  -6 -13   4         24.23         25.27         6.24 o                         
  -5 -13   4         77.60         76.36         8.41 o                         
  -4 -13   4         20.58         23.29         5.21 o                         
  -3 -13   4         17.27         14.23         6.18 o                         
  -2 -13   4         16.65         14.37         8.76 o                         
  -1 -13   4         43.21         42.39         5.88 o                         
   0 -13   4         95.32         82.88         9.02 o                         
   1 -13   4         20.97         31.43         7.48 o                         
   2 -13   4         15.69          9.48         5.22 o                         
   3 -13   4          1.35          0.84         5.79 o                         
   4 -13   4         11.97          7.50         6.78 o                         
   5 -13   4         11.69         20.22         7.76 o                         
  -8 -12   4         35.25         38.93         7.55 o                         
  -7 -12   4         22.10         22.59         6.36 o                         
  -6 -12   4         15.61         17.28         5.47 o                         
  -5 -12   4         24.85         19.78         4.90 o                         
  -4 -12   4          8.25          5.04         5.53 o                         
  -3 -12   4         27.22         26.72         5.27 o                         
  -2 -12   4         86.51         94.66         7.11 o                         
  -1 -12   4         28.06         29.39         5.40 o                         
   0 -12   4         32.11         24.45         7.06 o                         
   1 -12   4         74.77        100.45         9.43 o                         
   2 -12   4         41.94         41.12         5.32 o                         
   3 -12   4          6.48          5.58         4.89 o                         
   4 -12   4          2.74          0.78         5.64 o                         
   5 -12   4          0.82          4.62         6.38 o                         
   6 -12   4         22.15          6.10         7.45 o                         
   7 -12   4         15.54         25.17         9.89 o                         
 -10 -11   4         30.39         46.36         8.81 o                         
  -9 -11   4        141.66        121.90         9.31 o                         
  -8 -11   4         94.30        140.46         8.72 o                         
  -7 -11   4         25.24         18.24         5.58 o                         
  -6 -11   4         78.88         68.96         5.95 o                         
  -5 -11   4         53.44         77.38         5.56 o                         
  -4 -11   4         39.69         37.05         6.80 o                         
  -3 -11   4          5.85         11.59         4.96 o                         
  -2 -11   4        112.22        106.63         8.10 o                         
  -1 -11   4         32.55         37.04         5.10 o                         
   0 -11   4         58.02         47.83         5.07 o                         
   1 -11   4          6.95          0.44         4.80 o                         
   2 -11   4         16.19         12.11         4.21 o                         
   3 -11   4         12.43          8.54         4.53 o                         
   4 -11   4         55.55         49.13         5.86 o                         
   5 -11   4        123.89        116.66         8.10 o                         
   6 -11   4         37.95         34.21         7.12 o                         
   7 -11   4         41.01         46.18         8.13 o                         
   8 -11   4         32.92         23.07         8.75 o                         
 -10 -10   4          9.22          3.01         6.98 o                         
  -9 -10   4         31.67         23.83         6.22 o                         
  -8 -10   4         38.57         60.25         6.80 o                         
  -7 -10   4         28.30         28.30         5.31 o                         
  -6 -10   4         46.39         35.91         4.77 o                         
  -5 -10   4         83.87         67.12         5.20 o                         
  -4 -10   4        267.43        252.13         9.87 o                         
  -3 -10   4         42.35         24.51         4.57 o                         
  -2 -10   4         86.47        116.62         7.04 o                         
  -1 -10   4        103.47         88.32         6.23 o                         
   0 -10   4         49.23         57.06         4.80 o                         
   1 -10   4         48.44         53.69         5.28 o                         
   2 -10   4         86.29        103.22         9.61 o                         
   3 -10   4         22.21          8.41         4.25 o                         
   4 -10   4          0.96          7.66         4.40 o                         
   5 -10   4          5.30         -1.88         4.91 o                         
   6 -10   4          6.27          1.95         5.66 o                         
   7 -10   4         57.44         75.24         8.27 o                         
   8 -10   4         31.98         21.82         8.02 o                         
   9 -10   4          9.43          8.03         9.57 o                         
 -11  -9   4         19.98         22.37         7.59 o                         
 -10  -9   4         18.68         20.00         6.55 o                         
  -9  -9   4         82.10         85.93         6.72 o                         
  -8  -9   4        144.24        196.31         8.77 o                         
  -7  -9   4         14.35         27.10         4.46 o                         
  -6  -9   4        129.90        142.25         6.79 o                         
  -5  -9   4        249.22        219.11         9.04 o                         
  -4  -9   4         70.79        109.52         5.55 o                         
  -3  -9   4         70.79         54.37         4.90 o                         
  -2  -9   4         40.51         61.55         3.75 o                         
  -1  -9   4        394.33        362.55        22.59 o                         
   0  -9   4         53.63         73.24         4.31 o                         
   1  -9   4        187.28        142.67         5.92 o                         
   2  -9   4         54.57         36.23         3.59 o                         
   3  -9   4         40.12         54.30         4.97 o                         
   4  -9   4        367.18        285.01        12.20 o                         
   5  -9   4        165.08        220.95        10.94 o                         
   6  -9   4         22.24          6.90         5.23 o                         
   7  -9   4         31.75         17.99         6.78 o                         
   8  -9   4         17.99         17.55         7.22 o                         
   9  -9   4          4.17          0.92         8.33 o                         
 -12  -8   4         30.20         34.51         8.77 o                         
 -11  -8   4         31.20         29.88         7.20 o                         
 -10  -8   4         88.03         81.48         6.68 o                         
  -9  -8   4         46.56         46.70         5.63 o                         
  -8  -8   4        108.64         92.24         5.92 o                         
  -7  -8   4         66.61         95.27        10.86 o                         
  -6  -8   4        100.87        102.49         5.17 o                         
  -5  -8   4         33.86         43.13         7.02 o                         
  -4  -8   4         61.39         70.38         5.43 o                         
  -3  -8   4         36.26         29.18         2.91 o                         
  -2  -8   4        640.07        723.23        22.28 o                         
  -1  -8   4         19.96         10.39         1.86 o                         
   0  -8   4        259.56        196.42         6.38 o                         
   1  -8   4        922.35        983.70        25.82 o                         
   2  -8   4         82.74         88.15         4.28 o                         
   3  -8   4        182.37        178.59         7.53 o                         
   4  -8   4         93.64         80.25         7.57 o                         
   5  -8   4          4.81          2.14         4.38 o                         
   6  -8   4         54.57         59.59         6.06 o                         
   7  -8   4        206.72        160.74        19.84 o                         
   8  -8   4        132.02        155.60        12.65 o                         
   9  -8   4         40.14         22.10         8.14 o                         
  10  -8   4          1.00          4.27         9.43 o                         
 -12  -7   4         26.55         33.87         7.99 o                         
 -11  -7   4         37.30         46.66         7.46 o                         
 -10  -7   4          1.00         -0.25         5.13 o                         
  -9  -7   4         90.81        125.76         6.80 o                         
  -8  -7   4        288.14        318.93        15.20 o                         
  -7  -7   4         24.19         19.02         4.38 o                         
  -6  -7   4        359.83        401.38        11.75 o                         
  -5  -7   4       1016.84       1079.71        28.42 o                         
  -4  -7   4        396.22        419.92        11.85 o                         
  -3  -7   4         49.41         39.52         2.77 o                         
  -2  -7   4         10.17         13.39         1.84 o                         
  -1  -7   4         76.73         79.95         3.38 o                         
   0  -7   4        100.77        109.94         4.17 o                         
   1  -7   4        167.13        132.55         5.20 o                         
   2  -7   4         98.77        109.87         4.74 o                         
   3  -7   4         19.39         29.16         2.94 o                         
   4  -7   4        242.28        240.05         9.02 o                         
   5  -7   4        236.73        232.32        10.32 o                         
   6  -7   4          3.31          4.19         4.46 o                         
   7  -7   4        162.91        172.87        10.32 o                         
   8  -7   4        170.03        173.72        16.83 o                         
   9  -7   4         22.56         14.52         7.14 o                         
  10  -7   4         28.27         24.90         9.43 o                         
 -13  -6   4         23.03         33.00        22.78 o                         
 -12  -6   4        190.15        197.94        12.34 o                         
 -11  -6   4        189.46        186.98        11.93 o                         
 -10  -6   4         93.04        106.59         6.67 o                         
  -9  -6   4          6.47         -3.89         4.40 o                         
  -8  -6   4        132.89        129.65         8.80 o                         
  -7  -6   4         62.87         47.48         4.47 o                         
  -6  -6   4         48.18         54.47         7.22 o                         
  -5  -6   4        100.88         82.23         3.99 o                         
  -4  -6   4        202.01        203.33         6.64 o                         
  -3  -6   4        289.16        257.53         7.93 o                         
  -2  -6   4        818.24        767.10        17.45 o                         
  -1  -6   4       1100.80       1228.50        27.09 o                         
   0  -6   4        375.14        395.93         9.07 o                         
   1  -6   4        201.71        170.72         5.11 o                         
   2  -6   4         33.47         31.87         2.56 o                         
   3  -6   4        162.37        152.52         5.72 o                         
   4  -6   4        524.48        530.87        16.73 o                         
   5  -6   4         64.31         80.81         5.61 o                         
   6  -6   4        233.27        244.97        11.08 o                         
   7  -6   4        235.27        245.92        11.86 o                         
   8  -6   4        101.27         81.28         7.49 o                         
   9  -6   4         25.96         37.07         9.48 o                         
  10  -6   4         20.90         39.85        11.89 o                         
  11  -6   4        146.72        133.96        25.53 o                         
 -13  -5   4         13.08         30.25        20.04 o                         
 -12  -5   4         26.39         42.43        18.07 o                         
 -11  -5   4         60.31         82.03         6.75 o                         
 -10  -5   4         24.07         28.51         5.26 o                         
  -9  -5   4         88.21         94.34         5.78 o                         
  -8  -5   4        307.45        314.30        10.25 o                         
  -7  -5   4          7.41          6.60         3.15 o                         
  -6  -5   4        996.34       1051.34        26.88 o                         
  -5  -5   4        911.32       1042.35        27.09 o                         
  -4  -5   4        612.03        596.66        14.73 o                         
  -3  -5   4        262.95        285.18         8.49 o                         
  -2  -5   4        250.88        202.78         5.14 o                         
  -1  -5   4        932.97        936.88        20.72 o                         
   0  -5   4        104.52         81.79         2.63 o                         
   1  -5   4        119.55        116.35         3.90 o                         
   2  -5   4        374.00        373.43         9.72 o                         
   3  -5   4          1.86          3.05         2.11 o                         
   4  -5   4        204.70        173.46         6.03 o                         
   5  -5   4        418.07        401.93        13.10 o                         
   6  -5   4         70.67         62.45         5.24 o                         
   7  -5   4         77.42         66.73        10.82 o                         
   8  -5   4         85.12         87.13         7.54 o                         
   9  -5   4         33.99         33.38         7.09 o                         
  10  -5   4         11.51         21.73        10.51 o                         
  11  -5   4         28.86         46.36        18.86 o                         
 -13  -4   4          0.44         13.36        18.46 o                         
 -12  -4   4         57.67         42.03        14.93 o                         
 -11  -4   4        232.80        251.16        13.58 o                         
 -10  -4   4        178.88        199.61         8.59 o                         
  -9  -4   4         58.40         54.23         5.42 o                         
  -8  -4   4        536.93        528.91        25.94 o                         
  -7  -4   4        513.79        584.17        19.51 o                         
  -6  -4   4         64.80         72.65         3.85 o                         
  -5  -4   4        386.07        396.59        10.99 o                         
  -4  -4   4        570.32        627.98        16.41 o                         
  -3  -4   4        285.60        284.38         7.34 o                         
  -2  -4   4       3531.23       3650.65        84.80 o                         
  -1  -4   4        404.29        418.36        10.50 o                         
   0  -4   4        848.98        909.94        24.14 o                         
   1  -4   4        952.84        816.77        19.72 o                         
   2  -4   4        201.66        245.10         7.19 o                         
   3  -4   4        239.24        238.18         6.61 o                         
   4  -4   4          4.86          4.76         2.23 o                         
   5  -4   4         16.94         15.78         2.71 o                         
   6  -4   4         90.94         83.61         5.67 o                         
   7  -4   4        139.78        128.61        15.06 o                         
   8  -4   4        198.28        182.74        10.12 o                         
   9  -4   4         49.85         61.25         9.28 o                         
  10  -4   4         81.96         90.35        18.07 o                         
  11  -4   4         96.67        111.57        22.00 o                         
 -14  -3   4         50.38         66.78        22.39 o                         
 -13  -3   4         46.24         39.68        16.50 o                         
 -12  -3   4          7.69         -8.64        12.57 o                         
 -11  -3   4        150.67        141.42        18.07 o                         
 -10  -3   4         53.52         53.85         6.01 o                         
  -9  -3   4        430.26        429.56        12.86 o                         
  -8  -3   4        601.66        580.74        16.13 o                         
  -7  -3   4        502.80        487.86        13.87 o                         
  -6  -3   4        261.64        271.76         7.42 o                         
  -5  -3   4        366.56        388.29        10.10 o                         
  -4  -3   4        455.45        414.33        11.21 o                         
  -3  -3   4        116.36        113.62         3.71 o                         
  -2  -3   4        506.79        557.43        16.50 o                         
  -1  -3   4        824.21        937.60        26.91 o                         
   0  -3   4        686.89        640.82        19.15 o                         
   1  -3   4        254.72        281.17         7.69 o                         
   2  -3   4        423.25        336.11         8.42 o                         
   3  -3   4         60.70         55.55         2.87 o                         
   4  -3   4        371.37        361.47         8.89 o                         
   5  -3   4        299.81        288.90         9.06 o                         
   6  -3   4        132.97        138.14         6.52 o                         
   7  -3   4        273.90        287.25        14.60 o                         
   8  -3   4         23.59         18.11         5.57 o                         
   9  -3   4         11.48          4.41        10.80 o                         
  10  -3   4         19.57         15.71        14.93 o                         
  11  -3   4          1.98        -11.39        16.89 o                         
  12  -3   4          9.07          2.75        22.00 o                         
 -14  -2   4         47.51         55.39        19.25 o                         
 -13  -2   4         13.30         11.79        16.89 o                         
 -12  -2   4        169.15        180.32        20.43 o                         
 -11  -2   4        265.78        229.77        22.39 o                         
 -10  -2   4         58.52         66.78        12.96 o                         
  -9  -2   4        329.16        366.28        11.45 o                         
  -8  -2   4         88.44         71.58         4.23 o                         
  -7  -2   4         37.55         33.58         2.85 o                         
  -6  -2   4         76.23         99.30         4.35 o                         
  -5  -2   4        375.69        374.83         9.41 o                         
  -4  -2   4       2277.64       2642.69        60.65 o                         
  -3  -2   4         43.68         45.58         2.55 o                         
  -2  -2   4       1283.45       1261.17        31.73 o                         
  -1  -2   4        858.76        816.65        20.76 o                         
   0  -2   4        452.80        445.66        13.21 o                         
   1  -2   4       2353.50       2393.65        60.72 o                         
   2  -2   4        883.73        916.14        19.81 o                         
   3  -2   4        145.34        141.80         4.17 o                         
   4  -2   4          2.31          3.25         1.73 o                         
   5  -2   4        735.83        738.47        16.61 o                         
   6  -2   4        242.67        202.65         6.44 o                         
   7  -2   4        336.82        321.17        12.02 o                         
   8  -2   4        817.37        793.46        51.46 o                         
   9  -2   4        151.64        139.07        16.50 o                         
  10  -2   4         28.76         24.36        14.14 o                         
  11  -2   4         98.40        109.60        18.46 o                         
  12  -2   4        126.80        123.35        22.39 o                         
 -14  -1   4         40.63         57.75        21.21 o                         
 -13  -1   4          2.76          1.57        14.54 o                         
 -12  -1   4         16.34         15.71        12.18 o                         
 -11  -1   4         30.01         18.07        11.00 o                         
 -10  -1   4         11.99         18.07        11.00 o                         
  -9  -1   4        170.41        173.43        13.48 o                         
  -8  -1   4        789.21        788.33        21.11 o                         
  -7  -1   4         55.27         52.46         3.08 o                         
  -6  -1   4       1637.78       1778.65        41.35 o                         
  -5  -1   4       1922.99       2038.02        46.91 o                         
  -4  -1   4       5053.39       5842.17       134.51 o                         
  -3  -1   4         35.32         29.87         1.67 o                         
  -2  -1   4       3724.03       4058.88        93.22 o                         
  -1  -1   4       2028.69       2114.13        48.97 o                         
   0  -1   4         15.46         14.82         1.23 o                         
   1  -1   4        366.52        314.07         7.13 o                         
   2  -1   4        801.95        926.91        20.49 o                         
   3  -1   4        270.68        266.31         7.11 o                         
   4  -1   4       2590.49       2812.73        60.79 o                         
   5  -1   4       1384.94       1358.02        29.87 o                         
   6  -1   4         31.19         32.32         2.80 o                         
   7  -1   4        225.17        223.35        11.09 o                         
   8  -1   4        294.69        296.35        13.98 o                         
   9  -1   4         30.62         37.71        12.57 o                         
  10  -1   4         23.65          9.04        12.96 o                         
  11  -1   4          6.82          9.43        16.50 o                         
  12  -1   4         33.11         49.50        20.82 o                         
 -14   0   4         70.76         86.03        21.61 o                         
 -13   0   4         26.16         34.96        16.11 o                         
 -12   0   4        429.46        418.34        31.82 o                         
 -11   0   4        447.61        416.70        41.64 o                         
 -10   0   4        378.34        366.35        19.57 o                         
  -9   0   4        205.70        193.30        12.49 o                         
  -8   0   4        350.04        306.52         9.06 o                         
  -7   0   4         22.87         13.09         2.11 o                         
  -6   0   4       3027.02       3677.44        85.38 o                         
  -5   0   4       5775.38       6539.35       151.22 o                         
  -4   0   4        950.61        903.90        21.38 o                         
  -3   0   4         73.15         88.76         2.85 o                         
  -2   0   4       6116.89       6208.30       143.39 o                         
  -1   0   4        275.91        236.42         5.91 o                         
   0   0   4       1573.00       1584.67        40.41 o                         
   1   0   4       4128.40       4480.11        95.88 o                         
   2   0   4        209.47        159.00         4.14 o                         
   3   0   4        235.30        230.81         6.51 o                         
   4   0   4          0.35          1.33         1.67 o                         
   5   0   4        134.70        115.73         4.18 o                         
   6   0   4         44.35         37.42         5.08 o                         
   7   0   4          1.49          6.69         3.41 o                         
   8   0   4        233.41        236.93        10.30 o                         
   9   0   4          0.39          2.16         7.78 o                         
  10   0   4          8.85          5.21         9.30 o                         
  11   0   4        135.03        108.82        18.46 o                         
  12   0   4          0.41         21.21        19.25 o                         
 -14   1   4         42.58         62.07        20.82 o                         
 -13   1   4          2.76         -1.45        10.48 o                         
 -12   1   4         15.66         17.03        11.98 o                         
 -11   1   4         29.64          5.86         7.72 o                         
 -10   1   4         11.25         10.02         6.60 o                         
  -9   1   4        170.93        155.94         8.54 o                         
  -8   1   4        776.41        781.25        23.52 o                         
  -7   1   4         52.40         46.49         2.43 o                         
  -6   1   4       1610.55       1748.37        38.18 o                         
  -5   1   4       1887.19       1988.60        43.33 o                         
  -4   1   4       5025.83       5795.31       134.46 o                         
  -3   1   4         36.73         31.74         1.70 o                         
  -2   1   4       3749.62       4002.05        93.19 o                         
  -1   1   4       2030.02       2102.62        53.69 o                         
   0   1   4         15.52         15.50         1.24 o                         
   1   1   4        355.27        303.40         6.65 o                         
   2   1   4        817.91        945.75        20.47 o                         
   3   1   4        270.46        271.99         6.53 o                         
   4   1   4       2570.97       2824.44        60.79 o                         
   5   1   4       1388.58       1364.48        29.87 o                         
   6   1   4         31.50         29.99         3.22 o                         
   7   1   4        222.13        211.33         8.74 o                         
   8   1   4        288.35        310.21        11.47 o                         
   9   1   4         30.82         31.95         9.85 o                         
  10   1   4         24.26         17.25         9.15 o                         
  11   1   4          6.40          7.43        10.39 o                         
  12   1   4         32.25         47.34        12.86 o                         
 -14   2   4         45.90         44.62        13.60 o                         
 -13   2   4         13.71         10.01        10.11 o                         
 -12   2   4        166.87        183.46        14.17 o                         
 -11   2   4        263.74        245.03        15.83 o                         
 -10   2   4         59.23         55.33         8.04 o                         
  -9   2   4        345.74        371.38        12.76 o                         
  -8   2   4         92.40         69.43         7.63 o                         
  -7   2   4         37.04         30.26         3.43 o                         
  -6   2   4         74.61         99.39         3.17 o                         
  -5   2   4        373.65        365.29         8.05 o                         
  -4   2   4       2292.48       2573.02        60.57 o                         
  -3   2   4         41.56         41.43         2.14 o                         
  -2   2   4       1260.02       1216.49        35.45 o                         
  -1   2   4        823.96        789.84        23.28 o                         
   0   2   4        449.06        449.60        11.80 o                         
   1   2   4       2309.26       2376.69        51.27 o                         
   2   2   4        857.29        890.94        19.79 o                         
   3   2   4        145.10        148.85         4.46 o                         
   4   2   4          2.21          1.17         1.76 o                         
   5   2   4        740.13        728.27        19.61 o                         
   6   2   4        243.66        185.19         6.82 o                         
   7   2   4        331.70        345.15        11.68 o                         
   8   2   4        818.95        835.50        25.34 o                         
   9   2   4        151.10        144.80        11.92 o                         
  10   2   4         26.04         19.63         8.75 o                         
  11   2   4         99.18         87.76        12.21 o                         
  12   2   4        126.62        148.89        21.61 o                         
 -14   3   4         50.32         62.73        13.89 o                         
 -13   3   4         46.06         51.84        11.80 o                         
 -12   3   4          7.67          5.29         9.02 o                         
 -11   3   4        149.25        166.62        12.22 o                         
 -10   3   4         52.66         35.11         6.24 o                         
  -9   3   4        439.27        413.16        14.34 o                         
  -8   3   4        611.27        567.73        18.02 o                         
  -7   3   4        505.96        495.19        15.27 o                         
  -6   3   4        255.92        244.89         7.64 o                         
  -5   3   4        385.96        390.42        10.74 o                         
  -4   3   4        457.58        403.80        10.99 o                         
  -3   3   4        108.77        100.96         3.35 o                         
  -2   3   4        519.31        570.77        14.79 o                         
  -1   3   4        824.61        942.09        22.51 o                         
   0   3   4        686.44        668.89        15.66 o                         
   1   3   4        245.05        269.26         6.97 o                         
   2   3   4        403.82        324.10         8.43 o                         
   3   3   4         60.39         54.97         2.80 o                         
   4   3   4        380.51        357.60        10.11 o                         
   5   3   4        297.41        272.55         9.07 o                         
   6   3   4        132.88        134.77         8.34 o                         
   7   3   4        280.10        313.79        10.94 o                         
   8   3   4         25.56         26.18         4.81 o                         
   9   3   4         11.43         17.27         5.33 o                         
  10   3   4         19.90         21.61         9.00 o                         
  11   3   4          1.87          5.11        14.14 o                         
  12   3   4          8.67         12.18        17.68 o                         
 -13   4   4          0.48          4.54        10.63 o                         
 -12   4   4         59.63         61.54        16.11 o                         
 -11   4   4        235.59        248.64        13.27 o                         
 -10   4   4        177.88        191.25         9.50 o                         
  -9   4   4         52.56         29.38         9.33 o                         
  -8   4   4        522.70        481.39        25.18 o                         
  -7   4   4        514.65        551.57        17.58 o                         
  -6   4   4         65.09         69.86         4.37 o                         
  -5   4   4        386.65        387.06         9.96 o                         
  -4   4   4        580.54        606.77        13.72 o                         
  -3   4   4        283.22        287.15         7.23 o                         
  -2   4   4       3521.51       3671.94        78.47 o                         
  -1   4   4        422.54        463.78        13.01 o                         
   0   4   4        865.89        949.92        22.02 o                         
   1   4   4        964.45        846.73        19.69 o                         
   2   4   4        209.19        246.84         5.94 o                         
   3   4   4        238.10        230.87         6.35 o                         
   4   4   4          5.45          5.53         2.40 o                         
   5   4   4         17.48         12.85         3.02 o                         
   6   4   4         90.62         93.84         6.56 o                         
   7   4   4        143.07        126.38         6.57 o                         
   8   4   4        194.90        173.77         9.83 o                         
   9   4   4         48.56         48.05         6.91 o                         
  10   4   4         82.32         85.01         8.60 o                         
  11   4   4         96.56        140.25        18.46 o                         
 -13   5   4         13.13          1.78        10.28 o                         
 -12   5   4         26.02         33.34         8.88 o                         
 -11   5   4         60.41         75.14         7.82 o                         
 -10   5   4         24.52         32.46         5.44 o                         
  -9   5   4         87.92         81.32         8.73 o                         
  -8   5   4        296.29        311.76        12.19 o                         
  -7   5   4          7.87          3.14         3.80 o                         
  -6   5   4        998.49        978.76        30.00 o                         
  -5   5   4        918.17       1023.57        27.02 o                         
  -4   5   4        615.54        591.29        13.29 o                         
  -3   5   4        270.16        308.85         8.41 o                         
  -2   5   4        242.40        209.91         6.09 o                         
  -1   5   4        935.30        974.77        27.49 o                         
   0   5   4        105.27         87.34         3.70 o                         
   1   5   4        126.53        126.60         4.14 o                         
   2   5   4        386.26        394.14         9.44 o                         
   3   5   4          2.02          2.61         1.80 o                         
   4   5   4        204.24        165.16         6.36 o                         
   5   5   4        420.83        409.67        15.10 o                         
   6   5   4         71.25         44.52         4.97 o                         
   7   5   4         75.54         78.04         6.18 o                         
   8   5   4         87.93         84.47        15.18 o                         
   9   5   4         34.25         24.75         6.48 o                         
  10   5   4         11.64         10.40         7.50 o                         
  11   5   4         29.59         30.11        11.23 o                         
 -13   6   4         23.40         27.22        11.42 o                         
 -12   6   4        187.83        199.44        20.52 o                         
 -11   6   4        191.49        176.52        12.70 o                         
 -10   6   4         93.59         95.75         7.18 o                         
  -9   6   4          5.27         -4.99         4.99 o                         
  -8   6   4        135.78        130.00         7.04 o                         
  -7   6   4         62.08         52.83         4.48 o                         
  -6   6   4         48.46         50.91         4.08 o                         
  -5   6   4         98.47         75.98         6.50 o                         
  -4   6   4        198.43        208.75         8.07 o                         
  -3   6   4        297.93        282.13         8.03 o                         
  -2   6   4        815.71        839.63        23.37 o                         
  -1   6   4       1111.43       1294.21        36.24 o                         
   0   6   4        380.84        399.29        14.29 o                         
   1   6   4        203.56        175.31         7.75 o                         
   2   6   4         36.97         38.19         3.91 o                         
   3   6   4        161.63        169.29         7.85 o                         
   4   6   4        521.83        554.37        16.38 o                         
   5   6   4         64.28         81.09         5.66 o                         
   6   6   4        233.46        238.92        10.71 o                         
   7   6   4        241.10        258.65        11.68 o                         
   8   6   4         99.78         87.55         7.22 o                         
   9   6   4         26.45         22.19         6.72 o                         
  10   6   4         20.40         19.84         7.92 o                         
  11   6   4        146.22        170.86        18.13 o                         
 -12   7   4         26.71         29.15         7.81 o                         
 -11   7   4         37.75         38.64         7.31 o                         
 -10   7   4          1.00         -1.91         5.44 o                         
  -9   7   4         88.95        114.34         7.37 o                         
  -8   7   4        287.52        284.46        18.79 o                         
  -7   7   4         23.68         12.86         4.82 o                         
  -6   7   4        351.58        391.50        13.04 o                         
  -5   7   4       1009.89       1086.25        37.20 o                         
  -4   7   4        392.05        404.96        15.65 o                         
  -3   7   4         47.13         47.65         3.17 o                         
  -2   7   4          9.56         16.19         3.40 o                         
  -1   7   4         75.19         85.81         4.50 o                         
   0   7   4         99.22        118.26        10.19 o                         
   1   7   4        160.64        152.50         8.07 o                         
   2   7   4         94.21        117.81         6.70 o                         
   3   7   4         19.04         21.71         4.20 o                         
   4   7   4        243.23        233.20        21.80 o                         
   5   7   4        236.72        207.85        12.91 o                         
   6   7   4          3.57          6.26         4.05 o                         
   7   7   4        163.29        177.35        10.40 o                         
   8   7   4        169.11        165.48        18.81 o                         
   9   7   4         22.36         16.18         6.57 o                         
  10   7   4         28.25         26.81         8.11 o                         
 -12   8   4         28.90         23.63         8.18 o                         
 -11   8   4         31.25         38.64         6.93 o                         
 -10   8   4         88.53         67.05         6.59 o                         
  -9   8   4         50.43         52.67         5.73 o                         
  -8   8   4        114.48         99.02         7.78 o                         
  -7   8   4         67.69         89.76         7.59 o                         
  -6   8   4        100.96         79.26         6.92 o                         
  -5   8   4         33.48         30.79         5.51 o                         
  -4   8   4         62.03         72.37         5.95 o                         
  -3   8   4         36.44         27.51         3.75 o                         
  -2   8   4        643.35        785.80        22.63 o                         
  -1   8   4         20.30          9.91         3.25 o                         
   0   8   4        262.83        223.77         9.36 o                         
   1   8   4        920.46        967.49        33.64 o                         
   2   8   4         82.82         91.17         6.30 o                         
   3   8   4        181.53        187.10        16.26 o                         
   4   8   4         94.71         93.68         8.32 o                         
   5   8   4          4.73          3.78         6.09 o                         
   6   8   4         55.06         48.60         8.28 o                         
   7   8   4        206.91        173.39        21.80 o                         
   8   8   4        132.67        154.27        12.90 o                         
   9   8   4         39.62         15.25         6.46 o                         
  10   8   4          0.85          2.82         7.54 o                         
 -11   9   4         19.95         17.04         6.25 o                         
 -10   9   4         18.94         20.47         9.26 o                         
  -9   9   4         83.19         77.19         9.30 o                         
  -8   9   4        143.51        198.89        11.87 o                         
  -7   9   4         14.33          7.36         6.18 o                         
  -6   9   4        133.54        164.42         9.75 o                         
  -5   9   4        250.38        233.37        11.56 o                         
  -4   9   4         70.84         89.69         7.02 o                         
  -3   9   4         68.55         53.57         7.36 o                         
  -2   9   4         38.72         58.94         4.74 o                         
  -1   9   4        392.88        349.79        12.99 o                         
   0   9   4         53.65         77.84         6.07 o                         
   1   9   4        184.09        167.05        11.55 o                         
   2   9   4         58.14         31.76         5.25 o                         
   3   9   4         40.11         47.73         5.89 o                         
   4   9   4        357.37        277.26        15.55 o                         
   5   9   4        163.60        237.45        16.50 o                         
   6   9   4         22.08         19.64         7.78 o                         
   7   9   4         30.55         11.67         8.77 o                         
   8   9   4         17.44         33.93        10.27 o                         
   9   9   4          3.87          1.94        11.51 o                         
 -10  10   4          9.26          2.89         9.72 o                         
  -9  10   4         32.01         23.42         9.29 o                         
  -8  10   4         38.75         38.44         8.53 o                         
  -7  10   4         27.48         22.77         7.14 o                         
  -6  10   4         46.57         31.92         9.56 o                         
  -5  10   4         82.27         74.69         7.48 o                         
  -4  10   4        267.93        276.58        12.70 o                         
  -3  10   4         45.55         16.78         7.08 o                         
  -2  10   4         87.28         99.31         9.43 o                         
  -1  10   4        105.99         78.84         5.96 o                         
   0  10   4         48.05         66.69         6.26 o                         
   1  10   4         44.45         52.87         6.10 o                         
   2  10   4         81.76         96.20        14.46 o                         
   3  10   4         21.59         11.65         5.44 o                         
   4  10   4          0.96          7.98         7.08 o                         
   5  10   4          5.20          1.37         8.84 o                         
   6  10   4          6.27         16.30         8.61 o                         
   7  10   4         58.10         69.15        11.10 o                         
   8  10   4         30.71         16.34        12.96 o                         
 -10  11   4         30.07         32.67        13.86 o                         
  -9  11   4        142.56        115.32        11.83 o                         
  -8  11   4         95.43        128.29        11.34 o                         
  -7  11   4         25.17          8.87         7.93 o                         
  -6  11   4         78.19         61.78         8.39 o                         
  -5  11   4         56.44         67.76         8.08 o                         
  -4  11   4         42.19         35.09         9.66 o                         
  -3  11   4          5.59          1.37         7.64 o                         
  -2  11   4        111.32         93.07        24.36 o                         
  -1  11   4         33.80         37.58         5.59 o                         
   0  11   4         58.80         70.72         8.33 o                         
   1  11   4          7.58          3.20         6.09 o                         
   2  11   4         16.04         12.86         6.30 o                         
   3  11   4         12.48          8.41         8.64 o                         
   4  11   4         55.74         46.92         8.88 o                         
   5  11   4        122.87        115.46        11.67 o                         
   6  11   4         37.68         44.32        10.41 o                         
   7  11   4         42.47         41.58        15.52 o                         
   8  11   4         34.35         32.24        13.75 o                         
  -8  12   4         35.16         15.71        12.50 o                         
  -7  12   4         22.51         19.51         9.14 o                         
  -6  12   4         15.65         19.80         8.28 o                         
  -5  12   4         25.59         26.59         8.23 o                         
  -4  12   4          8.14          9.42        13.36 o                         
  -3  12   4         26.14         27.12         9.15 o                         
  -2  12   4         88.06        108.74        11.07 o                         
  -1  12   4         28.84         27.85        10.41 o                         
   0  12   4         32.24         25.36         7.10 o                         
   1  12   4         75.45         93.48         8.68 o                         
   2  12   4         41.59         42.04         7.63 o                         
   3  12   4          6.24          7.23         8.84 o                         
   4  12   4          2.80          0.97         9.23 o                         
   5  12   4          0.81          0.91        10.28 o                         
   6  12   4         22.18         11.06        11.47 o                         
   7  12   4         15.93         44.78        29.07 o                         
  -7  13   4          2.49         -2.65        12.64 o                         
  -6  13   4         24.25         24.37        11.91 o                         
  -5  13   4         76.28         68.53        12.50 o                         
  -4  13   4         20.06         35.27        10.69 o                         
  -3  13   4         17.39         15.56        10.14 o                         
  -2  13   4         16.83         25.29        16.70 o                         
  -1  13   4         44.12         34.57        14.93 o                         
   0  13   4         95.89         88.00        17.29 o                         
   1  13   4         19.72         29.20         8.39 o                         
   2  13   4         15.04          5.19         8.14 o                         
   3  13   4          1.53          4.73        10.69 o                         
   4  13   4         12.28          8.19        11.38 o                         
   5  13   4         13.04         31.46        12.21 o                         
  -5  14   4         10.95          5.89        18.46 o                         
  -4  14   4         13.48         13.36        17.68 o                         
  -3  14   4         38.24         25.14        18.07 o                         
  -2  14   4         63.00         69.76        13.73 o                         
  -1  14   4         17.72         11.79        18.07 o                         
   0  14   4        123.20        152.82        22.39 o                         
   1  14   4        117.72        110.78        20.82 o                         
   2  14   4         75.39         78.56        13.47 o                         
   3  14   4         21.07         15.93        12.35 o                         
  -5 -14   5         21.50         15.80         6.66 o                         
  -4 -14   5          4.09         -1.34         5.88 o                         
  -3 -14   5         40.53         48.86         8.30 o                         
  -2 -14   5        102.35         93.93         8.42 o                         
  -1 -14   5         14.55         19.95         9.00 o                         
   0 -14   5          9.93          4.57         8.75 o                         
   1 -14   5         61.99         56.80         9.64 o                         
   2 -14   5         53.69         71.10         7.68 o                         
  -7 -13   5         15.27         23.65         7.33 o                         
  -6 -13   5          5.70          1.37         6.11 o                         
  -5 -13   5          8.55          5.35         5.72 o                         
  -4 -13   5          5.80          9.39         5.12 o                         
  -3 -13   5          8.47          4.10         4.68 o                         
  -2 -13   5          1.08         -1.15         6.11 o                         
  -1 -13   5         11.96          6.23         5.70 o                         
   0 -13   5         80.35         77.43         9.33 o                         
   1 -13   5         29.06         22.02         8.12 o                         
   2 -13   5          4.43          5.08         5.79 o                         
   3 -13   5         15.29         26.63        10.85 o                         
   4 -13   5         68.25         56.81         8.06 o                         
   5 -13   5         41.92         58.14        23.18 o                         
  -8 -12   5          5.62          2.03         8.85 o                         
  -7 -12   5         28.16         33.01         8.38 o                         
  -6 -12   5         26.71         23.51         5.67 o                         
  -5 -12   5         44.46         60.46         8.05 o                         
  -4 -12   5          8.07          0.57         4.41 o                         
  -3 -12   5         23.21         21.87         4.34 o                         
  -2 -12   5         82.03         76.35         6.86 o                         
  -1 -12   5         22.75         38.92         5.89 o                         
   0 -12   5         10.95          8.23         5.57 o                         
   1 -12   5         14.36         13.25         4.83 o                         
   2 -12   5          8.96          8.49         5.22 o                         
   3 -12   5         22.92         30.18         5.90 o                         
   4 -12   5         17.49         16.62         6.20 o                         
   5 -12   5          2.79          4.24         6.76 o                         
   6 -12   5         18.65         18.05         8.24 o                         
 -10 -11   5         27.54         19.25        22.00 o                         
  -9 -11   5         84.48        100.43        11.14 o                         
  -8 -11   5        116.24        100.14        10.18 o                         
  -7 -11   5          2.20          3.34         6.95 o                         
  -6 -11   5         15.27         11.89         6.33 o                         
  -5 -11   5         59.58         56.54         9.30 o                         
  -4 -11   5         12.94         17.25         4.16 o                         
  -3 -11   5         33.39         33.69         4.25 o                         
  -2 -11   5          5.64          0.63         3.43 o                         
  -1 -11   5         59.63         56.95         4.45 o                         
   0 -11   5        308.15        311.93        10.53 o                         
   1 -11   5        148.01        174.08         9.93 o                         
   2 -11   5         31.52         39.24         5.27 o                         
   3 -11   5         21.14         22.54         5.30 o                         
   4 -11   5         38.22         37.28         5.87 o                         
   5 -11   5         52.99         62.84         7.24 o                         
   6 -11   5         24.46         21.96         7.43 o                         
   7 -11   5         20.32          4.35         8.26 o                         
 -10 -10   5          4.05         -5.35         7.38 o                         
  -9 -10   5         16.65          7.61         6.46 o                         
  -8 -10   5         39.40         16.79         7.06 o                         
  -7 -10   5          2.68          3.78         5.56 o                         
  -6 -10   5        130.58        168.16        10.10 o                         
  -5 -10   5        123.85        130.43         8.67 o                         
  -4 -10   5         11.76         22.09         3.84 o                         
  -3 -10   5         10.55          7.57         3.46 o                         
  -2 -10   5         86.46         87.10         7.28 o                         
  -1 -10   5         25.42         18.02         3.28 o                         
   0 -10   5         15.96         14.17         3.34 o                         
   1 -10   5         28.21         28.13         3.77 o                         
   2 -10   5         12.52         11.24         4.07 o                         
   3 -10   5         47.30         61.70         5.76 o                         
   4 -10   5         23.54          7.46         4.75 o                         
   5 -10   5         10.01          0.24         5.21 o                         
   6 -10   5         37.30         41.64         6.77 o                         
   7 -10   5        109.76        105.51         9.45 o                         
   8 -10   5         16.52          4.59         8.73 o                         
 -11  -9   5         49.35         48.66         8.04 o                         
 -10  -9   5         11.73         10.60         6.33 o                         
  -9  -9   5        117.48        102.27         7.07 o                         
  -8  -9   5        146.16        148.37        12.02 o                         
  -7  -9   5         16.69          9.28         4.44 o                         
  -6  -9   5         89.79         80.17         5.47 o                         
  -5  -9   5         15.34         14.64         4.90 o                         
  -4  -9   5         22.81         18.25         3.44 o                         
  -3  -9   5         58.86         59.43         4.12 o                         
  -2  -9   5         53.29         64.36         4.93 o                         
  -1  -9   5        208.14        230.47         8.37 o                         
   0  -9   5        494.53        418.66        20.19 o                         
   1  -9   5        287.54        338.53        10.53 o                         
   2  -9   5          9.54          3.11         3.46 o                         
   3  -9   5        138.69        133.70         8.10 o                         
   4  -9   5        394.62        426.87        16.73 o                         
   5  -9   5        203.90        184.38        10.26 o                         
   6  -9   5         36.51         28.21         6.02 o                         
   7  -9   5          1.51          4.24         6.49 o                         
   8  -9   5          7.85         -0.84         7.63 o                         
   9  -9   5          8.01         15.80         9.39 o                         
 -12  -8   5         74.65        107.34        11.20 o                         
 -11  -8   5         26.21         25.33         7.25 o                         
 -10  -8   5         11.55         17.63         5.95 o                         
  -9  -8   5         25.68         30.59         5.32 o                         
  -8  -8   5         50.42         64.46         7.47 o                         
  -7  -8   5         49.18         37.05         4.61 o                         
  -6  -8   5         41.13         57.98         4.34 o                         
  -5  -8   5        281.95        246.37        11.05 o                         
  -4  -8   5          5.90          8.10         2.98 o                         
  -3  -8   5        368.06        368.69        12.08 o                         
  -2  -8   5        451.43        465.97        14.90 o                         
  -1  -8   5        157.79        159.59         6.43 o                         
   0  -8   5        487.18        495.75        15.36 o                         
   1  -8   5        453.87        392.67        12.60 o                         
   2  -8   5        248.08        252.09         8.47 o                         
   3  -8   5         24.75         12.31         3.58 o                         
   4  -8   5        250.30        254.26        11.12 o                         
   5  -8   5         26.04         32.48         5.21 o                         
   6  -8   5         42.44         39.01         6.02 o                         
   7  -8   5        141.80        127.09         8.93 o                         
   8  -8   5         59.60         55.13         8.21 o                         
   9  -8   5          8.34         12.60         8.71 o                         
 -12  -7   5         14.37         18.35         8.79 o                         
 -11  -7   5         12.87         11.63         6.36 o                         
 -10  -7   5         55.08         55.68         6.08 o                         
  -9  -7   5        236.46        230.76         9.28 o                         
  -8  -7   5        103.65        114.85         6.17 o                         
  -7  -7   5        157.95        155.29         8.67 o                         
  -6  -7   5        550.37        563.65        15.73 o                         
  -5  -7   5         20.38          7.16         3.45 o                         
  -4  -7   5        124.25        129.98         5.34 o                         
  -3  -7   5         36.81         40.74         3.28 o                         
  -2  -7   5        113.36         90.99         4.56 o                         
  -1  -7   5         78.23         54.22         3.43 o                         
   0  -7   5        123.29        119.39         6.24 o                         
   1  -7   5        170.59        159.07         5.93 o                         
   2  -7   5          7.54          4.41         2.57 o                         
   3  -7   5          1.53          9.45         2.93 o                         
   4  -7   5         19.21         24.92         3.95 o                         
   5  -7   5        103.93         84.27         8.10 o                         
   6  -7   5         29.79         24.33         5.39 o                         
   7  -7   5          1.67          0.65         5.70 o                         
   8  -7   5          0.70          5.47         6.78 o                         
   9  -7   5         20.03         34.66         8.41 o                         
  10  -7   5         42.92         39.85        12.81 o                         
 -13  -6   5         70.20         74.64        23.57 o                         
 -12  -6   5        126.43        150.78        17.68 o                         
 -11  -6   5         34.30         40.83         6.36 o                         
 -10  -6   5         50.94         43.79         5.65 o                         
  -9  -6   5         15.55         14.17         4.69 o                         
  -8  -6   5         39.46         38.39         4.44 o                         
  -7  -6   5        146.75        131.38         6.15 o                         
  -6  -6   5         57.08         56.14         4.44 o                         
  -5  -6   5        570.16        604.28        19.15 o                         
  -4  -6   5         10.87         11.80         2.44 o                         
  -3  -6   5        542.87        580.57        15.95 o                         
  -2  -6   5        527.83        499.88        12.42 o                         
  -1  -6   5         66.10         46.45         2.67 o                         
   0  -6   5        178.18        138.18         5.37 o                         
   1  -6   5        391.88        398.69        11.59 o                         
   2  -6   5        256.87        237.12         7.63 o                         
   3  -6   5          2.33          6.50         2.67 o                         
   4  -6   5        220.20        184.86         8.39 o                         
   5  -6   5         15.49         11.17         4.18 o                         
   6  -6   5        202.56        190.05        10.19 o                         
   7  -6   5        144.98        135.48         8.65 o                         
   8  -6   5         45.38         55.62         7.82 o                         
   9  -6   5         59.47         63.40         9.94 o                         
  10  -6   5         25.50         27.60        11.86 o                         
 -13  -5   5         21.38         30.25        20.04 o                         
 -12  -5   5         37.94         60.50        16.11 o                         
 -11  -5   5         60.62         68.12        11.00 o                         
 -10  -5   5         49.25         58.83         5.66 o                         
  -9  -5   5        295.50        345.17        11.31 o                         
  -8  -5   5        427.12        465.25        13.77 o                         
  -7  -5   5        349.93        366.58        13.43 o                         
  -6  -5   5        161.60        133.46         6.38 o                         
  -5  -5   5         16.29          7.74         2.46 o                         
  -4  -5   5        167.25        166.58         5.64 o                         
  -3  -5   5        271.77        269.43         7.84 o                         
  -2  -5   5        494.34        493.21        12.08 o                         
  -1  -5   5        154.14        140.96         4.92 o                         
   0  -5   5        982.40       1038.66        27.41 o                         
   1  -5   5        651.29        616.47        16.37 o                         
   2  -5   5         11.82         10.43         2.32 o                         
   3  -5   5         45.80         51.41         3.29 o                         
   4  -5   5        391.06        384.71        12.20 o                         
   5  -5   5        195.49        200.15         9.17 o                         
   6  -5   5        214.99        187.52        10.89 o                         
   7  -5   5         52.68         47.76         6.15 o                         
   8  -5   5         19.65          9.52         6.35 o                         
   9  -5   5         56.19         40.94         9.86 o                         
  10  -5   5          5.42          3.93        18.46 o                         
  11  -5   5        103.08        114.32        25.14 o                         
 -13  -4   5         58.49         70.32        20.43 o                         
 -12  -4   5         68.47         73.46        17.29 o                         
 -11  -4   5         18.95         17.04         8.88 o                         
 -10  -4   5          7.95          0.74         5.31 o                         
  -9  -4   5        122.79        146.39         7.42 o                         
  -8  -4   5         31.79         28.07         4.42 o                         
  -7  -4   5        162.91        161.13         7.21 o                         
  -6  -4   5       1279.76       1400.53        35.24 o                         
  -5  -4   5       1290.19       1448.39        37.14 o                         
  -4  -4   5        627.78        685.37        18.06 o                         
  -3  -4   5         94.69         69.41         3.08 o                         
  -2  -4   5       3302.65       3565.76        82.50 o                         
  -1  -4   5        107.96         85.07         3.49 o                         
   0  -4   5        690.19        617.74        20.85 o                         
   1  -4   5        801.71        953.99        24.98 o                         
   2  -4   5         33.27         28.26         3.16 o                         
   3  -4   5         21.25         17.93         2.49 o                         
   4  -4   5         12.31         12.61         2.71 o                         
   5  -4   5        232.80        229.41        13.87 o                         
   6  -4   5        486.52        498.29        16.10 o                         
   7  -4   5        483.78        522.92        19.87 o                         
   8  -4   5        131.23        140.16         9.49 o                         
   9  -4   5         23.76         23.04         9.33 o                         
  10  -4   5         37.29         53.43        16.11 o                         
  11  -4   5          2.09         10.21        18.07 o                         
 -14  -3   5          1.14          8.64        20.82 o                         
 -13  -3   5         21.24         36.93        16.50 o                         
 -12  -3   5         48.47         29.86        15.32 o                         
 -11  -3   5        164.94        199.53        19.25 o                         
 -10  -3   5         22.89         16.21         6.46 o                         
  -9  -3   5        548.57        590.75        19.15 o                         
  -8  -3   5        360.22        340.51        11.85 o                         
  -7  -3   5        203.20        164.69         6.04 o                         
  -6  -3   5        189.33        191.55         6.22 o                         
  -5  -3   5         72.22         79.79         3.35 o                         
  -4  -3   5        803.95        858.59        19.94 o                         
  -3  -3   5        380.26        352.32         9.80 o                         
  -2  -3   5       1152.17       1123.67        29.20 o                         
  -1  -3   5         48.49         53.91         2.52 o                         
   0  -3   5        608.87        561.58        16.79 o                         
   1  -3   5         65.09         78.00         5.02 o                         
   2  -3   5        232.43        176.34         4.87 o                         
   3  -3   5        175.81        169.44         4.91 o                         
   4  -3   5        155.24        136.39         4.89 o                         
   5  -3   5        136.90        133.82         5.62 o                         
   6  -3   5          6.59          3.55         3.63 o                         
   7  -3   5         42.61         46.65         5.80 o                         
   8  -3   5          6.53          3.68         7.08 o                         
   9  -3   5         46.93         74.64        15.71 o                         
  10  -3   5         72.70         87.21        16.89 o                         
  11  -3   5        104.57        119.82        21.21 o                         
 -14  -2   5         31.08         27.11        20.82 o                         
 -13  -2   5        225.08        310.70        30.25 o                         
 -12  -2   5        109.82        106.46        16.89 o                         
 -11  -2   5          8.92         18.46        12.96 o                         
 -10  -2   5         74.18         64.82        12.18 o                         
  -9  -2   5          4.48          0.23         3.58 o                         
  -8  -2   5        155.59        160.76         6.52 o                         
  -7  -2   5         14.64         18.56         2.68 o                         
  -6  -2   5       1069.01       1168.78        27.45 o                         
  -5  -2   5        316.34        379.23         9.89 o                         
  -4  -2   5       1217.04       1326.72        30.82 o                         
  -3  -2   5       1401.33       1516.08        34.94 o                         
  -2  -2   5       1275.12       1250.00        29.00 o                         
  -1  -2   5        232.46        202.69         7.96 o                         
   0  -2   5       2259.96       2423.64        60.75 o                         
   1  -2   5        198.22        170.35         4.86 o                         
   2  -2   5        268.76        264.85         6.51 o                         
   3  -2   5          5.30          5.13         1.81 o                         
   4  -2   5        505.93        466.91        11.92 o                         
   5  -2   5        331.46        320.21         9.78 o                         
   6  -2   5        307.54        307.70         8.99 o                         
   7  -2   5        279.57        271.93        12.38 o                         
   8  -2   5         52.39         88.78        14.14 o                         
   9  -2   5         47.30         35.75        12.57 o                         
  10  -2   5          4.32         14.93        13.75 o                         
  11  -2   5         11.89         15.71        18.46 o                         
 -14  -1   5          0.53          3.93        16.89 o                         
 -13  -1   5         10.12          7.86        14.14 o                         
 -12  -1   5         56.89         60.50        15.32 o                         
 -11  -1   5        268.59        272.59        22.78 o                         
 -10  -1   5        146.94        167.35        17.29 o                         
  -9  -1   5        800.51        788.92        24.21 o                         
  -8  -1   5        211.22        190.66         6.51 o                         
  -7  -1   5        184.39        191.36         6.13 o                         
  -6  -1   5       2225.17       2348.83        54.53 o                         
  -5  -1   5       1045.51       1217.92        28.73 o                         
  -4  -1   5       1322.55       1465.33        34.43 o                         
  -3  -1   5       1304.74       1427.28        33.22 o                         
  -2  -1   5        251.12        240.96         6.28 o                         
  -1  -1   5       1347.21       1334.68        34.26 o                         
   0  -1   5       3285.63       3324.29        76.93 o                         
   1  -1   5       3116.55       3026.46        64.89 o                         
   2  -1   5        231.86        212.89         5.62 o                         
   3  -1   5        368.30        373.64         8.80 o                         
   4  -1   5        510.34        455.76        10.92 o                         
   5  -1   5        132.70        141.04         5.27 o                         
   6  -1   5        348.14        355.91         9.01 o                         
   7  -1   5         33.02         19.12         4.07 o                         
   8  -1   5        109.16        120.47         8.79 o                         
   9  -1   5         35.33         42.43        13.75 o                         
  10  -1   5         33.67         50.68        14.14 o                         
  11  -1   5        175.72        210.52        24.75 o                         
 -14   0   5         39.05         70.32        20.82 o                         
 -13   0   5         51.17         57.36        15.71 o                         
 -12   0   5        229.89        233.31        21.61 o                         
 -11   0   5        128.69        112.35        14.54 o                         
 -10   0   5         72.29         58.53         8.56 o                         
  -9   0   5         68.51         87.41         8.47 o                         
  -8   0   5        246.73        208.39         7.33 o                         
  -7   0   5         19.37         18.44         2.47 o                         
  -6   0   5        327.53        326.72         8.57 o                         
  -5   0   5         10.67          3.77         1.66 o                         
  -4   0   5         88.43         90.74         3.63 o                         
  -3   0   5         16.60         12.31         1.49 o                         
  -2   0   5        231.77        157.99         4.92 o                         
  -1   0   5       1009.68       1117.59        26.27 o                         
   0   0   5       6271.00       6880.12       159.05 o                         
   1   0   5       1436.51       1402.79        30.40 o                         
   2   0   5       1247.77       1327.77        31.22 o                         
   3   0   5        111.50        109.20         5.09 o                         
   4   0   5        387.73        406.26         9.69 o                         
   5   0   5        181.64        186.21         5.59 o                         
   6   0   5         44.92         45.01         3.59 o                         
   7   0   5        209.34        164.16         7.21 o                         
   8   0   5         25.35         33.45         6.33 o                         
   9   0   5         55.85         72.25         9.86 o                         
  10   0   5         16.08         15.43        12.37 o                         
  11   0   5          9.84         22.78        17.68 o                         
  12   0   5          0.41          3.54        20.43 o                         
 -14   1   5          0.47         -7.07        18.86 o                         
 -13   1   5         10.18          8.32        13.27 o                         
 -12   1   5         57.87         37.41        10.02 o                         
 -11   1   5        268.25        279.27        16.72 o                         
 -10   1   5        141.20        147.73        12.18 o                         
  -9   1   5        796.34        746.79        27.22 o                         
  -8   1   5        207.57        201.16        23.55 o                         
  -7   1   5        187.54        193.85         6.37 o                         
  -6   1   5       2197.29       2320.66        54.39 o                         
  -5   1   5       1044.71       1212.11        28.65 o                         
  -4   1   5       1330.86       1473.66        34.40 o                         
  -3   1   5       1301.91       1413.03        33.22 o                         
  -2   1   5        261.97        245.89         6.28 o                         
  -1   1   5       1351.15       1341.69        34.33 o                         
   0   1   5       3275.14       3311.57        71.25 o                         
   1   1   5       3124.73       3007.75        60.66 o                         
   2   1   5        241.33        229.29         5.97 o                         
   3   1   5        373.94        368.16        11.44 o                         
   4   1   5        523.74        472.37        10.88 o                         
   5   1   5        134.88        143.46         5.63 o                         
   6   1   5        343.16        333.78        13.11 o                         
   7   1   5         32.33         22.23         4.04 o                         
   8   1   5        110.36        105.16         8.28 o                         
   9   1   5         35.32         29.67         6.92 o                         
  10   1   5         34.37         51.43        12.57 o                         
  11   1   5        175.65        210.38        17.08 o                         
 -14   2   5         29.91         31.97        16.11 o                         
 -13   2   5        229.09        304.43        21.09 o                         
 -12   2   5        105.93        123.39        12.21 o                         
 -11   2   5          9.09         15.55         8.19 o                         
 -10   2   5         76.84         75.53         8.60 o                         
  -9   2   5          4.72         12.84         4.84 o                         
  -8   2   5        154.56        154.32         8.31 o                         
  -7   2   5         14.40         19.14         3.06 o                         
  -6   2   5       1077.40       1148.77        25.44 o                         
  -5   2   5        336.96        396.19        10.70 o                         
  -4   2   5       1216.74       1282.15        37.56 o                         
  -3   2   5       1346.29       1461.59        38.23 o                         
  -2   2   5       1257.73       1221.91        31.76 o                         
  -1   2   5        230.71        207.98         6.67 o                         
   0   2   5       2241.64       2362.94        51.37 o                         
   1   2   5        193.82        164.33         4.43 o                         
   2   2   5        271.61        255.99         7.75 o                         
   3   2   5          5.00          2.13         1.67 o                         
   4   2   5        512.14        469.92        16.16 o                         
   5   2   5        330.86        286.77         9.20 o                         
   6   2   5        301.92        315.32         9.76 o                         
   7   2   5        281.76        289.05        13.44 o                         
   8   2   5         53.04         56.20         5.68 o                         
   9   2   5         46.24         57.36         6.36 o                         
  10   2   5          4.56         12.57        12.96 o                         
  11   2   5         11.35         24.75        15.32 o                         
 -14   3   5          1.34         13.18        12.49 o                         
 -13   3   5         21.18         26.62        11.19 o                         
 -12   3   5         48.43         53.32        18.07 o                         
 -11   3   5        165.09        135.06        11.38 o                         
 -10   3   5         24.16         24.21         5.10 o                         
  -9   3   5        563.29        620.28        19.25 o                         
  -8   3   5        373.30        346.60        11.83 o                         
  -7   3   5        199.61        141.07         6.58 o                         
  -6   3   5        186.92        166.18         6.58 o                         
  -5   3   5         72.29         77.81         3.24 o                         
  -4   3   5        801.91        798.03        24.11 o                         
  -3   3   5        382.21        360.63         9.73 o                         
  -2   3   5       1157.13       1142.93        29.20 o                         
  -1   3   5         48.70         56.72         2.42 o                         
   0   3   5        629.39        567.16        13.60 o                         
   1   3   5         79.02         80.06         3.37 o                         
   2   3   5        234.05        169.65         6.15 o                         
   3   3   5        176.47        154.21         5.36 o                         
   4   3   5        160.06        126.50         6.88 o                         
   5   3   5        134.37        137.22         7.14 o                         
   6   3   5          7.21          5.39         3.56 o                         
   7   3   5         42.73         43.38         4.81 o                         
   8   3   5          7.00         10.02         5.59 o                         
   9   3   5         46.82         43.46         7.35 o                         
  10   3   5         70.72         82.53        16.30 o                         
  11   3   5        104.11        118.25        18.86 o                         
 -13   4   5         57.46         65.73        11.25 o                         
 -12   4   5         68.51         49.69         9.58 o                         
 -11   4   5         18.68         15.89         6.68 o                         
 -10   4   5          7.18          5.86         4.86 o                         
  -9   4   5        121.60        136.72         8.39 o                         
  -8   4   5         30.18         19.10         4.21 o                         
  -7   4   5        162.82        162.23        14.23 o                         
  -6   4   5       1269.61       1293.71        39.33 o                         
  -5   4   5       1265.32       1423.77        36.99 o                         
  -4   4   5        627.73        674.58        16.30 o                         
  -3   4   5        100.81         73.61         3.23 o                         
  -2   4   5       3280.96       3549.98        82.44 o                         
  -1   4   5        108.05         86.18         3.81 o                         
   0   4   5        697.61        656.59        15.31 o                         
   1   4   5        806.80        962.75        22.72 o                         
   2   4   5         32.79         30.53         2.23 o                         
   3   4   5         20.25         18.07         2.18 o                         
   4   4   5         12.93          9.09         2.36 o                         
   5   4   5        226.70        233.11        10.03 o                         
   6   4   5        485.52        495.37        18.44 o                         
   7   4   5        483.87        509.32        19.50 o                         
   8   4   5        126.10        152.20        10.60 o                         
   9   4   5         23.87         28.23         6.91 o                         
  10   4   5         39.44         42.41         8.37 o                         
  11   4   5          1.82          3.54        14.93 o                         
 -13   5   5         21.73         18.60        10.23 o                         
 -12   5   5         36.56         25.88         9.00 o                         
 -11   5   5         62.13         52.32         8.34 o                         
 -10   5   5         52.69         51.65         5.99 o                         
  -9   5   5        287.42        308.44        12.16 o                         
  -8   5   5        442.72        448.61        15.11 o                         
  -7   5   5        356.66        389.84        12.61 o                         
  -6   5   5        153.25        134.19         8.05 o                         
  -5   5   5         18.15         11.85         2.70 o                         
  -4   5   5        167.31        165.94         4.91 o                         
  -3   5   5        269.56        297.20         6.78 o                         
  -2   5   5        483.35        496.06        14.87 o                         
  -1   5   5        153.46        158.01         5.53 o                         
   0   5   5        998.95       1090.33        35.46 o                         
   1   5   5        647.79        608.58        14.74 o                         
   2   5   5          9.96          9.07         1.79 o                         
   3   5   5         50.40         51.81         3.11 o                         
   4   5   5        384.21        388.21        17.35 o                         
   5   5   5        201.30        198.83         9.26 o                         
   6   5   5        217.07        217.48         9.88 o                         
   7   5   5         52.14         48.13         5.89 o                         
   8   5   5         19.33          9.99         5.66 o                         
   9   5   5         55.62         60.85         9.34 o                         
  10   5   5          4.79         15.71         8.02 o                         
  11   5   5        104.17        131.61        14.42 o                         
 -13   6   5         70.12         76.61        12.30 o                         
 -12   6   5        130.31        140.68        11.03 o                         
 -11   6   5         34.72         34.36         6.47 o                         
 -10   6   5         49.41         39.20         6.12 o                         
  -9   6   5         15.27          9.49         4.83 o                         
  -8   6   5         40.56         30.29         4.62 o                         
  -7   6   5        147.43        131.96         6.62 o                         
  -6   6   5         50.46         46.05         4.33 o                         
  -5   6   5        569.45        642.43        18.83 o                         
  -4   6   5         10.66         10.42         2.16 o                         
  -3   6   5        558.62        611.18        15.94 o                         
  -2   6   5        517.81        514.74        15.30 o                         
  -1   6   5         66.53         45.57         2.90 o                         
   0   6   5        179.53        155.30         5.63 o                         
   1   6   5        398.70        428.14        12.89 o                         
   2   6   5        256.66        241.00        12.83 o                         
   3   6   5          2.68          4.22         2.10 o                         
   4   6   5        228.20        196.76         8.40 o                         
   5   6   5         14.51          9.47         3.90 o                         
   6   6   5        200.85        200.38         9.67 o                         
   7   6   5        147.03        140.00        13.58 o                         
   8   6   5         45.36         46.57         6.75 o                         
   9   6   5         59.88         68.39         8.13 o                         
  10   6   5         24.73         17.47         8.44 o                         
 -12   7   5         14.07         13.89         7.61 o                         
 -11   7   5         13.72          9.59         6.55 o                         
 -10   7   5         52.09         34.68         6.01 o                         
  -9   7   5        229.80        188.10         9.38 o                         
  -8   7   5         96.42        111.47         6.83 o                         
  -7   7   5        159.93        142.99        13.38 o                         
  -6   7   5        553.30        561.02        26.10 o                         
  -5   7   5         21.10         11.75         3.18 o                         
  -4   7   5        123.94        135.03        15.71 o                         
  -3   7   5         37.38         39.48         3.63 o                         
  -2   7   5        113.54        107.05         6.07 o                         
  -1   7   5         79.17         70.97         7.53 o                         
   0   7   5        119.59        137.19         7.00 o                         
   1   7   5        169.81        154.54         7.95 o                         
   2   7   5          6.65          1.70         3.80 o                         
   3   7   5          2.31          9.12         4.23 o                         
   4   7   5         17.10         16.20         5.65 o                         
   5   7   5        104.06         83.50         5.66 o                         
   6   7   5         29.70         13.32         4.45 o                         
   7   7   5          1.75          3.56         4.87 o                         
   8   7   5          0.65         -2.14         5.79 o                         
   9   7   5         20.33         36.53         7.78 o                         
  10   7   5         43.48         45.59         8.91 o                         
 -12   8   5         72.44         90.44        11.26 o                         
 -11   8   5         24.92         24.41         6.86 o                         
 -10   8   5         11.96         14.71         5.77 o                         
  -9   8   5         26.04         26.84         5.19 o                         
  -8   8   5         50.09         62.76         6.83 o                         
  -7   8   5         50.60         37.96         3.99 o                         
  -6   8   5         44.96         59.48         6.54 o                         
  -5   8   5        293.48        233.12        13.73 o                         
  -4   8   5          5.90         17.15         6.25 o                         
  -3   8   5        363.50        370.91        14.42 o                         
  -2   8   5        463.04        492.20        15.31 o                         
  -1   8   5        160.27        158.12        10.05 o                         
   0   8   5        483.75        490.69        18.14 o                         
   1   8   5        451.47        432.33        15.65 o                         
   2   8   5        247.86        276.02        15.03 o                         
   3   8   5         25.40         13.91         4.68 o                         
   4   8   5        247.04        223.42        15.52 o                         
   5   8   5         24.92         30.26         7.16 o                         
   6   8   5         44.31         41.76         8.04 o                         
   7   8   5        144.45        149.76        11.78 o                         
   8   8   5         60.48         51.08        10.00 o                         
   9   8   5          8.17          6.84         6.84 o                         
 -11   9   5         49.58         41.27         6.77 o                         
 -10   9   5         12.76         -0.47         8.75 o                         
  -9   9   5        118.06        119.36        10.20 o                         
  -8   9   5        148.34        157.00        14.85 o                         
  -7   9   5         17.24          9.04         8.61 o                         
  -6   9   5         84.85         67.63         7.00 o                         
  -5   9   5         16.45         10.49         8.05 o                         
  -4   9   5         22.20         14.93         6.39 o                         
  -3   9   5         60.35         43.02         7.66 o                         
  -2   9   5         55.49         53.98         4.80 o                         
  -1   9   5        208.36        216.58        12.36 o                         
   0   9   5        491.09        391.46        15.57 o                         
   1   9   5        281.40        338.73        14.03 o                         
   2   9   5         10.76          5.30         4.96 o                         
   3   9   5        136.71        141.60        12.92 o                         
   4   9   5        393.75        428.62        29.46 o                         
   5   9   5        202.79        184.64        16.48 o                         
   6   9   5         36.42         40.11         8.11 o                         
   7   9   5          1.51          2.61        12.37 o                         
   8   9   5          7.95          6.23        10.74 o                         
   9   9   5          7.67         10.02        12.22 o                         
 -10  10   5          3.99         -1.34         9.60 o                         
  -9  10   5         16.78          9.74         8.76 o                         
  -8  10   5         39.35         13.61         9.04 o                         
  -7  10   5          2.45         -4.59         6.95 o                         
  -6  10   5        130.71        177.37        13.28 o                         
  -5  10   5        119.38        119.16        10.56 o                         
  -4  10   5         11.73         20.51         7.91 o                         
  -3  10   5          8.63          9.56         6.77 o                         
  -2  10   5         85.88         74.21        11.03 o                         
  -1  10   5         24.79         21.63         5.46 o                         
   0  10   5         15.58         15.25         5.41 o                         
   1  10   5         27.88         32.12         6.02 o                         
   2  10   5         11.95          9.72         5.54 o                         
   3  10   5         45.10         55.92         8.74 o                         
   4  10   5         22.80          8.61         7.26 o                         
   5  10   5          9.46         12.60         8.28 o                         
   6  10   5         37.07         27.88        10.02 o                         
   7  10   5        111.10        133.06        13.17 o                         
   8  10   5         16.10         17.44        11.47 o                         
 -10  11   5         27.88         11.79        20.04 o                         
  -9  11   5         84.88        134.38        12.47 o                         
  -8  11   5        117.77        102.68        10.96 o                         
  -7  11   5          2.28          2.62         8.17 o                         
  -6  11   5         16.55          8.65         8.47 o                         
  -5  11   5         61.31         48.80         9.17 o                         
  -4  11   5         13.89         11.90         7.76 o                         
  -3  11   5         33.89         35.62         8.47 o                         
  -2  11   5          5.74         14.93        10.21 o                         
  -1  11   5         60.24         47.03         7.30 o                         
   0  11   5        311.69        322.40        14.41 o                         
   1  11   5        148.62        173.08        10.19 o                         
   2  11   5         31.84         41.86         7.00 o                         
   3  11   5         22.00         25.85         7.60 o                         
   4  11   5         37.80         27.33         8.47 o                         
   5  11   5         52.28         38.33         9.79 o                         
   6  11   5         24.22         15.19        10.14 o                         
   7  11   5         20.19         11.02        10.95 o                         
  -8  12   5          5.62          3.59        13.05 o                         
  -7  12   5         28.73         41.80        12.34 o                         
  -6  12   5         27.24         20.66        10.67 o                         
  -5  12   5         44.78         59.35        10.69 o                         
  -4  12   5          7.91          8.42         9.15 o                         
  -3  12   5         24.35         26.03         9.58 o                         
  -2  12   5         81.50         47.53        14.14 o                         
  -1  12   5         23.36         32.61        14.14 o                         
   0  12   5         10.98         14.51         7.50 o                         
   1  12   5         14.79          5.06         7.23 o                         
   2  12   5          8.99         11.43         7.43 o                         
   3  12   5         22.57         29.33         9.51 o                         
   4  12   5         16.82         15.57         9.51 o                         
   5  12   5          2.65         -5.04        10.51 o                         
   6  12   5         18.83         10.49        11.91 o                         
  -7  13   5         15.38         20.53        13.20 o                         
  -6  13   5          6.11          5.61        12.70 o                         
  -5  13   5          9.00        -10.56        11.07 o                         
  -4  13   5          5.44         14.54        11.39 o                         
  -3  13   5          8.81          8.56        10.69 o                         
  -2  13   5          1.01          5.50        14.93 o                         
  -1  13   5         11.80          0.39        13.75 o                         
   0  13   5         81.18         97.03        18.07 o                         
   1  13   5         30.28         27.42         8.66 o                         
   2  13   5          3.98          8.05         8.20 o                         
   3  13   5         15.91         31.43        11.58 o                         
   4  13   5         68.84         68.51        12.98 o                         
  -5  14   5         20.47         14.93        20.04 o                         
  -4  14   5          4.09         -0.20        13.33 o                         
  -3  14   5         40.07         30.25        19.25 o                         
  -2  14   5         99.68         75.82        21.21 o                         
  -1  14   5         14.10         25.14        19.25 o                         
   0  14   5         10.03         12.18        16.11 o                         
   1  14   5         62.33         19.64        18.46 o                         
   2  14   5         54.42         62.66        13.86 o                         
  -4 -14   6          4.65         13.54         6.43 o                         
  -3 -14   6          3.79          4.78         5.92 o                         
  -2 -14   6         40.31         36.37         5.89 o                         
  -1 -14   6         21.14         17.59         8.33 o                         
   0 -14   6         20.19         22.66         9.60 o                         
   1 -14   6          2.92          1.11         6.82 o                         
  -7 -13   6         29.36         11.68         8.17 o                         
  -6 -13   6         13.60         30.44         7.31 o                         
  -5 -13   6          6.89          3.03         5.97 o                         
  -4 -13   6          5.58          2.46         5.33 o                         
  -3 -13   6         50.84         50.89         5.99 o                         
  -2 -13   6         14.53         20.34         5.15 o                         
  -1 -13   6         19.50         24.50         5.44 o                         
   0 -13   6         60.90         62.02         6.74 o                         
   1 -13   6         24.35         34.67         6.55 o                         
   2 -13   6          6.75         18.27         6.73 o                         
   3 -13   6          6.54          0.49         6.95 o                         
   4 -13   6         32.97         38.69         8.21 o                         
  -8 -12   6          3.55          5.95         7.31 o                         
  -7 -12   6         69.45         67.93         7.37 o                         
  -6 -12   6         65.80         67.68         6.74 o                         
  -5 -12   6         39.95         38.88         5.66 o                         
  -4 -12   6          0.05          2.28         4.79 o                         
  -3 -12   6         11.21          4.09         4.45 o                         
  -2 -12   6         32.68         32.51         4.81 o                         
  -1 -12   6         28.90         32.60         4.83 o                         
   0 -12   6         15.11          8.10         4.84 o                         
   1 -12   6         11.07         10.31         5.23 o                         
   2 -12   6         21.78         13.89         5.92 o                         
   3 -12   6         37.62         27.75         6.43 o                         
   4 -12   6        143.98        148.81        10.16 o                         
   5 -12   6         14.28         14.01         7.76 o                         
  -9 -11   6         25.41         17.53         7.62 o                         
  -8 -11   6         49.21         56.50        12.17 o                         
  -7 -11   6         14.95         13.36         5.67 o                         
  -6 -11   6         15.65         19.72         5.19 o                         
  -5 -11   6          1.24          3.42         4.44 o                         
  -4 -11   6          5.35          3.65         4.09 o                         
  -3 -11   6         45.51         49.03         4.72 o                         
  -2 -11   6         42.59         43.49         4.54 o                         
  -1 -11   6         57.72         60.80         4.95 o                         
   0 -11   6        234.35        240.67         9.36 o                         
   1 -11   6        184.41        192.32         8.96 o                         
   2 -11   6         95.70         84.61         6.79 o                         
   3 -11   6         34.45         26.51         5.84 o                         
   4 -11   6         12.29         18.86         6.24 o                         
   5 -11   6         25.06         29.17         7.20 o                         
   6 -11   6         32.21         44.32         8.45 o                         
 -10 -10   6         11.05         12.30         7.79 o                         
  -9 -10   6         50.54         48.04         7.15 o                         
  -8 -10   6         40.00         52.83         6.63 o                         
  -7 -10   6         96.84         82.14        11.11 o                         
  -6 -10   6         37.83         48.05         5.95 o                         
  -5 -10   6         36.44         32.83         4.58 o                         
  -4 -10   6         37.46         32.57         4.94 o                         
  -3 -10   6         54.60         51.90         7.84 o                         
  -2 -10   6        104.70        115.73         6.19 o                         
  -1 -10   6         65.20         61.46         4.65 o                         
   0 -10   6         13.36         13.46         3.78 o                         
   1 -10   6          5.11          7.48         3.82 o                         
   2 -10   6         45.25         51.16         6.92 o                         
   3 -10   6         93.36         79.36         6.65 o                         
   4 -10   6         58.11         70.92         6.88 o                         
   5 -10   6         14.75          9.74         6.09 o                         
   6 -10   6         48.10         27.65         7.49 o                         
   7 -10   6         44.88         48.83         9.08 o                         
 -11  -9   6         43.36         32.16         8.78 o                         
 -10  -9   6         16.26          8.06         7.01 o                         
  -9  -9   6         23.07         40.78         6.52 o                         
  -8  -9   6         54.16         44.24         5.79 o                         
  -7  -9   6         41.38         56.03         7.14 o                         
  -6  -9   6         43.92         56.52         5.12 o                         
  -5  -9   6         42.86         44.43         5.78 o                         
  -4  -9   6         32.44         36.99         4.14 o                         
  -3  -9   6        390.56        427.67        13.93 o                         
  -2  -9   6         75.67         75.80         5.84 o                         
  -1  -9   6        148.56        141.55         8.11 o                         
   0  -9   6        623.46        742.13        24.25 o                         
   1  -9   6         83.51         58.97         6.34 o                         
   2  -9   6          7.62          6.56         3.90 o                         
   3  -9   6         54.94         63.19         5.92 o                         
   4  -9   6         86.36         90.81         7.76 o                         
   5  -9   6        117.67         99.19         7.85 o                         
   6  -9   6        130.04        133.62         9.41 o                         
   7  -9   6         14.43         16.92         7.41 o                         
   8  -9   6         15.73         24.24         8.98 o                         
 -12  -8   6         27.86         25.98         8.71 o                         
 -11  -8   6         19.68         29.46         7.28 o                         
 -10  -8   6         35.88         31.96         6.21 o                         
  -9  -8   6         45.37         57.50         5.88 o                         
  -8  -8   6          7.47         10.70         4.72 o                         
  -7  -8   6         90.57         77.27         5.77 o                         
  -6  -8   6        190.65        177.69         8.20 o                         
  -5  -8   6         62.10         64.34         4.76 o                         
  -4  -8   6        123.62         94.34         5.34 o                         
  -3  -8   6        321.76        255.93         9.17 o                         
  -2  -8   6        188.32        228.48         8.39 o                         
  -1  -8   6        775.61        745.37        21.98 o                         
   0  -8   6        142.02        161.44         6.96 o                         
   1  -8   6         71.68         66.72         5.57 o                         
   2  -8   6         96.66         92.75         5.63 o                         
   3  -8   6        276.88        283.16        20.12 o                         
   4  -8   6        249.44        304.36        13.25 o                         
   5  -8   6         19.56         21.69         5.35 o                         
   6  -8   6         46.30         41.41         6.49 o                         
   7  -8   6         69.62         76.78         7.97 o                         
   8  -8   6          5.33          9.08         8.18 o                         
   9  -8   6         13.82         21.33         9.85 o                         
 -12  -7   6         45.47         56.57         8.33 o                         
 -11  -7   6          6.10          7.32         6.31 o                         
 -10  -7   6        130.91        149.34         7.82 o                         
  -9  -7   6         37.87         39.39         5.31 o                         
  -8  -7   6        126.49        129.13         7.61 o                         
  -7  -7   6         61.17         66.24         4.85 o                         
  -6  -7   6        295.58        265.13         8.84 o                         
  -5  -7   6         39.82         57.33         4.25 o                         
  -4  -7   6         71.41         63.05         7.88 o                         
  -3  -7   6        326.78        342.02        10.72 o                         
  -2  -7   6        184.63        160.40         6.97 o                         
  -1  -7   6        312.68        280.23         9.65 o                         
   0  -7   6        309.32        291.41        14.53 o                         
   1  -7   6        365.94        366.66        11.22 o                         
   2  -7   6          3.38          3.94         2.91 o                         
   3  -7   6        281.27        280.98         9.38 o                         
   4  -7   6         21.57         26.68         4.32 o                         
   5  -7   6         92.33        104.88         7.36 o                         
   6  -7   6         43.84         47.31         6.23 o                         
   7  -7   6         43.32         46.54         6.91 o                         
   8  -7   6          5.06         -3.54         7.36 o                         
   9  -7   6         45.53         33.02        15.71 o                         
 -13  -6   6         64.18         64.43        20.43 o                         
 -12  -6   6          9.72          7.04         9.19 o                         
 -11  -6   6          4.94         -4.69         5.84 o                         
 -10  -6   6         49.10         61.59         5.99 o                         
  -9  -6   6        174.99        200.16        10.98 o                         
  -8  -6   6        102.46        108.34         5.90 o                         
  -7  -6   6        152.94        174.96         8.22 o                         
  -6  -6   6        497.35        452.93        12.99 o                         
  -5  -6   6        193.37        202.37         6.98 o                         
  -4  -6   6         39.42         35.57         2.98 o                         
  -3  -6   6        410.91        384.32        12.46 o                         
  -2  -6   6        130.11        115.58         5.23 o                         
  -1  -6   6        317.48        286.73         9.65 o                         
   0  -6   6        165.89        137.08         6.83 o                         
   1  -6   6          7.40          6.61         2.59 o                         
   2  -6   6         37.61         39.49         3.39 o                         
   3  -6   6         83.20         76.82         4.39 o                         
   4  -6   6        317.79        337.08        11.67 o                         
   5  -6   6        196.89        188.79        10.32 o                         
   6  -6   6         67.54         50.87         6.12 o                         
   7  -6   6        139.73        144.30         9.24 o                         
   8  -6   6          4.27         -1.41         6.75 o                         
   9  -6   6          2.13         -2.93        10.95 o                         
  10  -6   6          5.95         -7.07        18.46 o                         
 -13  -5   6        101.74        123.35        23.57 o                         
 -12  -5   6        107.30        116.28        18.46 o                         
 -11  -5   6         27.83         19.46         5.96 o                         
 -10  -5   6        186.65        222.92         9.55 o                         
  -9  -5   6        224.40        226.61         9.13 o                         
  -8  -5   6         41.49         38.28         4.24 o                         
  -7  -5   6         76.05         76.17         4.53 o                         
  -6  -5   6        107.68        107.35         5.05 o                         
  -5  -5   6        234.98        232.89         7.41 o                         
  -4  -5   6        569.52        596.88        16.02 o                         
  -3  -5   6        444.54        379.54        11.06 o                         
  -2  -5   6       1119.71       1094.29        31.67 o                         
  -1  -5   6        117.10        113.88         4.99 o                         
   0  -5   6       1391.24       1401.21        40.41 o                         
   1  -5   6        456.90        464.91        12.71 o                         
   2  -5   6        219.40        209.52         7.20 o                         
   3  -5   6         18.49         14.65         2.90 o                         
   4  -5   6        397.69        412.15        12.04 o                         
   5  -5   6         28.11         27.62         4.29 o                         
   6  -5   6         93.25         87.69         6.70 o                         
   7  -5   6         12.96          9.20         5.80 o                         
   8  -5   6         23.37         28.53         9.44 o                         
   9  -5   6         57.42         74.86        11.39 o                         
  10  -5   6         14.72         -0.39        20.04 o                         
 -13  -4   6         65.03         48.32        19.64 o                         
 -12  -4   6          8.68          2.36        15.71 o                         
 -11  -4   6          2.72          2.87         7.32 o                         
 -10  -4   6         62.56         66.90         5.62 o                         
  -9  -4   6        655.46        761.26        20.94 o                         
  -8  -4   6         54.50         79.65         4.91 o                         
  -7  -4   6        521.43        489.27        13.88 o                         
  -6  -4   6       1231.01       1251.30        31.94 o                         
  -5  -4   6        910.88        939.70        24.07 o                         
  -4  -4   6        344.84        290.43         8.54 o                         
  -3  -4   6        162.53        164.06         5.88 o                         
  -2  -4   6        645.85        612.77        16.58 o                         
  -1  -4   6       1220.44       1184.58        34.28 o                         
   0  -4   6        943.78        999.74        29.36 o                         
   1  -4   6        301.19        251.82         8.25 o                         
   2  -4   6         21.28         28.55         2.76 o                         
   3  -4   6        130.86        114.62         5.80 o                         
   4  -4   6        276.56        293.86         9.17 o                         
   5  -4   6        304.03        304.59         9.89 o                         
   6  -4   6        334.64        337.18        12.23 o                         
   7  -4   6        241.71        252.46        12.25 o                         
   8  -4   6         20.20         18.77         8.47 o                         
   9  -4   6         13.24          6.68        14.54 o                         
  10  -4   6          3.91          5.50        18.07 o                         
  11  -4   6         33.71         23.96        20.04 o                         
 -14  -3   6         35.84         20.43        22.00 o                         
 -13  -3   6        260.38        335.45        30.64 o                         
 -12  -3   6        125.82        131.21        19.64 o                         
 -11  -3   6         30.02          7.07        11.79 o                         
 -10  -3   6         44.72         45.67         6.09 o                         
  -9  -3   6        316.83        307.44        10.57 o                         
  -8  -3   6         24.74         26.55         3.57 o                         
  -7  -3   6        239.22        271.91         8.54 o                         
  -6  -3   6        163.17        142.89         5.55 o                         
  -5  -3   6         38.57         37.11         2.66 o                         
  -4  -3   6        215.32        175.94         5.39 o                         
  -3  -3   6        358.19        372.64         9.51 o                         
  -2  -3   6        567.80        554.50        14.75 o                         
  -1  -3   6        518.81        545.74        14.54 o                         
   0  -3   6       2475.55       2494.12        71.60 o                         
   1  -3   6        379.07        402.49        10.37 o                         
   2  -3   6        544.07        561.30        13.44 o                         
   3  -3   6        158.82        139.74         7.39 o                         
   4  -3   6        364.93        366.50        10.92 o                         
   5  -3   6         49.43         35.93         3.64 o                         
   6  -3   6        284.46        271.82        10.84 o                         
   7  -3   6         45.18         47.13         8.84 o                         
   8  -3   6         21.80         14.25         9.30 o                         
   9  -3   6        142.42        176.78        21.21 o                         
  10  -3   6         67.74         58.93        16.89 o                         
  11  -3   6         25.85         16.11        19.25 o                         
 -14  -2   6          5.91         11.79        20.04 o                         
 -13  -2   6         97.58        101.75        19.64 o                         
 -12  -2   6          9.16         17.29        13.36 o                         
 -11  -2   6         23.65         25.53        11.79 o                         
 -10  -2   6         22.57         26.13         9.43 o                         
  -9  -2   6        231.72        223.33         8.27 o                         
  -8  -2   6         82.05         89.60         4.87 o                         
  -7  -2   6        130.41        151.94         5.96 o                         
  -6  -2   6         78.01         74.98         3.60 o                         
  -5  -2   6         52.19         54.75         2.99 o                         
  -4  -2   6       1394.64       1545.65        35.71 o                         
  -3  -2   6        729.11        661.07        16.12 o                         
  -2  -2   6       1056.39       1105.17        25.71 o                         
  -1  -2   6        620.14        696.96        16.52 o                         
   0  -2   6       1182.99       1187.26        28.14 o                         
   1  -2   6        106.41        100.62         3.49 o                         
   2  -2   6        330.97        325.34         9.07 o                         
   3  -2   6        631.02        601.15        13.68 o                         
   4  -2   6        669.93        625.03        15.42 o                         
   5  -2   6        135.00        138.50         5.41 o                         
   6  -2   6         67.00         67.67         9.32 o                         
   7  -2   6         83.89         88.78         7.96 o                         
   8  -2   6          7.66         22.78        12.18 o                         
   9  -2   6         82.09        108.82        17.29 o                         
  10  -2   6         27.03         54.61        18.07 o                         
  11  -2   6         41.95         90.75        22.78 o                         
 -14  -1   6         75.37         82.89        21.61 o                         
 -13  -1   6        184.29        159.10        21.21 o                         
 -12  -1   6        262.56        259.63        24.75 o                         
 -11  -1   6         12.28         23.57        12.57 o                         
 -10  -1   6        115.52         89.96        14.14 o                         
  -9  -1   6        356.89        358.59        14.58 o                         
  -8  -1   6        247.41        230.92         7.39 o                         
  -7  -1   6         65.78         77.36         3.75 o                         
  -6  -1   6        845.20        933.21        22.16 o                         
  -5  -1   6        272.26        268.00         7.38 o                         
  -4  -1   6         23.35         25.00         2.02 o                         
  -3  -1   6       1082.99       1076.54        25.37 o                         
  -2  -1   6        306.62        285.51         7.37 o                         
  -1  -1   6       1121.85       1176.09        27.77 o                         
   0  -1   6       4133.85       4343.38       111.05 o                         
   1  -1   6       1500.43       1530.74        36.00 o                         
   2  -1   6        108.77         92.64         3.48 o                         
   3  -1   6          0.11          0.26         1.94 o                         
   4  -1   6        377.36        354.66         8.89 o                         
   5  -1   6        218.17        201.81         6.26 o                         
   6  -1   6        458.99        458.02        13.56 o                         
   7  -1   6        181.39        171.05         8.77 o                         
   8  -1   6         14.10          6.14         7.88 o                         
   9  -1   6         54.85         40.46        14.14 o                         
  10  -1   6         78.82        119.03        19.64 o                         
  11  -1   6         11.27          6.29        18.86 o                         
 -14   0   6         12.25          9.43        16.89 o                         
 -13   0   6        189.96        239.99        24.36 o                         
 -12   0   6         40.90         23.57        14.14 o                         
 -11   0   6          7.26          7.86        11.79 o                         
 -10   0   6        125.16        156.99        47.51 o                         
  -9   0   6        962.07        828.45        47.14 o                         
  -8   0   6         29.23         44.22         3.78 o                         
  -7   0   6         20.71         15.31         2.57 o                         
  -6   0   6        711.48        708.40        17.27 o                         
  -5   0   6        318.94        315.34         8.31 o                         
  -4   0   6        901.01        878.16        22.77 o                         
  -3   0   6        269.92        293.58         7.54 o                         
  -2   0   6        192.43        224.05         6.04 o                         
  -1   0   6          6.15          2.07         1.49 o                         
   0   0   6       3691.19       4201.88        97.41 o                         
   1   0   6        149.94        153.26         4.30 o                         
   2   0   6        675.06        676.68        15.25 o                         
   3   0   6        597.80        615.39        14.04 o                         
   4   0   6        551.19        485.04        11.47 o                         
   5   0   6        146.98        142.76         5.56 o                         
   6   0   6        487.12        471.56        13.84 o                         
   7   0   6        154.41        158.53         7.33 o                         
   8   0   6         16.48         18.25         6.70 o                         
   9   0   6         78.58         76.50        17.48 o                         
  10   0   6          9.76         11.39        15.71 o                         
 -14   1   6         75.35         81.32        19.25 o                         
 -13   1   6        184.19        210.92        22.78 o                         
 -12   1   6        265.49        333.27        19.79 o                         
 -11   1   6         12.27         21.48         8.39 o                         
 -10   1   6        114.66        114.17        14.54 o                         
  -9   1   6        348.82        342.75        24.75 o                         
  -8   1   6        247.71        228.94        13.16 o                         
  -7   1   6         69.30         75.01         3.88 o                         
  -6   1   6        850.39        910.85        22.10 o                         
  -5   1   6        268.10        275.03         8.03 o                         
  -4   1   6         24.30         22.49         1.99 o                         
  -3   1   6       1096.10       1071.70        25.31 o                         
  -2   1   6        304.05        285.09         8.74 o                         
  -1   1   6       1126.51       1179.03        27.77 o                         
   0   1   6       4132.47       4397.25        93.91 o                         
   1   1   6       1502.53       1530.67        31.11 o                         
   2   1   6        110.78         90.55         4.20 o                         
   3   1   6          0.12          1.15         1.88 o                         
   4   1   6        377.71        355.17        10.51 o                         
   5   1   6        216.19        197.57         7.29 o                         
   6   1   6        462.33        459.44        13.53 o                         
   7   1   6        185.11        200.08         8.04 o                         
   8   1   6         12.79          8.53         5.34 o                         
   9   1   6         54.18         67.10         8.31 o                         
  10   1   6         83.33        110.78        18.46 o                         
  11   1   6         10.95         16.89        17.68 o                         
 -14   2   6          5.30          8.96        13.19 o                         
 -13   2   6         99.53         76.49        12.06 o                         
 -12   2   6          9.15         13.29         9.30 o                         
 -11   2   6         22.82          6.57         8.04 o                         
 -10   2   6         24.57         27.87         7.64 o                         
  -9   2   6        228.00        201.78        14.71 o                         
  -8   2   6         86.11         99.95        13.95 o                         
  -7   2   6        139.17        148.59        10.90 o                         
  -6   2   6         86.17         75.54         3.73 o                         
  -5   2   6         57.47         56.30         2.80 o                         
  -4   2   6       1376.92       1496.36        35.68 o                         
  -3   2   6        729.56        680.19        17.67 o                         
  -2   2   6       1055.04       1069.21        28.14 o                         
  -1   2   6        618.47        673.75        18.10 o                         
   0   2   6       1188.64       1204.53        28.12 o                         
   1   2   6        108.31         93.27         3.27 o                         
   2   2   6        330.83        321.93         7.30 o                         
   3   2   6        622.05        582.09        14.80 o                         
   4   2   6        667.36        604.00        16.76 o                         
   5   2   6        133.84        127.92         5.74 o                         
   6   2   6         72.25         77.82         6.45 o                         
   7   2   6         87.56         85.04         5.68 o                         
   8   2   6          7.44          5.37         6.42 o                         
   9   2   6         82.38         88.19        17.92 o                         
  10   2   6         26.77         33.78        15.32 o                         
  11   2   6         42.17         50.68        17.68 o                         
 -14   3   6         35.75         31.97        12.64 o                         
 -13   3   6        262.39        274.68        33.78 o                         
 -12   3   6        129.56        123.09        11.93 o                         
 -11   3   6         30.15         26.94         8.32 o                         
 -10   3   6         42.00         47.51         6.45 o                         
  -9   3   6        320.08        329.74        13.61 o                         
  -8   3   6         24.82         24.96         4.73 o                         
  -7   3   6        234.13        246.23        14.34 o                         
  -6   3   6        164.76        134.81         7.58 o                         
  -5   3   6         39.62         33.44         2.80 o                         
  -4   3   6        218.06        178.97         8.07 o                         
  -3   3   6        367.91        364.11        17.18 o                         
  -2   3   6        571.32        563.35        14.99 o                         
  -1   3   6        524.92        553.78        13.42 o                         
   0   3   6       2488.07       2524.99        64.05 o                         
   1   3   6        396.66        405.35         9.43 o                         
   2   3   6        542.24        516.53        13.22 o                         
   3   3   6        156.33        137.12         7.08 o                         
   4   3   6        364.67        372.38        12.30 o                         
   5   3   6         48.82         40.21         4.07 o                         
   6   3   6        283.68        303.83        10.70 o                         
   7   3   6         46.47         46.29         6.20 o                         
   8   3   6         20.42         29.68         6.42 o                         
   9   3   6        141.95        160.12        10.43 o                         
  10   3   6         66.48         67.10        11.11 o                         
  11   3   6         24.49         36.53        17.29 o                         
 -13   4   6         64.54         51.71        11.41 o                         
 -12   4   6          8.71          7.94         9.62 o                         
 -11   4   6          2.88          2.18         6.57 o                         
 -10   4   6         61.81         60.34         7.24 o                         
  -9   4   6        646.10        737.64        26.99 o                         
  -8   4   6         56.97         82.56         6.42 o                         
  -7   4   6        523.40        479.56        17.91 o                         
  -6   4   6       1204.84       1173.17        41.20 o                         
  -5   4   6        909.21        879.80        26.61 o                         
  -4   4   6        354.19        293.22        11.41 o                         
  -3   4   6        173.29        171.39         5.46 o                         
  -2   4   6        647.58        637.86        15.15 o                         
  -1   4   6       1223.67       1183.92        27.96 o                         
   0   4   6        936.85       1007.01        23.84 o                         
   1   4   6        294.52        260.98         7.02 o                         
   2   4   6         21.18         23.69         2.53 o                         
   3   4   6        138.26        109.07         5.22 o                         
   4   4   6        276.98        286.87        10.00 o                         
   5   4   6        307.42        312.32        10.85 o                         
   6   4   6        334.38        336.10        13.98 o                         
   7   4   6        236.89        236.06        12.78 o                         
   8   4   6         20.09         11.48         6.09 o                         
   9   4   6         13.31          1.15         6.68 o                         
  10   4   6          4.04          3.84         8.28 o                         
 -13   5   6        101.04        120.75        16.70 o                         
 -12   5   6        106.66        119.95        12.42 o                         
 -11   5   6         27.74         18.33         7.16 o                         
 -10   5   6        194.32        196.18        11.17 o                         
  -9   5   6        225.43        221.51        13.42 o                         
  -8   5   6         41.28         31.50         5.28 o                         
  -7   5   6         75.79         75.56         6.54 o                         
  -6   5   6        107.37        114.51         7.08 o                         
  -5   5   6        238.76        227.72        12.27 o                         
  -4   5   6        560.35        586.23        15.70 o                         
  -3   5   6        452.17        404.07         9.91 o                         
  -2   5   6       1100.44       1080.45        25.68 o                         
  -1   5   6        116.77        113.81         3.70 o                         
   0   5   6       1375.36       1393.60        32.87 o                         
   1   5   6        449.78        443.83        11.32 o                         
   2   5   6        220.11        210.72         6.76 o                         
   3   5   6         20.45         16.18         2.69 o                         
   4   5   6        396.15        406.03        13.27 o                         
   5   5   6         27.79         24.61         4.56 o                         
   6   5   6         93.06         85.82         7.00 o                         
   7   5   6         13.90          6.88         5.49 o                         
   8   5   6         24.62         19.86         6.35 o                         
   9   5   6         57.30         41.45         7.89 o                         
  10   5   6         14.64         11.14         8.66 o                         
 -13   6   6         64.53         65.36        12.46 o                         
 -12   6   6          9.85          2.21         8.13 o                         
 -11   6   6          4.79          5.29         6.70 o                         
 -10   6   6         51.39         39.80         6.93 o                         
  -9   6   6        173.94        175.15        16.95 o                         
  -8   6   6        104.79        119.78         7.85 o                         
  -7   6   6        153.67        172.81         9.00 o                         
  -6   6   6        486.93        434.70        16.69 o                         
  -5   6   6        189.91        194.74         7.35 o                         
  -4   6   6         36.02         35.80         3.09 o                         
  -3   6   6        404.21        400.56        12.26 o                         
  -2   6   6        129.42        117.25         5.84 o                         
  -1   6   6        317.47        298.11         9.58 o                         
   0   6   6        164.45        125.74         5.55 o                         
   1   6   6          7.21          9.34         2.76 o                         
   2   6   6         38.01         45.58         2.95 o                         
   3   6   6         84.25         79.00         3.99 o                         
   4   6   6        318.93        319.09        12.88 o                         
   5   6   6        197.44        192.55        12.69 o                         
   6   6   6         67.76         64.12         5.95 o                         
   7   6   6        140.42        143.49         9.70 o                         
   8   6   6          4.01          2.27         6.18 o                         
   9   6   6          2.04         -3.81         7.43 o                         
  10   6   6          6.07         15.58         9.24 o                         
 -12   7   6         46.79         52.87         9.39 o                         
 -11   7   6          6.12          5.11         7.34 o                         
 -10   7   6        125.08        111.89         8.84 o                         
  -9   7   6         37.41         29.04         7.42 o                         
  -8   7   6        124.69        138.54        10.22 o                         
  -7   7   6         61.16         53.45         9.26 o                         
  -6   7   6        294.65        248.38        12.26 o                         
  -5   7   6         39.13         49.23         4.52 o                         
  -4   7   6         75.14         51.71         5.68 o                         
  -3   7   6        324.62        304.89        10.26 o                         
  -2   7   6        184.30        166.81         6.25 o                         
  -1   7   6        317.99        285.79         9.53 o                         
   0   7   6        315.08        300.47         9.85 o                         
   1   7   6        366.02        389.18        14.64 o                         
   2   7   6          3.37          3.35         4.41 o                         
   3   7   6        283.93        285.26        14.70 o                         
   4   7   6         21.60         27.56         6.25 o                         
   5   7   6         92.88         93.09         6.33 o                         
   6   7   6         44.35         35.42         5.43 o                         
   7   7   6         43.20         47.32         6.28 o                         
   8   7   6          4.61         -1.71         6.31 o                         
   9   7   6         45.34         43.19         8.70 o                         
 -12   8   6         27.36         32.33         9.02 o                         
 -11   8   6         19.46         18.39         7.38 o                         
 -10   8   6         35.59         28.41         6.69 o                         
  -9   8   6         45.13         58.13         7.50 o                         
  -8   8   6          7.51          2.74         4.73 o                         
  -7   8   6         94.63         83.59         5.88 o                         
  -6   8   6        197.14        192.44        12.41 o                         
  -5   8   6         66.09         48.39         7.36 o                         
  -4   8   6        120.27        101.38         9.02 o                         
  -3   8   6        327.13        248.90        17.87 o                         
  -2   8   6        191.04        210.39         9.82 o                         
  -1   8   6        778.33        711.33        25.62 o                         
   0   8   6        145.51        174.57        16.60 o                         
   1   8   6         73.01         68.22         6.03 o                         
   2   8   6         97.26         76.77         6.53 o                         
   3   8   6        275.60        306.77        15.42 o                         
   4   8   6        248.62        290.45        16.08 o                         
   5   8   6         19.10         13.04         6.77 o                         
   6   8   6         47.60         47.13         8.60 o                         
   7   8   6         72.66         73.52        10.91 o                         
   8   8   6          5.73          7.74         6.22 o                         
   9   8   6         13.85         16.07         7.70 o                         
 -11   9   6         43.68         40.78         7.67 o                         
 -10   9   6         17.87         17.50         5.72 o                         
  -9   9   6         22.17         40.06         9.95 o                         
  -8   9   6         55.55         39.21         9.15 o                         
  -7   9   6         41.73         60.23         9.56 o                         
  -6   9   6         44.29         53.93         8.89 o                         
  -5   9   6         42.87         32.66        11.20 o                         
  -4   9   6         31.63         34.55         9.43 o                         
  -3   9   6        394.81        410.48        29.86 o                         
  -2   9   6         79.57         75.44         8.89 o                         
  -1   9   6        145.52        145.41         8.30 o                         
   0   9   6        620.22        703.52        25.85 o                         
   1   9   6         80.75         56.95         6.24 o                         
   2   9   6          7.40          3.22         5.08 o                         
   3   9   6         54.78         57.33         6.66 o                         
   4   9   6         85.94         95.21        11.79 o                         
   5   9   6        117.74        140.23        11.59 o                         
   6   9   6        129.85        125.92        11.80 o                         
   7   9   6         14.91         29.18        12.18 o                         
   8   9   6         15.32         24.11        15.71 o                         
 -10  10   6         10.32         14.88        12.36 o                         
  -9  10   6         48.50         49.86        11.93 o                         
  -8  10   6         39.43         49.44        10.82 o                         
  -7  10   6         98.92         70.67        10.61 o                         
  -6  10   6         37.63         55.07        11.98 o                         
  -5  10   6         38.27         53.21         9.30 o                         
  -4  10   6         38.17         40.86         8.47 o                         
  -3  10   6         51.01         42.43        11.00 o                         
  -2  10   6        105.01        131.92        16.50 o                         
  -1  10   6         63.48         74.98         8.88 o                         
   0  10   6         13.47         22.01         9.81 o                         
   1  10   6          5.48          9.09         5.77 o                         
   2  10   6         43.87         40.24         6.47 o                         
   3  10   6         90.39         86.05         7.93 o                         
   4  10   6         57.92         73.22        11.79 o                         
   5  10   6         14.40          2.71         8.56 o                         
   6  10   6         48.07         23.87        17.29 o                         
   7  10   6         46.03         71.20        12.02 o                         
  -9  11   6         26.18         19.37        12.18 o                         
  -8  11   6         49.50         53.25        12.34 o                         
  -7  11   6         14.73         22.31        10.69 o                         
  -6  11   6         15.71         36.14        10.28 o                         
  -5  11   6          1.16          5.17         9.02 o                         
  -4  11   6          5.40          1.36         7.88 o                         
  -3  11   6         46.41         45.18        12.18 o                         
  -2  11   6         43.43         43.21        12.18 o                         
  -1  11   6         58.15         65.72         8.95 o                         
   0  11   6        235.39        250.90        12.78 o                         
   1  11   6        182.54        183.04        10.92 o                         
   2  11   6         95.53         95.75         8.49 o                         
   3  11   6         33.93         21.45         8.32 o                         
   4  11   6         11.76         13.81        12.57 o                         
   5  11   6         25.23         27.58        11.00 o                         
   6  11   6         32.21         54.44        12.02 o                         
  -8  12   6          3.57          2.37        12.70 o                         
  -7  12   6         69.12         59.68        13.17 o                         
  -6  12   6         63.37         59.20        11.80 o                         
  -5  12   6         39.10         45.35        11.25 o                         
  -4  12   6          0.04          6.29        14.14 o                         
  -3  12   6         11.77          8.64        13.36 o                         
  -2  12   6         33.26         42.03        14.93 o                         
  -1  12   6         28.50         18.46        13.75 o                         
   0  12   6         14.36         12.27         7.17 o                         
   1  12   6         10.70          1.96         7.17 o                         
   2  12   6         21.94          7.56         7.63 o                         
   3  12   6         37.08         35.73         9.83 o                         
   4  12   6        144.12        153.53        22.78 o                         
   5  12   6         14.45          6.40        11.51 o                         
  -7  13   6         29.41         21.80        14.72 o                         
  -6  13   6         13.66         26.08        13.75 o                         
  -5  13   6          6.80          1.35        11.93 o                         
  -4  13   6          5.72         20.43        16.89 o                         
  -3  13   6         52.35         64.03        18.07 o                         
  -2  13   6         14.18         18.07        16.11 o                         
  -1  13   6         19.98         26.32        16.89 o                         
   0  13   6         61.12         66.39        18.07 o                         
   1  13   6         24.53         38.09         9.52 o                         
   2  13   6          7.11         17.83         9.35 o                         
   3  13   6          6.72         10.92        11.41 o                         
   4  13   6         32.89         43.62        12.86 o                         
  -4  14   6          4.62         -4.32        18.86 o                         
  -3  14   6          4.06         -1.96        18.86 o                         
  -2  14   6         39.68         31.82        18.46 o                         
  -1  14   6         21.02         24.75        20.04 o                         
   0  14   6         19.42         28.68        19.64 o                         
   1  14   6          2.84         21.61        20.04 o                         
  -3 -14   7         16.38          5.60         6.65 o                         
  -2 -14   7         17.38         18.26         6.70 o                         
  -1 -14   7         36.08         35.68         7.29 o                         
  -6 -13   7         14.40          8.22         6.83 o                         
  -5 -13   7          0.65          0.29         6.23 o                         
  -4 -13   7         43.10         65.71         8.28 o                         
  -3 -13   7         58.38         60.80         8.42 o                         
  -2 -13   7         42.95         45.53         7.20 o                         
  -1 -13   7         10.99          5.02         5.66 o                         
   0 -13   7         42.67         38.92         6.76 o                         
   1 -13   7         13.38         18.76         6.92 o                         
   2 -13   7          8.70         11.40         7.40 o                         
   3 -13   7          1.79          5.60         7.90 o                         
  -8 -12   7         16.27          9.68         7.10 o                         
  -7 -12   7         70.94         94.74         8.39 o                         
  -6 -12   7         58.39         47.03         6.69 o                         
  -5 -12   7         18.39         18.90         5.81 o                         
  -4 -12   7         11.86          6.50         5.11 o                         
  -3 -12   7          1.14          1.09         4.84 o                         
  -2 -12   7         25.93         24.64         5.30 o                         
  -1 -12   7         33.81         24.96         4.93 o                         
   0 -12   7         76.28         76.72         6.66 o                         
   1 -12   7          9.31         18.44         5.98 o                         
   2 -12   7         46.91         55.94         7.34 o                         
   3 -12   7         15.88         10.86         6.98 o                         
   4 -12   7         46.03         40.68         8.39 o                         
  -9 -11   7         19.99         12.82         7.69 o                         
  -8 -11   7         57.36         58.83         7.43 o                         
  -7 -11   7         21.30         20.54         7.48 o                         
  -6 -11   7         21.97         15.49         5.56 o                         
  -5 -11   7         21.21         16.44         5.00 o                         
  -4 -11   7         30.40         23.23         4.77 o                         
  -3 -11   7         40.68         52.94         5.18 o                         
  -2 -11   7         52.62         54.35         5.32 o                         
  -1 -11   7         45.88         32.57         4.77 o                         
   0 -11   7         57.43         76.84         7.44 o                         
   1 -11   7         17.64         29.70         5.10 o                         
   2 -11   7         43.43         35.39         6.07 o                         
   3 -11   7        116.72         99.43         8.17 o                         
   4 -11   7         82.85         89.15        10.92 o                         
   5 -11   7         15.57         18.25         9.50 o                         
   6 -11   7         46.93         26.76         9.07 o                         
 -10 -10   7        107.11        113.18         9.69 o                         
  -9 -10   7         65.67         78.71         8.00 o                         
  -8 -10   7         27.04         19.22         6.17 o                         
  -7 -10   7        223.92        295.16        14.12 o                         
  -6 -10   7          4.90          4.99         4.77 o                         
  -5 -10   7         40.55         34.28         5.70 o                         
  -4 -10   7         21.91         18.70         4.38 o                         
  -3 -10   7         23.82         20.33         4.13 o                         
  -2 -10   7         22.74          8.76         3.92 o                         
  -1 -10   7        103.64        119.53         6.61 o                         
   0 -10   7        117.83        107.12         7.24 o                         
   1 -10   7         12.77         11.75         4.06 o                         
   2 -10   7         86.12        101.60         6.70 o                         
   3 -10   7        118.73        137.77         9.66 o                         
   4 -10   7         79.51         76.74         7.59 o                         
   5 -10   7          7.29         13.96         6.90 o                         
   6 -10   7          1.67          6.53         7.64 o                         
   7 -10   7         11.26          7.09         9.03 o                         
 -11  -9   7          6.25         -0.09         8.35 o                         
 -10  -9   7         14.48          9.71         7.19 o                         
  -9  -9   7         11.42         -0.05         6.02 o                         
  -8  -9   7         15.37         10.86         5.36 o                         
  -7  -9   7        127.40        119.99         7.03 o                         
  -6  -9   7         31.78         41.02         5.49 o                         
  -5  -9   7          4.45         -1.50         3.89 o                         
  -4  -9   7        136.98        174.26         7.93 o                         
  -3  -9   7        361.86        338.11        11.64 o                         
  -2  -9   7        148.89        165.78         7.69 o                         
  -1  -9   7         29.76         13.65         3.69 o                         
   0  -9   7         77.76        111.31         5.97 o                         
   1  -9   7        158.69        161.11         7.13 o                         
   2  -9   7         55.85         70.86         7.88 o                         
   3  -9   7         94.96         83.64         6.76 o                         
   4  -9   7         11.33         16.51         5.76 o                         
   5  -9   7          9.26          8.10         6.06 o                         
   6  -9   7        145.97        123.10         9.75 o                         
   7  -9   7         18.04         12.19         8.40 o                         
   8  -9   7         19.18         14.81         9.98 o                         
 -12  -8   7         66.31         70.07        10.17 o                         
 -11  -8   7         10.17          5.32         7.88 o                         
 -10  -8   7         83.27         92.92         8.11 o                         
  -9  -8   7        100.73        119.46         7.70 o                         
  -8  -8   7         77.42         76.67         6.28 o                         
  -7  -8   7        230.13        241.93        10.32 o                         
  -6  -8   7         82.09         78.42         5.37 o                         
  -5  -8   7          2.56          5.62         3.57 o                         
  -4  -8   7         27.85         14.12         3.46 o                         
  -3  -8   7          0.08          1.71         3.30 o                         
  -2  -8   7        138.07        111.21         6.03 o                         
  -1  -8   7        446.24        418.22        13.71 o                         
   0  -8   7        331.28        355.50        14.29 o                         
   1  -8   7         21.83         15.11         3.57 o                         
   2  -8   7          2.92          0.70         3.60 o                         
   3  -8   7        251.72        251.51        10.47 o                         
   4  -8   7        122.63        105.00         8.36 o                         
   5  -8   7         49.82         48.51         6.53 o                         
   6  -8   7         19.51         18.23         6.53 o                         
   7  -8   7         20.61         13.06         7.73 o                         
   8  -8   7          4.86          7.93         9.02 o                         
 -12  -7   7          8.62          0.84         7.91 o                         
 -11  -7   7         21.53         18.12         6.72 o                         
 -10  -7   7          1.46         -2.32         5.44 o                         
  -9  -7   7          2.54         -1.83         4.88 o                         
  -8  -7   7         12.39          8.29         4.76 o                         
  -7  -7   7        120.45        131.37         7.60 o                         
  -6  -7   7         94.55        109.19         5.97 o                         
  -5  -7   7        242.35        214.60         8.59 o                         
  -4  -7   7         46.75         54.49         4.17 o                         
  -3  -7   7        413.83        438.80        13.62 o                         
  -2  -7   7        132.67        134.98         6.13 o                         
  -1  -7   7        118.68        105.07         5.51 o                         
   0  -7   7        454.69        506.90        15.36 o                         
   1  -7   7         62.75         47.95         3.91 o                         
   2  -7   7         54.22         46.15         4.30 o                         
   3  -7   7        132.42        154.97         7.13 o                         
   4  -7   7         82.88         80.21         5.93 o                         
   5  -7   7         44.72         29.85         5.89 o                         
   6  -7   7        253.56        278.31        13.60 o                         
   7  -7   7         54.25         42.19         7.69 o                         
   8  -7   7          5.69          6.01         8.26 o                         
   9  -7   7         10.82          7.36        12.63 o                         
 -13  -6   7         28.49         26.32        20.04 o                         
 -12  -6   7         27.19         12.36        11.25 o                         
 -11  -6   7          9.10         14.71         6.04 o                         
 -10  -6   7        157.76        181.96         8.21 o                         
  -9  -6   7         21.98         15.17         4.74 o                         
  -8  -6   7         48.57         42.39         4.66 o                         
  -7  -6   7        298.25        305.84        13.41 o                         
  -6  -6   7         49.77         59.05         4.63 o                         
  -5  -6   7         47.45         41.71         3.86 o                         
  -4  -6   7          6.74          1.96         2.96 o                         
  -3  -6   7        204.21        190.63         7.44 o                         
  -2  -6   7        159.19        163.83         6.78 o                         
  -1  -6   7        282.13        262.55        10.49 o                         
   0  -6   7        245.50        233.24        12.87 o                         
   1  -6   7         66.83         69.39         4.22 o                         
   2  -6   7        387.34        396.12        11.44 o                         
   3  -6   7       1052.21       1053.93        39.36 o                         
   4  -6   7        438.04        475.68        15.70 o                         
   5  -6   7        205.63        193.84        10.58 o                         
   6  -6   7         23.86         39.49         7.82 o                         
   7  -6   7         15.38         23.74         7.04 o                         
   8  -6   7          3.00          3.73        13.36 o                         
   9  -6   7         73.62         55.82        13.40 o                         
 -13  -5   7        110.33        122.17        23.57 o                         
 -12  -5   7         20.13         31.03        18.07 o                         
 -11  -5   7          4.96          7.67         6.46 o                         
 -10  -5   7        136.55        157.29         7.68 o                         
  -9  -5   7         30.77         40.72         4.89 o                         
  -8  -5   7        129.90        149.25         6.57 o                         
  -7  -5   7          7.24          8.03         3.44 o                         
  -6  -5   7         71.80         80.72         6.74 o                         
  -5  -5   7         82.79         81.15         5.09 o                         
  -4  -5   7       1193.12       1183.01        33.64 o                         
  -3  -5   7       1517.91       1562.71        45.18 o                         
  -2  -5   7        518.59        481.81        15.22 o                         
  -1  -5   7         85.24         85.31         5.78 o                         
   0  -5   7        285.82        230.82        10.66 o                         
   1  -5   7         71.76         90.10         4.51 o                         
   2  -5   7         44.07         45.78         4.62 o                         
   3  -5   7        212.38        187.65         7.20 o                         
   4  -5   7        104.31        146.44         6.55 o                         
   5  -5   7         59.35         53.48         5.12 o                         
   6  -5   7         67.85         61.64         6.81 o                         
   7  -5   7         32.49         38.12         6.84 o                         
   8  -5   7         78.35         78.85        10.79 o                         
   9  -5   7         34.71         27.89        18.07 o                         
  10  -5   7         19.74         23.57        20.04 o                         
 -13  -4   7         99.83        111.96        23.18 o                         
 -12  -4   7        110.37        129.25        18.86 o                         
 -11  -4   7         22.64         17.94         7.26 o                         
 -10  -4   7        100.54        101.78         7.15 o                         
  -9  -4   7        200.76        197.16        13.07 o                         
  -8  -4   7        157.87        124.14         6.36 o                         
  -7  -4   7        787.26        789.00        21.64 o                         
  -6  -4   7        496.19        477.21        21.81 o                         
  -5  -4   7        206.80        186.57         6.49 o                         
  -4  -4   7        642.65        607.69        16.37 o                         
  -3  -4   7         47.27         54.77         3.05 o                         
  -2  -4   7          4.41          5.96         2.46 o                         
  -1  -4   7       1171.37       1135.54        33.93 o                         
   0  -4   7       1163.58       1092.87        31.97 o                         
   1  -4   7       1039.22       1137.98        30.06 o                         
   2  -4   7        378.26        342.62        10.30 o                         
   3  -4   7        268.17        273.92         9.37 o                         
   4  -4   7        692.44        644.96        18.16 o                         
   5  -4   7        116.59        120.15         7.46 o                         
   6  -4   7        158.38        164.37        11.85 o                         
   7  -4   7         36.45         31.46         8.56 o                         
   8  -4   7          7.07         12.07         9.58 o                         
   9  -4   7         39.79         60.50        18.46 o                         
  10  -4   7          8.51         -1.96        19.64 o                         
 -14  -3   7         47.31         46.75        19.64 o                         
 -13  -3   7        339.56        336.23        31.82 o                         
 -12  -3   7         74.38        102.53        16.89 o                         
 -11  -3   7         21.25         23.18        13.75 o                         
 -10  -3   7        127.84        120.69         7.86 o                         
  -9  -3   7         39.54         29.69         4.46 o                         
  -8  -3   7         26.79         20.75         4.08 o                         
  -7  -3   7        165.96        186.66         6.99 o                         
  -6  -3   7         90.76         86.12         4.24 o                         
  -5  -3   7        339.90        339.67         9.77 o                         
  -4  -3   7       1141.25       1134.78        29.37 o                         
  -3  -3   7        423.65        376.84         9.45 o                         
  -2  -3   7        103.12         86.08         3.44 o                         
  -1  -3   7        495.73        451.57        14.49 o                         
   0  -3   7        390.39        397.21        11.38 o                         
   1  -3   7        330.22        244.73         8.29 o                         
   2  -3   7          3.32          6.40         2.46 o                         
   3  -3   7        246.12        211.58         9.53 o                         
   4  -3   7         90.92         90.05         4.84 o                         
   5  -3   7         51.89         65.89         4.62 o                         
   6  -3   7        365.21        338.53        15.04 o                         
   7  -3   7         48.71         52.02        11.79 o                         
   8  -3   7          0.82          5.11        12.96 o                         
   9  -3   7         45.12         51.86        17.68 o                         
  10  -3   7         14.72          5.89        19.25 o                         
 -14  -2   7          9.24         15.71        20.82 o                         
 -13  -2   7         97.79         94.68        19.64 o                         
 -12  -2   7         90.54        112.75        17.68 o                         
 -11  -2   7         56.94         80.14        14.54 o                         
 -10  -2   7        519.35        485.15        23.47 o                         
  -9  -2   7        126.10        152.72         7.36 o                         
  -8  -2   7         57.35         52.36         4.11 o                         
  -7  -2   7       1234.41       1191.63        31.87 o                         
  -6  -2   7        131.84        124.47         4.88 o                         
  -5  -2   7        542.73        550.96        13.50 o                         
  -4  -2   7         57.24         46.29         2.81 o                         
  -3  -2   7          3.11          3.83         1.83 o                         
  -2  -2   7         31.20         23.76         2.08 o                         
  -1  -2   7        851.65        832.57        19.91 o                         
   0  -2   7        890.80        893.68        21.27 o                         
   1  -2   7        330.18        307.38         7.46 o                         
   2  -2   7        611.90        591.56        13.69 o                         
   3  -2   7        480.68        442.53        14.12 o                         
   4  -2   7       1391.22       1467.74        35.23 o                         
   5  -2   7        224.81        193.69         7.69 o                         
   6  -2   7         33.38         35.18         5.04 o                         
   7  -2   7          0.47          0.68         7.36 o                         
   8  -2   7          5.32          7.86        12.96 o                         
   9  -2   7         45.25         43.21        16.11 o                         
  10  -2   7         50.77         63.25        20.04 o                         
 -14  -1   7         13.67         12.96        20.04 o                         
 -13  -1   7         67.08         84.46        19.25 o                         
 -12  -1   7         27.91         27.50        14.14 o                         
 -11  -1   7          7.74         -0.79        12.18 o                         
 -10  -1   7        102.54        101.35        14.93 o                         
  -9  -1   7         48.12         33.71         6.88 o                         
  -8  -1   7        113.50        129.45         5.38 o                         
  -7  -1   7        189.07        182.66         6.13 o                         
  -6  -1   7         38.12         32.77         2.82 o                         
  -5  -1   7        530.28        540.66        13.44 o                         
  -4  -1   7        223.40        210.86         6.20 o                         
  -3  -1   7        849.28        892.46        21.17 o                         
  -2  -1   7        401.80        370.19         9.51 o                         
  -1  -1   7        104.10        121.29         4.15 o                         
   0  -1   7        284.55        275.15         9.02 o                         
   1  -1   7         22.53         21.53         2.13 o                         
   2  -1   7         71.81         58.59         2.93 o                         
   3  -1   7        480.38        441.46        13.06 o                         
   4  -1   7        293.38        273.70         7.69 o                         
   5  -1   7         51.74         70.96         4.63 o                         
   6  -1   7        508.21        536.98        17.68 o                         
   7  -1   7         64.82         89.21         6.89 o                         
   8  -1   7          4.74         18.15         8.72 o                         
   9  -1   7         74.03         87.60        16.50 o                         
  10  -1   7         11.21         28.28        17.68 o                         
 -14   0   7          1.67         -4.71        16.50 o                         
 -13   0   7         81.20         79.35        18.46 o                         
 -12   0   7         48.68         60.50        15.32 o                         
 -11   0   7         30.20         38.89        11.79 o                         
 -10   0   7         75.48         92.09        10.23 o                         
  -9   0   7        989.76       1029.07        74.82 o                         
  -8   0   7        793.63        878.56        23.67 o                         
  -7   0   7         26.87         22.17         2.86 o                         
  -6   0   7        130.71        130.49         4.93 o                         
  -5   0   7        175.83        178.65         5.58 o                         
  -4   0   7         72.51         76.90         3.28 o                         
  -3   0   7        236.47        207.77         5.93 o                         
  -2   0   7         44.04         46.77         3.81 o                         
  -1   0   7        438.02        412.50        10.45 o                         
   0   0   7        153.45        124.90         4.37 o                         
   1   0   7         60.74         61.42         3.50 o                         
   2   0   7       2550.10       2709.42        58.61 o                         
   3   0   7       1648.25       1562.37        34.26 o                         
   4   0   7       1421.60       1485.03        38.69 o                         
   5   0   7        101.95         83.82         4.95 o                         
   6   0   7          3.98         10.95         4.19 o                         
   7   0   7          1.84          2.20         5.19 o                         
   8   0   7          0.01          6.80         6.91 o                         
   9   0   7         86.10         79.85        12.91 o                         
 -14   1   7         14.50         19.64        16.89 o                         
 -13   1   7         69.35         71.10        18.46 o                         
 -12   1   7         26.34         17.89        11.00 o                         
 -11   1   7          7.19          7.33         8.00 o                         
 -10   1   7        105.93        119.25        10.27 o                         
  -9   1   7         47.71         34.78         7.21 o                         
  -8   1   7        112.77        123.71         7.48 o                         
  -7   1   7        184.23        167.31         7.05 o                         
  -6   1   7         35.18         24.51         2.84 o                         
  -5   1   7        530.29        542.28        13.47 o                         
  -4   1   7        223.47        221.24         6.22 o                         
  -3   1   7        855.14        877.57        21.12 o                         
  -2   1   7        402.33        377.54         9.57 o                         
  -1   1   7        111.35        120.64         4.56 o                         
   0   1   7        293.87        280.35         6.44 o                         
   1   1   7         22.52         17.58         1.87 o                         
   2   1   7         71.82         56.97         3.78 o                         
   3   1   7        479.94        435.99        13.91 o                         
   4   1   7        296.70        288.13        10.08 o                         
   5   1   7         51.02         70.72         4.64 o                         
   6   1   7        501.90        543.96        15.81 o                         
   7   1   7         64.35         80.10         5.83 o                         
   8   1   7          4.58         10.68         5.97 o                         
   9   1   7         72.92         59.09        10.56 o                         
  10   1   7         10.34         12.96        16.11 o                         
 -14   2   7          9.10         -1.03        12.46 o                         
 -13   2   7         96.78         80.61        12.36 o                         
 -12   2   7         89.60         86.34        11.25 o                         
 -11   2   7         59.26         99.14        10.97 o                         
 -10   2   7        533.28        485.65        29.27 o                         
  -9   2   7        128.38        134.88        22.98 o                         
  -8   2   7         57.49         65.40        18.07 o                         
  -7   2   7       1255.30       1260.46        41.20 o                         
  -6   2   7        136.50        123.50         5.60 o                         
  -5   2   7        542.23        526.13        14.72 o                         
  -4   2   7         58.74         48.77         3.38 o                         
  -3   2   7          3.89          2.21         1.86 o                         
  -2   2   7         30.00         24.60         3.01 o                         
  -1   2   7        840.41        821.12        21.85 o                         
   0   2   7        895.29        888.36        18.45 o                         
   1   2   7        324.37        284.20         7.25 o                         
   2   2   7        606.69        557.59        16.00 o                         
   3   2   7        465.36        409.57        15.78 o                         
   4   2   7       1382.39       1492.06        38.47 o                         
   5   2   7        228.79        205.59         8.68 o                         
   6   2   7         35.20         34.12         4.85 o                         
   7   2   7          0.43          3.20         4.95 o                         
   8   2   7          5.44          3.69         6.65 o                         
   9   2   7         44.41         38.09         9.58 o                         
  10   2   7         49.46         72.68        17.29 o                         
 -14   3   7         47.55         41.00        14.06 o                         
 -13   3   7        342.01        321.72        21.80 o                         
 -12   3   7         75.97         82.55        10.56 o                         
 -11   3   7         19.44         20.01         7.76 o                         
 -10   3   7        124.01        103.38        14.54 o                         
  -9   3   7         39.19         40.72         7.22 o                         
  -8   3   7         26.74         23.42        10.41 o                         
  -7   3   7        173.52        163.00        10.69 o                         
  -6   3   7         97.82         85.10         5.50 o                         
  -5   3   7        339.39        319.79        10.55 o                         
  -4   3   7       1130.82       1115.91        32.70 o                         
  -3   3   7        406.28        351.66        10.33 o                         
  -2   3   7        103.84         90.09         6.81 o                         
  -1   3   7        499.91        448.63        11.33 o                         
   0   3   7        399.63        410.37        20.18 o                         
   1   3   7        330.61        247.53         7.68 o                         
   2   3   7          3.30          3.94         2.41 o                         
   3   3   7        245.45        208.76        12.80 o                         
   4   3   7         89.92         91.87         5.28 o                         
   5   3   7         51.69         61.91         5.03 o                         
   6   3   7        368.11        372.54        13.11 o                         
   7   3   7         50.38         57.85         5.77 o                         
   8   3   7          0.90          3.11         6.34 o                         
   9   3   7         44.41         33.00         7.92 o                         
  10   3   7         14.44         -2.34        10.97 o                         
 -13   4   7         98.47        130.76        34.37 o                         
 -12   4   7        110.66        119.19        12.62 o                         
 -11   4   7         21.91         21.74        13.55 o                         
 -10   4   7         99.90         91.65         9.43 o                         
  -9   4   7        201.15        197.48        19.62 o                         
  -8   4   7        158.46        128.90        18.27 o                         
  -7   4   7        779.58        815.60        34.31 o                         
  -6   4   7        493.81        509.35        21.79 o                         
  -5   4   7        208.38        174.86         6.85 o                         
  -4   4   7        644.78        598.68        18.26 o                         
  -3   4   7         49.70         52.35         3.51 o                         
  -2   4   7          4.07          7.25         1.95 o                         
  -1   4   7       1182.09       1187.60        27.66 o                         
   0   4   7       1158.79       1097.96        28.56 o                         
   1   4   7       1033.80       1088.45        29.02 o                         
   2   4   7        390.30        337.47        10.93 o                         
   3   4   7        287.45        324.25        10.35 o                         
   4   4   7        696.27        663.97        20.13 o                         
   5   4   7        114.26        116.86         6.37 o                         
   6   4   7        155.52        160.77        10.74 o                         
   7   4   7         36.51         20.63         6.16 o                         
   8   4   7          7.12         11.37         6.50 o                         
   9   4   7         39.78         53.26         8.51 o                         
  10   4   7          9.37          7.97        11.30 o                         
 -13   5   7        106.06         91.39        14.54 o                         
 -12   5   7         18.71         23.78        13.16 o                         
 -11   5   7          5.44         16.96         7.17 o                         
 -10   5   7        136.27        152.12         9.85 o                         
  -9   5   7         30.56         32.28         6.03 o                         
  -8   5   7        129.71        146.45        14.14 o                         
  -7   5   7          6.87          4.88         4.71 o                         
  -6   5   7         79.04         74.76         6.77 o                         
  -5   5   7         83.25         82.99         6.23 o                         
  -4   5   7       1169.37       1119.45        33.49 o                         
  -3   5   7       1510.80       1556.26        36.64 o                         
  -2   5   7        520.88        496.12        12.21 o                         
  -1   5   7         79.02         76.34         3.34 o                         
   0   5   7        275.56        223.40         6.48 o                         
   1   5   7         71.42         92.23         4.86 o                         
   2   5   7         44.21         32.44         3.07 o                         
   3   5   7        212.49        186.58         6.78 o                         
   4   5   7        103.89        117.12         6.28 o                         
   5   5   7         58.08         56.36         4.87 o                         
   6   5   7         69.94         64.90         6.33 o                         
   7   5   7         35.07         35.39         6.41 o                         
   8   5   7         78.54         79.48         7.95 o                         
   9   5   7         36.03         28.97         8.24 o                         
  10   5   7         20.15         22.15         9.80 o                         
 -13   6   7         28.98         15.42        11.70 o                         
 -12   6   7         27.63         25.83         8.89 o                         
 -11   6   7          8.65         17.30         7.60 o                         
 -10   6   7        158.88        150.84        24.52 o                         
  -9   6   7         24.50         16.13         5.99 o                         
  -8   6   7         49.46         41.23         5.71 o                         
  -7   6   7        285.57        281.52        12.65 o                         
  -6   6   7         49.80         59.50         6.31 o                         
  -5   6   7         47.32         42.43         5.35 o                         
  -4   6   7          6.65          5.39         1.93 o                         
  -3   6   7        205.41        196.05         7.28 o                         
  -2   6   7        160.42        172.01         8.26 o                         
  -1   6   7        278.90        268.76         9.18 o                         
   0   6   7        242.33        233.65         8.52 o                         
   1   6   7         65.47         71.68         3.19 o                         
   2   6   7        377.53        372.17        11.16 o                         
   3   6   7       1065.09       1012.18        30.48 o                         
   4   6   7        434.02        462.48        14.95 o                         
   5   6   7        205.05        194.55         9.99 o                         
   6   6   7         22.75         28.30         5.48 o                         
   7   6   7         15.45         15.59         6.07 o                         
   8   6   7          3.14          2.53         6.91 o                         
   9   6   7         74.41         69.72         9.31 o                         
 -12   7   7          8.61          4.22         8.90 o                         
 -11   7   7         21.34         12.93         7.56 o                         
 -10   7   7          1.61          4.09         6.32 o                         
  -9   7   7          2.53          0.72         5.49 o                         
  -8   7   7         12.24         14.52         5.31 o                         
  -7   7   7        113.84        105.90         7.27 o                         
  -6   7   7         90.70         95.72         8.11 o                         
  -5   7   7        242.79        214.34        11.70 o                         
  -4   7   7         50.27         54.54         4.39 o                         
  -3   7   7        421.90        403.20        13.08 o                         
  -2   7   7        130.22        121.11         5.63 o                         
  -1   7   7        123.63        104.91        11.00 o                         
   0   7   7        465.10        465.84        15.24 o                         
   1   7   7         62.83         48.41         3.93 o                         
   2   7   7         54.85         48.01         4.04 o                         
   3   7   7        130.70        127.28         8.23 o                         
   4   7   7         82.63         89.94         8.33 o                         
   5   7   7         45.81         35.91         4.98 o                         
   6   7   7        252.20        272.65        15.82 o                         
   7   7   7         54.48         41.29         6.72 o                         
   8   7   7          5.78          1.89         7.17 o                         
   9   7   7          9.94          7.41         8.47 o                         
 -12   8   7         67.16         65.38        10.69 o                         
 -11   8   7          9.40          9.46         7.87 o                         
 -10   8   7         85.77         82.19         8.08 o                         
  -9   8   7        100.80        101.81         8.05 o                         
  -8   8   7         76.62         60.54         6.33 o                         
  -7   8   7        234.09        231.77        11.32 o                         
  -6   8   7         82.86         75.39         5.60 o                         
  -5   8   7          2.63          2.41         3.29 o                         
  -4   8   7         27.77         18.07         9.43 o                         
  -3   8   7          0.06         -0.62         5.19 o                         
  -2   8   7        138.60        124.36         7.12 o                         
  -1   8   7        450.54        416.53        16.09 o                         
   0   8   7        338.35        355.60        16.64 o                         
   1   8   7         23.24         16.59         5.12 o                         
   2   8   7          2.60          4.51         5.04 o                         
   3   8   7        247.39        256.03        12.16 o                         
   4   8   7        121.21        118.19        10.41 o                         
   5   8   7         49.72         45.94         8.32 o                         
   6   8   7         20.33         22.45         8.84 o                         
   7   8   7         20.57         10.02         9.95 o                         
   8   8   7          4.98          2.66         7.08 o                         
 -11   9   7          6.09          3.90         7.71 o                         
 -10   9   7         15.16         12.06         6.22 o                         
  -9   9   7         11.46          6.68        10.28 o                         
  -8   9   7         16.13          4.20         8.95 o                         
  -7   9   7        127.20        122.63        15.32 o                         
  -6   9   7         29.36         42.49         8.47 o                         
  -5   9   7          4.61          0.00        11.00 o                         
  -4   9   7        137.62        150.46        16.89 o                         
  -3   9   7        361.12        261.99        23.57 o                         
  -2   9   7        149.32        171.40         9.37 o                         
  -1   9   7         28.35         13.86         5.18 o                         
   0   9   7         75.65         97.42         7.50 o                         
   1   9   7        157.79        152.45        10.92 o                         
   2   9   7         54.92         67.40         6.96 o                         
   3   9   7         94.08         89.25         7.85 o                         
   4   9   7         11.88         15.78         7.72 o                         
   5   9   7          8.98          0.03         8.00 o                         
   6   9   7        142.67        145.59        13.36 o                         
   7   9   7         17.97         16.95        10.79 o                         
   8   9   7         19.37         22.78        12.17 o                         
 -10  10   7        105.64        131.96        15.83 o                         
  -9  10   7         62.48         79.21        15.71 o                         
  -8  10   7         27.63         14.82        10.23 o                         
  -7  10   7        230.02        266.70        20.43 o                         
  -6  10   7          5.33          3.54         8.60 o                         
  -5  10   7         41.63         18.86        12.57 o                         
  -4  10   7         22.04         31.43        12.96 o                         
  -3  10   7         24.16         20.82        11.00 o                         
  -2  10   7         23.01         14.93         7.17 o                         
  -1  10   7        104.08        121.44         8.30 o                         
   0  10   7        122.26        116.72         8.37 o                         
   1  10   7         12.82         14.73         6.18 o                         
   2  10   7         83.72         95.05        11.85 o                         
   3  10   7        116.51        115.20         9.32 o                         
   4  10   7         78.25         74.37        10.07 o                         
   5  10   7          7.29         10.58         8.95 o                         
   6  10   7          1.71          6.53        10.66 o                         
   7  10   7         11.38          6.58        11.97 o                         
  -9  11   7         20.41          5.30        13.75 o                         
  -8  11   7         57.35         51.57        12.18 o                         
  -7  11   7         22.05         29.89        10.67 o                         
  -6  11   7         22.73          9.04        12.96 o                         
  -5  11   7         20.94          5.11        13.75 o                         
  -4  11   7         29.37         18.86        11.79 o                         
  -3  11   7         42.88         31.03        12.18 o                         
  -2  11   7         53.74         48.71        14.14 o                         
  -1  11   7         44.46         27.72         9.23 o                         
   0  11   7         56.19         55.96         7.76 o                         
   1  11   7         18.04         42.33         7.37 o                         
   2  11   7         43.65         35.38         7.33 o                         
   3  11   7        116.74         93.02        11.07 o                         
   4  11   7         82.50         83.32        11.47 o                         
   5  11   7         15.05         17.32        13.75 o                         
   6  11   7         47.98         38.29        12.53 o                         
  -8  12   7         16.02         12.86        14.01 o                         
  -7  12   7         69.85        105.72        23.37 o                         
  -6  12   7         57.39         45.18        17.68 o                         
  -5  12   7         17.46         -5.50        15.32 o                         
  -4  12   7         11.62         -1.57        14.54 o                         
  -3  12   7          1.16         12.96        12.96 o                         
  -2  12   7         25.75         11.00        12.96 o                         
  -1  12   7         33.23         12.18        14.14 o                         
   0  12   7         74.24         81.61         9.34 o                         
   1  12   7          8.68         19.53         7.86 o                         
   2  12   7         48.45         54.72         8.85 o                         
   3  12   7         17.15         20.73        10.07 o                         
   4  12   7         45.96         58.66        12.18 o                         
  -6  13   7         13.91         -4.71        19.25 o                         
  -5  13   7          0.69          1.18        18.07 o                         
  -4  13   7         42.34         46.36        18.86 o                         
  -3  13   7         57.67         44.39        18.07 o                         
  -2  13   7         43.40         25.14        17.29 o                         
  -1  13   7         11.29         15.71        15.71 o                         
   0  13   7         43.62         12.96        17.68 o                         
   1  13   7         13.68         26.12         9.67 o                         
   2  13   7          9.17         12.83         9.85 o                         
   3  13   7          1.94         -2.21        12.30 o                         
  -3  14   7         16.30         14.54        20.82 o                         
  -2  14   7         17.44         14.54        22.00 o                         
  -1  14   7         36.61         19.25        21.61 o                         
  -5 -13   8          8.13          6.12         6.90 o                         
  -4 -13   8         81.11         49.61         7.15 o                         
  -3 -13   8         52.77         64.48        10.79 o                         
  -2 -13   8         56.71         54.72         7.10 o                         
  -1 -13   8          4.81          4.64         6.55 o                         
   0 -13   8          1.68          0.70         7.04 o                         
   1 -13   8          9.38         14.82         7.81 o                         
  -7 -12   8         37.08         25.27         7.39 o                         
  -6 -12   8         43.43         67.21         7.50 o                         
  -5 -12   8         51.46         37.68         6.43 o                         
  -4 -12   8         82.57         90.21         7.24 o                         
  -3 -12   8         46.60         31.70         5.97 o                         
  -2 -12   8         16.51         16.69         5.34 o                         
  -1 -12   8         49.65         65.84         6.14 o                         
   0 -12   8         49.35         34.66         6.35 o                         
   1 -12   8         51.92         27.34         6.84 o                         
   2 -12   8         29.46         41.47         7.75 o                         
   3 -12   8         32.28         48.21         9.14 o                         
   4 -12   8         18.77         18.06        13.51 o                         
  -9 -11   8          5.45         12.03         8.19 o                         
  -8 -11   8         76.67         59.40         7.95 o                         
  -7 -11   8        183.59        217.65        13.77 o                         
  -6 -11   8         19.55         28.60         6.01 o                         
  -5 -11   8         11.57         11.98         5.46 o                         
  -4 -11   8         16.95         17.33         5.12 o                         
  -3 -11   8         26.82         27.75         5.28 o                         
  -2 -11   8         39.26         25.90         5.04 o                         
  -1 -11   8         26.86         22.41         5.15 o                         
   0 -11   8         15.07          7.32         4.83 o                         
   1 -11   8         41.00         45.79         6.03 o                         
   2 -11   8         44.64         40.69         7.45 o                         
   3 -11   8         41.69         47.46         7.68 o                         
   4 -11   8         27.79         31.17         7.85 o                         
   5 -11   8          9.85          1.96         8.52 o                         
 -10 -10   8        103.46        105.18        11.62 o                         
  -9 -10   8         93.64         80.47         8.41 o                         
  -8 -10   8         23.73         25.89         7.43 o                         
  -7 -10   8        134.42        134.87        10.55 o                         
  -6 -10   8         79.34         79.39         6.42 o                         
  -5 -10   8         17.04         20.57         4.88 o                         
  -4 -10   8         68.72         61.58         5.93 o                         
  -3 -10   8         15.09          9.82         4.35 o                         
  -2 -10   8         28.44         35.53         4.79 o                         
  -1 -10   8        152.11        153.31        10.09 o                         
   0 -10   8        110.21        118.53         6.52 o                         
   1 -10   8         39.48         44.05         5.23 o                         
   2 -10   8         50.74         53.37         6.15 o                         
   3 -10   8         32.34         36.28         8.67 o                         
   4 -10   8         19.80         26.12         7.10 o                         
   5 -10   8         12.91         16.48         7.69 o                         
   6 -10   8          0.33          3.06         8.91 o                         
 -11  -9   8          7.44         -3.86         8.79 o                         
 -10  -9   8         22.32         31.51         7.79 o                         
  -9  -9   8          5.87          7.62         6.33 o                         
  -8  -9   8        113.94         99.82         7.24 o                         
  -7  -9   8         57.32         75.53         6.37 o                         
  -6  -9   8         44.32         32.34         5.00 o                         
  -5  -9   8        127.09         85.89         5.95 o                         
  -4  -9   8        118.14        115.65         9.06 o                         
  -3  -9   8        161.36        178.12         8.20 o                         
  -2  -9   8         28.48         17.98         4.17 o                         
  -1  -9   8         72.85         53.24         4.97 o                         
   0  -9   8         33.23         22.98         4.26 o                         
   1  -9   8         47.47         39.75         4.69 o                         
   2  -9   8        215.24        223.96        19.97 o                         
   3  -9   8        277.76        280.51        13.34 o                         
   4  -9   8         98.56         84.88         7.87 o                         
   5  -9   8          4.64          8.25         7.14 o                         
   6  -9   8         40.96         52.64         9.01 o                         
   7  -9   8          0.30         -5.08         9.30 o                         
 -11  -8   8         69.37         78.77         9.04 o                         
 -10  -8   8         41.64         39.74         7.19 o                         
  -9  -8   8        138.89        147.65         8.56 o                         
  -8  -8   8         26.83         23.47         5.47 o                         
  -7  -8   8         15.88         14.61         4.85 o                         
  -6  -8   8         33.53         24.16         4.74 o                         
  -5  -8   8          2.14         -0.20         3.75 o                         
  -4  -8   8        135.92        141.39         6.94 o                         
  -3  -8   8         63.12         53.99         4.71 o                         
  -2  -8   8         37.91         45.58         4.82 o                         
  -1  -8   8        426.31        382.48        18.77 o                         
   0  -8   8        111.28        110.05         5.93 o                         
   1  -8   8         35.78         35.06         4.37 o                         
   2  -8   8         57.33         75.56         6.89 o                         
   3  -8   8         53.49         52.18         6.44 o                         
   4  -8   8         32.53         40.68         6.49 o                         
   5  -8   8          6.04          4.94         6.45 o                         
   6  -8   8         28.18         42.10         7.92 o                         
   7  -8   8          1.46          0.90         8.47 o                         
   8  -8   8         13.58        -10.64        12.07 o                         
 -12  -7   8          7.48         10.18        10.33 o                         
 -11  -7   8          4.77          1.44         7.36 o                         
 -10  -7   8         24.47         32.52         6.60 o                         
  -9  -7   8         25.82         21.62         5.62 o                         
  -8  -7   8        216.57        202.99         9.81 o                         
  -7  -7   8         38.91         41.73         5.12 o                         
  -6  -7   8         71.82         80.41         9.36 o                         
  -5  -7   8         46.94         41.41         4.29 o                         
  -4  -7   8        351.62        363.09        12.26 o                         
  -3  -7   8         59.13         62.60         4.66 o                         
  -2  -7   8         93.41         83.31         5.10 o                         
  -1  -7   8         14.14         15.50         3.52 o                         
   0  -7   8         32.49         33.00         4.14 o                         
   1  -7   8         49.92         52.44         4.50 o                         
   2  -7   8          4.45          6.14         3.85 o                         
   3  -7   8        293.52        288.63        11.39 o                         
   4  -7   8         83.17         99.06         6.79 o                         
   5  -7   8         56.23         46.18         6.92 o                         
   6  -7   8         85.21         86.29        12.75 o                         
   7  -7   8         52.15         61.50         9.07 o                         
   8  -7   8         15.28         11.35        12.57 o                         
 -13  -6   8        118.22        150.46        26.71 o                         
 -12  -6   8         13.22          9.47         9.42 o                         
 -11  -6   8         11.99         16.80         6.43 o                         
 -10  -6   8        131.45        158.70         8.02 o                         
  -9  -6   8         12.73          9.48         4.89 o                         
  -8  -6   8        192.12        197.83        15.07 o                         
  -7  -6   8         60.32         50.95         5.05 o                         
  -6  -6   8        395.95        410.30        13.89 o                         
  -5  -6   8         25.84         29.92         3.78 o                         
  -4  -6   8        239.66        220.94        10.99 o                         
  -3  -6   8        452.90        462.64        14.52 o                         
  -2  -6   8          8.59          4.48         3.13 o                         
  -1  -6   8        276.29        275.05         9.59 o                         
   0  -6   8        249.68        279.99        12.98 o                         
   1  -6   8        233.39        270.93        10.70 o                         
   2  -6   8         72.61         78.55         6.88 o                         
   3  -6   8         36.20         29.12         4.27 o                         
   4  -6   8          1.86         -2.16         4.69 o                         
   5  -6   8         63.29         59.94         8.85 o                         
   6  -6   8         91.92         86.40         8.23 o                         
   7  -6   8          6.32         11.64         9.53 o                         
   8  -6   8         44.83         45.17        12.36 o                         
   9  -6   8         76.37         68.35        23.57 o                         
 -13  -5   8         12.51         18.46        18.46 o                         
 -12  -5   8         36.10         69.14        19.64 o                         
 -11  -5   8         35.42         32.43         6.96 o                         
 -10  -5   8         93.71         94.84         7.60 o                         
  -9  -5   8         39.94         49.17         5.27 o                         
  -8  -5   8        421.14        396.55        12.61 o                         
  -7  -5   8        761.80        751.42        21.72 o                         
  -6  -5   8         71.66         70.72         4.49 o                         
  -5  -5   8        282.25        299.45        10.45 o                         
  -4  -5   8        697.09        654.74        19.98 o                         
  -3  -5   8        676.12        672.04        20.22 o                         
  -2  -5   8        267.13        266.52         9.57 o                         
  -1  -5   8         99.08         92.18         5.95 o                         
   0  -5   8         15.06         12.35         3.57 o                         
   1  -5   8          6.02          4.10         3.00 o                         
   2  -5   8        200.46        202.79         8.60 o                         
   3  -5   8        229.01        249.02        12.26 o                         
   4  -5   8        108.30         82.94         5.39 o                         
   5  -5   8         43.36         36.03         5.42 o                         
   6  -5   8        135.17        160.88        10.02 o                         
   7  -5   8         27.46          8.77         8.75 o                         
   8  -5   8         26.57         25.12        10.54 o                         
   9  -5   8          9.39          6.29        19.64 o                         
 -13  -4   8         35.39         14.54        17.29 o                         
 -12  -4   8         46.31         40.86        15.71 o                         
 -11  -4   8        113.19        127.76        11.10 o                         
 -10  -4   8        142.63        147.03        10.04 o                         
  -9  -4   8         10.94         14.89         4.53 o                         
  -8  -4   8        115.25        105.58         5.66 o                         
  -7  -4   8        196.58        160.22         7.54 o                         
  -6  -4   8         95.28         94.10         4.83 o                         
  -5  -4   8        291.06        276.64         8.74 o                         
  -4  -4   8        415.53        370.64        10.82 o                         
  -3  -4   8        546.41        558.25        20.46 o                         
  -2  -4   8        102.04         93.68         4.95 o                         
  -1  -4   8        951.62        963.40        28.19 o                         
   0  -4   8        262.86        234.25         9.03 o                         
   1  -4   8         75.35         69.27         5.71 o                         
   2  -4   8         17.28         12.40         3.28 o                         
   3  -4   8        539.37        546.27        15.25 o                         
   4  -4   8        285.63        308.76        14.07 o                         
   5  -4   8         20.13         13.41         4.35 o                         
   6  -4   8         10.79          4.67         6.32 o                         
   7  -4   8          0.60          1.18         8.47 o                         
   8  -4   8         46.57         25.93        14.54 o                         
   9  -4   8         15.25         20.04        19.25 o                         
 -13  -3   8         28.98         47.93        19.64 o                         
 -12  -3   8          9.52          7.07        13.75 o                         
 -11  -3   8          9.99         11.79        11.79 o                         
 -10  -3   8         24.18         19.75         5.66 o                         
  -9  -3   8        110.21         84.42         5.56 o                         
  -8  -3   8        515.60        570.50        15.95 o                         
  -7  -3   8        530.76        486.25        14.47 o                         
  -6  -3   8        132.78        143.28         6.04 o                         
  -5  -3   8        734.38        680.01        18.13 o                         
  -4  -3   8        218.98        218.79         6.91 o                         
  -3  -3   8        346.65        350.77        10.11 o                         
  -2  -3   8        185.28        180.04         6.82 o                         
  -1  -3   8         84.06         76.52         4.36 o                         
   0  -3   8        150.18        145.68         6.38 o                         
   1  -3   8         40.34         36.21         3.11 o                         
   2  -3   8        857.09        802.09        21.54 o                         
   3  -3   8        525.87        520.42        15.32 o                         
   4  -3   8        801.42        800.82        24.68 o                         
   5  -3   8         32.24         27.71         4.59 o                         
   6  -3   8        126.58        161.98         9.73 o                         
   7  -3   8         31.56         50.28        14.14 o                         
   8  -3   8         23.85         18.07        14.93 o                         
   9  -3   8         21.41         27.89        19.25 o                         
  10  -3   8          5.11         -5.50        20.82 o                         
 -14  -2   8         36.53         29.46        19.25 o                         
 -13  -2   8         12.12         18.86        18.07 o                         
 -12  -2   8         67.42         66.78        15.71 o                         
 -11  -2   8        151.14        192.10        19.64 o                         
 -10  -2   8        662.49        813.28        35.41 o                         
  -9  -2   8         62.68         86.59         6.02 o                         
  -8  -2   8         96.49        116.78         7.83 o                         
  -7  -2   8         38.72         41.53         3.78 o                         
  -6  -2   8         20.91         27.23         3.19 o                         
  -5  -2   8         65.67         71.90         3.78 o                         
  -4  -2   8        229.02        225.38         6.72 o                         
  -3  -2   8        537.36        536.08        13.09 o                         
  -2  -2   8         15.11         16.10         2.26 o                         
  -1  -2   8        480.93        401.23        10.15 o                         
   0  -2   8        424.99        442.62        11.14 o                         
   1  -2   8        145.50        166.65         5.49 o                         
   2  -2   8        112.20        104.53         4.83 o                         
   3  -2   8        192.48        178.37         6.40 o                         
   4  -2   8         93.47         91.92         4.89 o                         
   5  -2   8         29.00         27.15         4.74 o                         
   6  -2   8         77.60         62.48         7.02 o                         
   7  -2   8          5.48          5.14         8.44 o                         
   8  -2   8         55.47         49.89        16.11 o                         
   9  -2   8         60.95         62.46        18.86 o                         
  10  -2   8         23.34          7.86        20.43 o                         
 -14  -1   8         56.88         48.32        18.86 o                         
 -13  -1   8         51.33         47.14        18.07 o                         
 -12  -1   8         75.49         61.68        16.50 o                         
 -11  -1   8         84.82         44.78        14.14 o                         
 -10  -1   8         78.74         76.60        14.14 o                         
  -9  -1   8        100.92        106.86        20.62 o                         
  -8  -1   8        409.61        387.77        13.20 o                         
  -7  -1   8        598.23        496.39        12.80 o                         
  -6  -1   8        372.48        408.97        10.79 o                         
  -5  -1   8        230.72        248.11         7.18 o                         
  -4  -1   8         65.70         55.66         3.06 o                         
  -3  -1   8        624.41        619.78        15.05 o                         
  -2  -1   8         86.48         99.60         3.97 o                         
  -1  -1   8         68.65         57.72         3.09 o                         
   0  -1   8        316.37        293.65         8.14 o                         
   1  -1   8         78.56         87.54         4.08 o                         
   2  -1   8        350.51        325.59         8.78 o                         
   3  -1   8       1135.94       1106.36        26.76 o                         
   4  -1   8        902.98        958.46        25.26 o                         
   5  -1   8        139.66        126.25         8.11 o                         
   6  -1   8        429.59        499.58        17.08 o                         
   7  -1   8         49.90         39.29         7.69 o                         
   8  -1   8          6.21         -9.17         9.17 o                         
 -14   0   8         39.23         28.28        19.64 o                         
 -13   0   8        221.12        251.38        25.53 o                         
 -12   0   8         26.97         27.89        14.93 o                         
 -11   0   8        174.81        125.32        16.50 o                         
 -10   0   8        197.10        230.17        21.21 o                         
  -9   0   8        191.37        184.43        12.62 o                         
  -8   0   8        414.24        402.65        13.58 o                         
  -7   0   8         18.80         16.47         3.20 o                         
  -6   0   8          2.41          2.44         2.61 o                         
  -5   0   8        202.97        187.68         6.46 o                         
  -4   0   8         68.15         57.60         3.07 o                         
  -3   0   8         87.22         68.36         4.42 o                         
  -2   0   8        754.27        837.01        20.23 o                         
  -1   0   8       1631.36       1645.20        38.78 o                         
   0   0   8        418.28        356.34         8.71 o                         
   1   0   8         75.31         85.81         3.95 o                         
   2   0   8         24.76         16.63         2.53 o                         
   3   0   8        119.32        129.19         5.18 o                         
   4   0   8         17.06         18.11         3.53 o                         
   5   0   8        163.91        193.42         7.75 o                         
   6   0   8        156.78        138.77         7.66 o                         
   7   0   8          8.66         -3.93         6.21 o                         
   8   0   8          2.89          3.11         9.00 o                         
 -14   1   8         58.95         27.89        18.07 o                         
 -13   1   8         52.35         53.03        16.50 o                         
 -12   1   8         75.57         87.52        20.23 o                         
 -11   1   8         83.72         56.89         9.58 o                         
 -10   1   8         73.62         90.76        18.66 o                         
  -9   1   8         97.54        134.35        12.37 o                         
  -8   1   8        405.54        390.23        17.17 o                         
  -7   1   8        586.66        478.64        15.41 o                         
  -6   1   8        367.83        398.98        11.69 o                         
  -5   1   8        235.99        236.62         7.80 o                         
  -4   1   8         72.42         55.71         3.71 o
[truncated: 234,091 more chars]
