# Supplementary material for: Diethyl 2,2′-[({2-chloro-5-[(2-eth­oxy-2-oxoeth­yl)(2-methyl­indolin-1-yl)carbamo­yl]phen­yl}sulfon­yl)aza­nedi­yl]di­acetate
Source: IUCrdata. 2023 Aug 24;8(Pt 8):x230699. doi: 10.1107/S2414314623006995 (PMC10483534; doi:10.1107/S2414314623006995)
Supplement: Supplementary file 3 [file x-08-x230699-Isup3.cml]

<?xml version="1.0" ?>
<cml>
<molecule id="m1">
  <atomArray>
    <atom id="a1" elementType="C"
          x2="-1.680213032616086" y2="7.278499621875898" />
    <atom id="a2" elementType="C"
          x2="-0.17386572748602447" y2="6.958315618016545" />
    <atom id="a3" elementType="C"
          x2="0.30202044385139004" y2="5.493688582922008" />
    <atom id="a4" elementType="C"
          x2="-0.7284406899412534" y2="4.349245551686824" />
    <atom id="a5" elementType="C"
          x2="-2.234787995071313" y2="4.669429555546174" />
    <atom id="a6" elementType="C"
          x2="-2.7106741664087277" y2="6.134056590640714" />
    <atom id="a7" elementType="N"
          x2="-4.117534171178333" y2="6.760431020977446" />
    <atom id="a8" elementType="C"
          x2="-3.9565603377461454" y2="8.291994739844586" />
    <atom id="a9" elementType="C"
          x2="-2.4502130326160856" y2="8.612178743703936" />
    <atom id="a10" elementType="C"
          x2="-5.101003368981331" y2="9.322455873637232" />
    <atom id="a11" elementType="N"
          x2="-5.45121329300637" y2="5.9904310209774465" />
    <atom id="a12" elementType="C"
          x2="-6.784892414834404" y2="6.76043102097745" />
    <atom id="a13" elementType="C"
          x2="-8.11857153666244" y2="5.99043102097745" />
    <atom id="a14" elementType="O"
          x2="-8.118571536662442" y2="4.450431020977451" />
    <atom id="a15" elementType="O"
          x2="-9.452250658490474" y2="6.760431020977453" />
    <atom id="a16" elementType="C"
          x2="-10.785929780318511" y2="5.990431020977454" />
    <atom id="a17" elementType="C"
          x2="-12.119608902146545" y2="6.760431020977453" />
    <atom id="a18" elementType="C"
          x2="-5.45121329300637" y2="4.450431020977447" />
    <atom id="a19" elementType="O"
          x2="-6.784892414834406" y2="3.680431020977448" />
    <atom id="a20" elementType="C"
          x2="-4.117534171178336" y2="3.680431020977448" />
    <atom id="a21" elementType="C"
          x2="-4.117534171178336" y2="2.140431020977445" />
    <atom id="a22" elementType="C"
          x2="-2.7838550493503007" y2="4.450431020977447" />
    <atom id="a23" elementType="C"
          x2="-1.450175927522265" y2="3.6804310209774442" />
    <atom id="a24" elementType="C"
          x2="-1.450175927522265" y2="2.140431020977445" />
    <atom id="a25" elementType="C"
          x2="-2.7838550493503025" y2="1.3704310209774455" />
    <atom id="a26" elementType="Cl"
          x2="-0.11649680569423126" y2="1.370431020977442" />
    <atom id="a27" elementType="S"
          x2="-2.7838550493503025" y2="-0.16956897902255363" />
    <atom id="a28" elementType="O"
          x2="-4.323855049350302" y2="-0.1695689790225572" />
    <atom id="a29" elementType="O"
          x2="-1.2438550493503016" y2="-0.1695689790225572" />
    <atom id="a30" elementType="N"
          x2="-2.7838550493503007" y2="-1.7095689790225563" />
    <atom id="a31" elementType="C"
          x2="-1.4501759275222668" y2="-2.479568979022556" />
    <atom id="a32" elementType="C"
          x2="-1.4501759275222668" y2="-4.019568979022553" />
    <atom id="a33" elementType="O"
          x2="-2.7838550493503025" y2="-4.789568979022555" />
    <atom id="a34" elementType="O"
          x2="-0.11649680569423104" y2="-4.789568979022553" />
    <atom id="a35" elementType="C"
          x2="-0.11649680569423104" y2="-6.329568979022554" />
    <atom id="a36" elementType="C"
          x2="1.217182316133803" y2="-7.099568979022553" />
    <atom id="a37" elementType="C"
          x2="-4.117534171178336" y2="-2.479568979022556" />
    <atom id="a38" elementType="C"
          x2="-4.117534171178336" y2="-4.019568979022555" />
    <atom id="a39" elementType="O"
          x2="-3.4911597408416046" y2="-5.42642898379216" />
    <atom id="a40" elementType="O"
          x2="-5.451213293006372" y2="-4.789568979022555" />
    <atom id="a41" elementType="C"
          x2="-5.451213293006372" y2="-6.329568979022554" />
    <atom id="a42" elementType="C"
          x2="-6.784892414834408" y2="-7.099568979022553" />
  </atomArray>
  <bondArray>
    <bond atomRefs2="a1 a2" order="2" />
    <bond atomRefs2="a1 a6" order="1" />
    <bond atomRefs2="a1 a9" order="1" />
    <bond atomRefs2="a2 a3" order="1" />
    <bond atomRefs2="a3 a4" order="2" />
    <bond atomRefs2="a4 a5" order="1" />
    <bond atomRefs2="a5 a6" order="2" />
    <bond atomRefs2="a7 a8" order="1" />
    <bond atomRefs2="a8 a9" order="1" />
    <bond atomRefs2="a6 a7" order="1" />
    <bond atomRefs2="a8 a10" order="1" />
    <bond atomRefs2="a7 a11" order="1" />
    <bond atomRefs2="a11 a12" order="1" />
    <bond atomRefs2="a12 a13" order="1" />
    <bond atomRefs2="a13 a14" order="2" />
    <bond atomRefs2="a13 a15" order="1" />
    <bond atomRefs2="a15 a16" order="1" />
    <bond atomRefs2="a16 a17" order="1" />
    <bond atomRefs2="a11 a18" order="1" />
    <bond atomRefs2="a18 a19" order="2" />
    <bond atomRefs2="a18 a20" order="1" />
    <bond atomRefs2="a21 a20" order="2" />
    <bond atomRefs2="a20 a22" order="1" />
    <bond atomRefs2="a21 a25" order="1" />
    <bond atomRefs2="a22 a23" order="2" />
    <bond atomRefs2="a23 a24" order="1" />
    <bond atomRefs2="a24 a25" order="2" />
    <bond atomRefs2="a24 a26" order="1" />
    <bond atomRefs2="a25 a27" order="1" />
    <bond atomRefs2="a27 a28" order="2" />
    <bond atomRefs2="a27 a29" order="2" />
    <bond atomRefs2="a27 a30" order="1" />
    <bond atomRefs2="a30 a31" order="1" />
    <bond atomRefs2="a31 a32" order="1" />
    <bond atomRefs2="a32 a33" order="2" />
    <bond atomRefs2="a32 a34" order="1" />
    <bond atomRefs2="a34 a35" order="1" />
    <bond atomRefs2="a35 a36" order="1" />
    <bond atomRefs2="a30 a37" order="1" />
    <bond atomRefs2="a37 a38" order="1" />
    <bond atomRefs2="a38 a39" order="2" />
    <bond atomRefs2="a38 a40" order="1" />
    <bond atomRefs2="a40 a41" order="1" />
    <bond atomRefs2="a41 a42" order="1" />
  </bondArray>
</molecule>
</cml>
